# Supplementary material for: (E)-4-Chloro-2-[(4-hy­droxy-3-meth­oxy­benzyl­idene)amino]­phenol
Source: IUCrdata. 2026 May 29;11(Pt 5):x260552. doi: 10.1107/S2414314626005523 (PMC13238984; doi:10.1107/S2414314626005523)
Supplement: Supplementary file 1 [file x-11-x260552-sup1.cif]

##############################################################################
#                                                                            #
# This CIF contains the data for a data article accepted for                 #
# publication in IUCrData. It conforms to the requirements of                #
# Notes for Authors for IUCrData, and has been                               #
# peer reviewed under the auspices of IUCrData.                              #
#                                                                            #
# Full details of the Crystallographic Information File format               #
# are given in the paper "The Crystallographic Information File (CIF):       #
# a New Standard Archive File for Crystallography" by S. R. Hall, F. H.      #
# Allen and I. D. Brown [Acta Cryst. (1991), A47, 655-685].                  #
#                                                                            #
# The current version of the core CIF dictionary is obtainable from          #
# ftp://ftp.iucr.org/pub/cif_core.dic.                                       #
#                                                                            #
# Software is freely available for graphical display of the structure(s)     #
# in this CIF. For information consult the CIF software page                 #
# http://www.iucr.org/resources/cif/software.                                #
#                                                                            #
# This file may be used for bona fide research purposes within the           #
# scientific community so long as proper attribution is given to the data    # 
# article from which it was obtained.                                        #
#                                                                            #
##############################################################################
data_global
_audit_creation_method
;
Olex2 1.5-ac6-020
(compiled 2024.02.14 svn.r2f8d729c for Rigaku Oxford Diffraction, GUI svn.r6966)
;
_journal_date_recd_electronic     2026-05-22
_journal_date_accepted     2026-05-25
_journal_name_full     'IUCrData'
_journal_year     2026
_journal_volume     11
_journal_issue      1
_journal_page_first     0
_journal_page_last     0
_journal_paper_category     HO
_journal_paper_doi     10.1107/S2414314626005523
_journal_coeditor_code     HB4564
_publ_contact_author_name     'Amel Djedouani'
_publ_contact_author_address
;
Institute of Physics,
University of Neuch\^atel,
Rue Emile-Argand 11,
CH-2000 Neuch\^atel,
Switzerland
;
_publ_contact_author_email
;
djadouani.amelle@ensc.dz, helen.stoeckli-evans@unine.ch
;
_publ_contact_author_fax     ?
_publ_contact_author_phone     ?
_publ_section_title
;
(<i>E</i>)-4-Chloro-2-[(4-hydroxy-3-methoxybenzylidene)amino]phenol
;
loop_
    _publ_author_name
    _publ_author_footnote
    _publ_author_address
    'Marir, Amel' .
;
Facult\'e des Sciences Exacte,
Universit\'e des Fr\'eres Mentouri-Constantine 1
Algeria
;
    'Boudinar, Yamina ' .
;
Department of Chemistry, Faculty of Sciences,
University of 20 August 1955,
Skikda 21000,
Algeria
Laboratory of Physico-Chemistry Research on Surfaces and Interfaces,
 University of Skikda, 21000, Algeria
;
    'Boukhemis, Ouafa' .
;
National Biotechnology Research Center (CRBT),
Industrial Biotechnology Division, Ali Mendjli New City, UV03 BP E73,
Constantine 25000, Algeria
Unit\'e de Recherche de Chimie de l'Environnement et Mol\'eculaire Structurale,
Universit\'e de Constantine-1,
25000,
Constantine,
Algeria
;
    'Djedouani, Amel' .
;\
Ecole Normale Sup\'erieure de Constantine-Assia Djebar,
Universit\'e Constantine 3,
25000, Ali Mendjli,
Algeria
Laboratoire des Produits Naturels D'Origine V\'eg\'etale et de Synth\'ese \
Organique,
Facult\'e des Sciences Exactes,
Universit\'e des Fr\'eres Mentouri-Constantine 1,
Algeria
;
    'Jeanneau, Erwann' .
;
Centre de Diffractom\'etrie Henri Longchambon,
Universit\'e Claude Bernard Lyon1,
5 rue de la Doua,
69100 Villeurbanne,
France
;
    'Stoeckli-Evans, Helen' 'Prof. Emerita.'
;
Institute of Physics,
University of Neuch\^atel,
Rue Emile-Argand 11,
CH-2000 Neuch\^atel,
Switzerland
;
_publ_section_synopsis
;
The title compound was obtained from the reaction of 2-amino-4-chloro phenol
with vanillin (4-hydroxy-3-methoxybenzaldehyde). It crystallizes with two
independent and conformationally different molecules in the asymmetric unit.
;
data_I
_chemical_name_systematic
;
(<i>E</i>)-4-Chloro-2-[(4-hydroxy-3-methoxybenzylidene)amino]phenol
;
_chemical_name_common     ?
_chemical_formula_moiety     'C14 H12 Cl N O3'
_chemical_formula_sum     'C14 H12 Cl N O3'
_chemical_formula_iupac     'C14 H12 Cl N O3'
_chemical_formula_weight     277.70
_chemical_melting_point     ?
_chemical_absolute_configuration     ?
_space_group_crystal_system     monoclinic
_space_group_name_H-M_alt     'P 21'
_space_group_name_Hall     'P 2yb'
loop_
    _space_group_symop_operation_xyz
    'x, y, z'
    '-x, y+1/2, -z'
_cell_length_a     9.54130(10)
_cell_length_b     7.04940(10)
_cell_length_c     18.9614(2)
_cell_angle_alpha     90
_cell_angle_beta     97.1870(10)
_cell_angle_gamma     90
_cell_volume     1265.33(3)
_cell_formula_units_Z     4
_cell_measurement_reflns_used     33083
_cell_measurement_theta_min     4.6280
_cell_measurement_theta_max     77.5460
_cell_measurement_temperature     100.0(3)
_exptl_crystal_description     plate
_exptl_crystal_colour     black
_exptl_crystal_size_max     0.205
_exptl_crystal_size_mid     0.189
_exptl_crystal_size_min     0.032
_exptl_crystal_density_diffrn     1.458
_exptl_crystal_density_meas     ?
_exptl_crystal_density_method     ?
_exptl_crystal_F_000     576
loop_
    _exptl_crystal_face_index_h
    _exptl_crystal_face_index_k
    _exptl_crystal_face_index_l
    _exptl_crystal_face_perp_dist
    0 -2 1 0.0872
    0 2 -1 0.1129
    -2 0 1 0.0750
    2 0 -1 0.1111
    0 0 1 0.0099
    0 0 -1 0.0223
    0 1 1 0.0991
    2 0 1 0.0989
_exptl_absorpt_coefficient_mu     2.716
_exptl_absorpt_correction_type     gaussian
_exptl_absorpt_process_details
;
(CrysAlisPro; Rigaku OD, 2025)
;
_exptl_absorpt_correction_T_min     0.583
_exptl_absorpt_correction_T_max     1.000
_diffrn_ambient_temperature     100.0(3)
_diffrn_source     'micro-focus sealed X-ray tube'
_diffrn_radiation_type     'Cu K\a'
_diffrn_radiation_wavelength     1.54184
_diffrn_radiation_monochromator     mirror
_diffrn_measurement_device_type     'XtaLAB Synergy, Dualflex, HyPix-Arc 100'
_diffrn_measurement_device     'four-circle diffractometer'
_diffrn_measurement_method     '\w scans'
_diffrn_detector     'Hybrid Pixel Array Detector'
_diffrn_detector_area_resol_mean     10.0000
_diffrn_reflns_number     45219
_diffrn_reflns_av_R_equivalents     0.0324
_diffrn_reflns_av_unetI/netI     0.0138
_diffrn_reflns_theta_min     4.671
_diffrn_reflns_theta_max     79.509
_diffrn_reflns_theta_full     67.684
_diffrn_measured_fraction_theta_max     0.961
_diffrn_measured_fraction_theta_full     1.000
_diffrn_reflns_limit_h_min     -11
_diffrn_reflns_limit_h_max     11
_diffrn_reflns_limit_k_min     -8
_diffrn_reflns_limit_k_max     8
_diffrn_reflns_limit_l_min     -24
_diffrn_reflns_limit_l_max     23
_diffrn_radiation_probe     x-ray
_refine_special_details     ?
_reflns_number_total     5122
_reflns_number_gt     4984
_reflns_threshold_expression     'I > 2\s(I)'
_refine_ls_structure_factor_coef     Fsqd
_refine_ls_matrix_type     full
_refine_ls_R_factor_all     0.0338
_refine_ls_R_factor_gt     0.0326
_refine_ls_wR_factor_gt     0.0818
_refine_ls_wR_factor_ref     0.0824
_refine_ls_goodness_of_fit_ref     1.069
_refine_ls_restrained_S_all     1.048
_refine_ls_number_reflns     5122
_refine_ls_number_parameters     442
_refine_ls_number_restraints     395
_refine_ls_hydrogen_treatment     constr
_refine_ls_weighting_scheme     calc
_refine_ls_weighting_details
              'w=1/[\s^2^(Fo^2^)+(0.0367P)^2^+0.6939P] where P=(Fo^2^+2Fc^2^)/3'
_atom_sites_solution_hydrogens     geom
_atom_sites_solution_primary     dual
_atom_sites_solution_secondary     ?
_refine_ls_shift/su_max     0.001
_refine_ls_shift/su_mean     0.000
_refine_diff_density_max     0.223
_refine_diff_density_min     -0.296
_refine_ls_extinction_method
;
(SHELXL2018/3; Sheldrick, 2015b)
;
_refine_ls_extinction_coef     0.0011(3)
_refine_ls_extinction_expression
                                  'Fc^*^=kFc[1+0.001xFc^2^\l^3^/sin(2\q)]^-1/4^'
_refine_ls_abs_structure_details
;
Flack <i>x</i> determined using 2147 quotients
[(<i>I</i>^+^)-(<i>I</i>^-^)]/[(<i>I</i>^+^)+(<i>I</i>^-^)]
(Parsons <i>et al.</i>,  2013).
;
_refine_ls_abs_structure_Flack     -0.004(5)
loop_
    _atom_type_symbol
    _atom_type_description
    _atom_type_scat_dispersion_real
    _atom_type_scat_dispersion_imag
    _atom_type_scat_source
    'C' 'C' 0.0181 0.0091
                         'International Tables Vol C Tables 4.2.6.8 and 6.1.1.4'
    'H' 'H' 0.0000 0.0000
                         'International Tables Vol C Tables 4.2.6.8 and 6.1.1.4'
    'Cl' 'Cl' 0.3639 0.7018
                         'International Tables Vol C Tables 4.2.6.8 and 6.1.1.4'
    'N' 'N' 0.0311 0.0180
                         'International Tables Vol C Tables 4.2.6.8 and 6.1.1.4'
    'O' 'O' 0.0492 0.0322
                         'International Tables Vol C Tables 4.2.6.8 and 6.1.1.4'
_computing_data_collection
;
CrysAlisPro (Rigaku OD, 2025)
;
_computing_cell_refinement
;
CrysAlisPro (Rigaku OD, 2025)
;
_computing_data_reduction
;
CrysAlisPro (Rigaku OD, 2025)
;
_computing_structure_solution
;
<i>SHELXT2018/2</i> (Sheldrick, 2015a), Olex2 (Dolomanov <i>et al.</i>,
2009)
;
_computing_structure_refinement
;
<i>SHELXL 2018/3</i> (Sheldrick, 2015b), Olex2 (Dolomanov <i>et al.</i>,
 2009)
;
_computing_molecular_graphics
;
Mercury (Macrae <i>et al.</i>,  2020)
;
_computing_publication_material
;
<i>SHELXL2019/3</i> (Sheldrick, 2015b), PLATON (Spek, 2020) and
publcif (Westrip, 2010)
;
loop_
    _atom_site_type_symbol
    _atom_site_label
    _atom_site_fract_x
    _atom_site_fract_y
    _atom_site_fract_z
    _atom_site_U_iso_or_equiv
    _atom_site_adp_type
    _atom_site_calc_flag
    _atom_site_occupancy
    _atom_site_disorder_assembly
    _atom_site_disorder_group
    Cl Cl1 0.01708(7) 0.48290(11) 0.03832(3) 0.03065(17) Uani d 1 . .
    O O1 -0.3043(2) 0.1573(3) 0.25322(10) 0.0280(4) Uani d 1 . .
    H H1 -0.259951 0.174431 0.293848 0.042 Uiso calc 1 . .
    O O2 0.4630(2) 0.4355(3) 0.51340(10) 0.0325(5) Uani d 1 . .
    O O3 0.2779(2) 0.5063(4) 0.60610(10) 0.0355(5) Uani d 1 . .
    H H3 0.364488 0.480950 0.613973 0.053 Uiso calc 1 . .
    N N1 -0.0586(2) 0.3329(3) 0.29857(12) 0.0241(5) Uani d 1 . .
    C C1 -0.0740(3) 0.3750(4) 0.10189(14) 0.0242(6) Uani d 1 . .
    C C2 -0.2020(3) 0.2866(4) 0.08055(15) 0.0259(6) Uani d 1 . .
    H H2 -0.236672 0.276652 0.031502 0.031 Uiso calc 1 . .
    C C3 -0.2792(3) 0.2123(4) 0.13181(16) 0.0262(6) Uani d 1 . .
    H H3A -0.366968 0.150878 0.117979 0.031 Uiso calc 1 . .
    C C4 -0.2273(3) 0.2287(4) 0.20289(15) 0.0235(5) Uani d 1 . .
    C C5 -0.0967(3) 0.3146(4) 0.22449(14) 0.0218(5) Uani d 1 . .
    C C6 -0.0200(3) 0.3885(4) 0.17267(14) 0.0225(5) Uani d 1 . .
    H H6A 0.068753 0.447708 0.186105 0.027 Uiso calc 1 . .
    C C7 0.0722(3) 0.3355(4) 0.32331(15) 0.0238(5) Uani d 1 . .
    H H7 0.139799 0.311035 0.291697 0.029 Uiso calc 1 . .
    C C8 0.1228(3) 0.3742(4) 0.39765(14) 0.0241(6) Uani d 1 . .
    C C9 0.2686(3) 0.3771(4) 0.41894(14) 0.0243(6) Uani d 1 . .
    H H9 0.331511 0.346927 0.385497 0.029 Uiso calc 1 . .
    C C10 0.3224(3) 0.4231(4) 0.48776(15) 0.0257(6) Uani d 1 . .
    C C11 0.2293(3) 0.4636(4) 0.53746(14) 0.0269(6) Uani d 1 . .
    C C12 0.0850(3) 0.4613(4) 0.51677(14) 0.0266(6) Uani d 1 . .
    H H12 0.022182 0.489326 0.550477 0.032 Uiso calc 1 . .
    C C13 0.0312(3) 0.4184(4) 0.44712(14) 0.0260(6) Uani d 1 . .
    H H13 -0.067986 0.419123 0.433177 0.031 Uiso calc 1 . .
    C C14 0.5597(3) 0.4389(5) 0.46143(16) 0.0362(7) Uani d 1 . .
    H H14A 0.655236 0.464287 0.484917 0.054 Uiso calc 1 . .
    H H14B 0.531856 0.538831 0.426542 0.054 Uiso calc 1 . .
    H H14C 0.558057 0.315888 0.437259 0.054 Uiso calc 1 . .
    Cl Cl2A 0.61960(8) -0.00605(13) 0.75094(4) 0.0330(2) Uani d 0.850(2) A 1
    Cl Cl2B 0.5418(7) 0.0967(13) 0.9561(4) 0.0549(19) Uani d 0.150(2) A 2
    O O4A 0.2755(3) 0.3018(4) 0.95883(13) 0.0324(6) Uani d 0.850(2) A 1
    H H4A 0.192939 0.322718 0.939384 0.049 Uiso calc 0.850(2) A 1
    O O4B 0.3188(16) 0.125(3) 0.6549(7) 0.043(4) Uani d 0.150(2) A 2
    H H4B 0.268030 0.221346 0.645512 0.065 Uiso calc 0.150(2) A 2
    O O5 -0.3574(2) 0.5535(3) 0.82344(10) 0.0322(5) Uani d 1 . .
    O O6 -0.4691(2) 0.5218(3) 0.68912(10) 0.0336(5) Uani d 1 . .
    H H6 -0.503586 0.557855 0.725492 0.050 Uiso calc 1 . .
    N N2A 0.1597(3) 0.2935(4) 0.82290(15) 0.0220(6) Uani d 0.850(2) A 1
    N N2B 0.1569(16) 0.257(3) 0.7449(9) 0.029(3) Uani d 0.150(2) A 2
    C C15A 0.5165(4) 0.0862(6) 0.8128(2) 0.0263(8) Uani d 0.850(2) A 1
    C C15B 0.4796(17) 0.115(3) 0.8662(6) 0.033(3) Uani d 0.150(2) A 2
    C C16A 0.5714(4) 0.0890(5) 0.88371(18) 0.0293(7) Uani d 0.850(2) A 1
    H H16A 0.663202 0.040906 0.898876 0.035 Uiso calc 0.850(2) A 1
    C C16B 0.562(2) 0.055(4) 0.8152(8) 0.031(3) Uani d 0.150(2) A 2
    H H16B 0.655735 0.013414 0.829141 0.037 Uiso calc 0.150(2) A 2
    C C17A 0.4890(4) 0.1638(6) 0.9323(2) 0.0315(8) Uani d 0.850(2) A 1
    H H17A 0.525101 0.168726 0.981242 0.038 Uiso calc 0.850(2) A 1
    C C17B 0.5071(15) 0.056(3) 0.7440(8) 0.029(3) Uani d 0.150(2) A 2
    H H17B 0.561093 0.008931 0.709024 0.035 Uiso calc 0.150(2) A 2
    C C18A 0.3545(3) 0.2314(5) 0.90979(17) 0.0251(7) Uani d 0.850(2) A 1
    C C18B 0.3722(15) 0.127(3) 0.7246(7) 0.031(3) Uani d 0.150(2) A 2
    C C19A 0.3001(4) 0.2271(5) 0.83757(19) 0.0229(7) Uani d 0.850(2) A 1
    C C19B 0.2913(16) 0.196(3) 0.7753(7) 0.029(3) Uani d 0.150(2) A 2
    C C20A 0.3837(3) 0.1539(5) 0.78864(18) 0.0243(6) Uani d 0.850(2) A 1
    H H20A 0.349394 0.150685 0.739408 0.029 Uiso calc 0.850(2) A 1
    C C20B 0.3450(19) 0.188(4) 0.8467(9) 0.029(3) Uani d 0.150(2) A 2
    H H20B 0.290374 0.232779 0.881952 0.035 Uiso calc 0.150(2) A 2
    C C21A 0.0944(4) 0.2930(5) 0.7597(2) 0.0232(8) Uani d 0.850(2) A 1
    H H21A 0.142836 0.251979 0.721620 0.028 Uiso calc 0.850(2) A 1
    C C21B 0.0758(16) 0.308(4) 0.7896(9) 0.033(4) Uani d 0.150(2) A 2
    H H21B 0.095063 0.314990 0.839954 0.039 Uiso calc 0.150(2) A 2
    C C22 -0.0536(3) 0.3541(4) 0.74452(16) 0.0279(6) Uani d 1 . .
    C C23 -0.1313(3) 0.4268(4) 0.79672(15) 0.0290(6) Uani d 1 . .
    H H23 -0.088500 0.437681 0.844539 0.035 Uiso calc 1 . .
    C C24 -0.2693(3) 0.4822(4) 0.77865(14) 0.0256(5) Uani d 1 . .
    C C25 -0.3328(3) 0.4665(4) 0.70778(14) 0.0264(6) Uani d 1 . .
    C C26 -0.2570(3) 0.3920(4) 0.65653(15) 0.0269(6) Uani d 1 . .
    H H26 -0.300329 0.378857 0.608869 0.032 Uiso calc 1 . .
    C C27 -0.1180(3) 0.3367(4) 0.67500(16) 0.0290(6) Uani d 1 . .
    H H27 -0.066043 0.286383 0.639691 0.035 Uiso calc 1 . .
    C C28 -0.2971(4) 0.5866(5) 0.89510(16) 0.0376(7) Uani d 1 . .
    H H28A -0.214351 0.669073 0.895543 0.056 Uiso calc 1 . .
    H H28B -0.268475 0.465409 0.917827 0.056 Uiso calc 1 . .
    H H28C -0.367156 0.647938 0.921164 0.056 Uiso calc 1 . .
loop_
    _atom_site_aniso_label
    _atom_site_aniso_U_11
    _atom_site_aniso_U_22
    _atom_site_aniso_U_33
    _atom_site_aniso_U_12
    _atom_site_aniso_U_13
    _atom_site_aniso_U_23
    Cl1 0.0304(3) 0.0323(3) 0.0295(3) -0.0008(3) 0.0046(2) 0.0043(3)
    O1 0.0267(10) 0.0309(11) 0.0258(10) -0.0040(8) 0.0005(8) 0.0024(8)
    O2 0.0218(10) 0.0450(13) 0.0295(10) 0.0000(9) -0.0017(7) -0.0051(9)
    O3 0.0277(10) 0.0526(14) 0.0253(9) 0.0005(11) -0.0008(7) -0.0089(10)
    N1 0.0256(12) 0.0198(11) 0.0262(11) 0.0001(9) 0.0008(9) -0.0008(9)
    C1 0.0247(14) 0.0195(13) 0.0285(13) 0.0030(11) 0.0037(10) 0.0012(10)
    C2 0.0286(15) 0.0231(14) 0.0249(13) 0.0016(11) -0.0015(11) 0.0002(11)
    C3 0.0230(14) 0.0239(14) 0.0303(14) -0.0021(11) -0.0028(11) 0.0008(11)
    C4 0.0229(13) 0.0186(12) 0.0288(14) 0.0026(10) 0.0029(11) 0.0030(10)
    C5 0.0221(13) 0.0187(13) 0.0236(13) 0.0030(10) -0.0005(10) -0.0014(10)
    C6 0.0199(12) 0.0171(13) 0.0300(13) 0.0029(10) 0.0015(10) -0.0014(10)
    C7 0.0240(14) 0.0211(13) 0.0262(13) 0.0013(11) 0.0025(10) -0.0002(10)
    C8 0.0276(14) 0.0190(13) 0.0252(13) -0.0001(11) 0.0009(10) 0.0007(10)
    C9 0.0229(13) 0.0246(14) 0.0251(13) 0.0012(10) 0.0023(10) -0.0005(10)
    C10 0.0235(13) 0.0231(13) 0.0295(13) -0.0004(11) 0.0001(10) 0.0008(11)
    C11 0.0281(13) 0.0289(16) 0.0231(12) -0.0007(12) 0.0008(10) -0.0020(11)
    C12 0.0266(13) 0.0271(15) 0.0266(13) -0.0014(12) 0.0055(10) -0.0011(11)
    C13 0.0221(13) 0.0274(13) 0.0280(13) -0.0011(11) 0.0007(10) -0.0001(11)
    C14 0.0208(14) 0.050(2) 0.0369(15) 0.0010(13) 0.0024(11) -0.0028(14)
    Cl2A 0.0254(4) 0.0310(4) 0.0442(5) 0.0045(4) 0.0099(3) -0.0034(4)
    Cl2B 0.035(3) 0.075(5) 0.052(4) -0.007(3) -0.006(3) -0.008(3)
    O4A 0.0232(12) 0.0463(15) 0.0276(12) 0.0092(11) 0.0026(9) 0.0019(11)
    O4B 0.042(9) 0.052(10) 0.038(8) 0.015(7) 0.014(6) -0.002(7)
    O5 0.0323(11) 0.0374(12) 0.0253(10) -0.0003(9) -0.0035(8) -0.0036(9)
    O6 0.0261(10) 0.0454(14) 0.0276(10) 0.0077(9) -0.0030(8) -0.0076(9)
    N2A 0.0168(13) 0.0181(12) 0.0306(14) 0.0019(10) 0.0016(11) 0.0018(10)
    N2B 0.028(6) 0.026(6) 0.035(6) -0.007(6) 0.006(6) 0.002(5)
    C15A 0.018(2) 0.0203(18) 0.0416(19) 0.0005(15) 0.0085(14) 0.0003(14)
    C15B 0.027(5) 0.032(5) 0.039(5) -0.005(4) 0.003(4) 0.001(4)
    C16A 0.0170(16) 0.0282(17) 0.0425(18) 0.0013(13) 0.0022(13) 0.0041(15)
    C16B 0.020(6) 0.026(6) 0.046(6) -0.010(6) 0.005(6) 0.000(5)
    C17A 0.0223(19) 0.038(2) 0.0330(19) 0.0007(16) -0.0021(15) 0.0047(16)
    C17B 0.021(6) 0.028(6) 0.041(6) 0.001(5) 0.010(5) 0.003(6)
    C18A 0.0191(15) 0.0275(16) 0.0295(17) 0.0022(13) 0.0063(12) 0.0043(13)
    C18B 0.033(7) 0.025(6) 0.037(7) -0.003(6) 0.008(6) 0.001(6)
    C19A 0.0177(18) 0.0164(17) 0.0339(17) 0.0006(13) 0.0004(14) 0.0033(13)
    C19B 0.026(5) 0.027(5) 0.033(5) -0.005(5) 0.005(5) 0.001(5)
    C20A 0.0224(16) 0.0196(15) 0.0309(16) -0.0016(13) 0.0028(12) 0.0001(13)
    C20B 0.022(5) 0.025(5) 0.039(5) -0.003(5) 0.001(5) 0.003(5)
    C21A 0.0232(19) 0.0192(16) 0.0275(19) -0.0009(14) 0.0034(15) 0.0023(16)
    C21B 0.031(7) 0.030(7) 0.038(8) -0.008(6) 0.006(7) 0.000(7)
    C22 0.0283(15) 0.0166(13) 0.0368(15) -0.0014(11) -0.0035(11) 0.0040(11)
    C23 0.0329(15) 0.0193(13) 0.0315(14) -0.0044(11) -0.0087(11) 0.0029(11)
    C24 0.0317(13) 0.0186(11) 0.0261(12) -0.0008(12) 0.0016(10) -0.0001(11)
    C25 0.0247(13) 0.0233(14) 0.0299(13) 0.0012(12) -0.0022(10) 0.0022(12)
    C26 0.0286(14) 0.0248(14) 0.0260(13) 0.0016(12) -0.0021(10) -0.0019(11)
    C27 0.0302(15) 0.0216(14) 0.0346(15) 0.0004(12) 0.0010(12) 0.0011(11)
    C28 0.0357(17) 0.049(2) 0.0267(15) -0.0060(15) -0.0014(12) -0.0084(14)
_geom_special_details
;
 All esds (except the esd in the dihedral angle between two l.s. planes)
 are estimated using the full covariance matrix.  The cell esds are taken
 into account individually in the estimation of esds in distances, angles
 and torsion angles; correlations between esds in cell parameters are only
 used when they are defined by crystal symmetry.  An approximate (isotropic)
 treatment of cell esds is used for estimating esds involving l.s. planes.
;
loop_
    _geom_bond_atom_site_label_1
    _geom_bond_atom_site_label_2
    _geom_bond_site_symmetry_2
    _geom_bond_distance
    _geom_bond_publ_flag
    Cl1 C1 . 1.746(3) ?
    O1 H1 . 0.8400 ?
    O1 C4 . 1.371(3) ?
    O2 C10 . 1.371(3) ?
    O2 C14 . 1.432(4) ?
    O3 H3 . 0.8400 ?
    O3 C11 . 1.360(3) ?
    N1 C5 . 1.412(3) ?
    N1 C7 . 1.277(4) ?
    C1 C2 . 1.385(4) ?
    C1 C6 . 1.379(4) ?
    C2 H2 . 0.9500 ?
    C2 C3 . 1.393(4) ?
    C3 H3A . 0.9500 ?
    C3 C4 . 1.381(4) ?
    C4 C5 . 1.400(4) ?
    C5 C6 . 1.397(4) ?
    C6 H6A . 0.9500 ?
    C7 H7 . 0.9500 ?
    C7 C8 . 1.457(4) ?
    C8 C9 . 1.400(4) ?
    C8 C13 . 1.395(4) ?
    C9 H9 . 0.9500 ?
    C9 C10 . 1.380(4) ?
    C10 C11 . 1.403(4) ?
    C11 C12 . 1.384(4) ?
    C12 H12 . 0.9500 ?
    C12 C13 . 1.389(4) ?
    C13 H13 . 0.9500 ?
    C14 H14A . 0.9800 ?
    C14 H14B . 0.9800 ?
    C14 H14C . 0.9800 ?
    Cl2A C15A . 1.747(4) ?
    Cl2B C15B . 1.739(11) ?
    O4A H4A . 0.8400 ?
    O4A C18A . 1.362(4) ?
    O4B H4B . 0.8400 ?
    O4B C18B . 1.356(12) ?
    O5 C24 . 1.363(3) ?
    O5 C28 . 1.427(3) ?
    O6 H6 . 0.8400 ?
    O6 C25 . 1.361(3) ?
    N2A C19A . 1.414(4) ?
    N2A C21A . 1.279(4) ?
    N2B C19B . 1.407(13) ?
    N2B C21B . 1.269(12) ?
    C15A C16A . 1.381(5) ?
    C15A C20A . 1.378(4) ?
    C15B C16B . 1.383(10) ?
    C15B C20B . 1.390(10) ?
    C16A H16A . 0.9500 ?
    C16A C17A . 1.387(5) ?
    C16B H16B . 0.9500 ?
    C16B C17B . 1.386(10) ?
    C17A H17A . 0.9500 ?
    C17A C18A . 1.385(5) ?
    C17B H17B . 0.9500 ?
    C17B C18B . 1.387(9) ?
    C18A C19A . 1.403(4) ?
    C18B C19B . 1.392(9) ?
    C19A C20A . 1.395(4) ?
    C19B C20B . 1.387(9) ?
    C20A H20A . 0.9500 ?
    C20B H20B . 0.9500 ?
    C21A H21A . 0.9500 ?
    C21A C22 . 1.470(5) ?
    C21B H21B . 0.9500 ?
    C21B C22 . 1.447(13) ?
    C22 C23 . 1.406(4) ?
    C22 C27 . 1.388(4) ?
    C23 H23 . 0.9500 ?
    C23 C24 . 1.375(4) ?
    C24 C25 . 1.407(3) ?
    C25 C26 . 1.385(4) ?
    C26 H26 . 0.9500 ?
    C26 C27 . 1.385(4) ?
    C27 H27 . 0.9500 ?
    C28 H28A . 0.9800 ?
    C28 H28B . 0.9800 ?
    C28 H28C . 0.9800 ?
loop_
    _geom_angle_atom_site_label_1
    _geom_angle_atom_site_label_2
    _geom_angle_atom_site_label_3
    _geom_angle_site_symmetry_1
    _geom_angle_site_symmetry_3
    _geom_angle
    _geom_angle_publ_flag
    C4 O1 H1 . . 109.5 ?
    C10 O2 C14 . . 116.3(2) ?
    C11 O3 H3 . . 109.5 ?
    C7 N1 C5 . . 119.0(2) ?
    C2 C1 Cl1 . . 119.4(2) ?
    C6 C1 Cl1 . . 119.0(2) ?
    C6 C1 C2 . . 121.6(3) ?
    C1 C2 H2 . . 120.4 ?
    C1 C2 C3 . . 119.3(3) ?
    C3 C2 H2 . . 120.4 ?
    C2 C3 H3A . . 120.2 ?
    C4 C3 C2 . . 119.5(3) ?
    C4 C3 H3A . . 120.2 ?
    O1 C4 C3 . . 119.4(2) ?
    O1 C4 C5 . . 119.4(2) ?
    C3 C4 C5 . . 121.3(3) ?
    C4 C5 N1 . . 116.1(2) ?
    C6 C5 N1 . . 125.0(2) ?
    C6 C5 C4 . . 118.7(2) ?
    C1 C6 C5 . . 119.6(2) ?
    C1 C6 H6A . . 120.2 ?
    C5 C6 H6A . . 120.2 ?
    N1 C7 H7 . . 118.4 ?
    N1 C7 C8 . . 123.3(3) ?
    C8 C7 H7 . . 118.4 ?
    C9 C8 C7 . . 118.6(2) ?
    C13 C8 C7 . . 122.2(3) ?
    C13 C8 C9 . . 119.1(2) ?
    C8 C9 H9 . . 119.5 ?
    C10 C9 C8 . . 121.0(3) ?
    C10 C9 H9 . . 119.5 ?
    O2 C10 C9 . . 125.6(2) ?
    O2 C10 C11 . . 115.0(2) ?
    C9 C10 C11 . . 119.4(2) ?
    O3 C11 C10 . . 121.3(2) ?
    O3 C11 C12 . . 118.8(2) ?
    C12 C11 C10 . . 119.9(2) ?
    C11 C12 H12 . . 119.7 ?
    C11 C12 C13 . . 120.6(2) ?
    C13 C12 H12 . . 119.7 ?
    C8 C13 H13 . . 120.0 ?
    C12 C13 C8 . . 120.0(3) ?
    C12 C13 H13 . . 120.0 ?
    O2 C14 H14A . . 109.5 ?
    O2 C14 H14B . . 109.5 ?
    O2 C14 H14C . . 109.5 ?
    H14A C14 H14B . . 109.5 ?
    H14A C14 H14C . . 109.5 ?
    H14B C14 H14C . . 109.5 ?
    C18A O4A H4A . . 109.5 ?
    C18B O4B H4B . . 109.5 ?
    C24 O5 C28 . . 116.6(2) ?
    C25 O6 H6 . . 109.5 ?
    C21A N2A C19A . . 121.5(3) ?
    C21B N2B C19B . . 114.5(14) ?
    C16A C15A Cl2A . . 118.8(3) ?
    C20A C15A Cl2A . . 118.6(3) ?
    C20A C15A C16A . . 122.6(3) ?
    C16B C15B Cl2B . . 120.5(11) ?
    C16B C15B C20B . . 120.9(13) ?
    C20B C15B Cl2B . . 118.6(11) ?
    C15A C16A H16A . . 120.8 ?
    C15A C16A C17A . . 118.3(3) ?
    C17A C16A H16A . . 120.8 ?
    C15B C16B H16B . . 119.9 ?
    C15B C16B C17B . . 120.1(16) ?
    C17B C16B H16B . . 119.9 ?
    C16A C17A H17A . . 119.8 ?
    C18A C17A C16A . . 120.4(4) ?
    C18A C17A H17A . . 119.8 ?
    C16B C17B H17B . . 120.5 ?
    C16B C17B C18B . . 118.9(15) ?
    C18B C17B H17B . . 120.5 ?
    O4A C18A C17A . . 119.1(3) ?
    O4A C18A C19A . . 120.4(3) ?
    C17A C18A C19A . . 120.5(3) ?
    O4B C18B C17B . . 118.5(13) ?
    O4B C18B C19B . . 120.3(12) ?
    C17B C18B C19B . . 121.2(13) ?
    C18A C19A N2A . . 114.2(3) ?
    C20A C19A N2A . . 126.7(3) ?
    C20A C19A C18A . . 119.0(3) ?
    C18B C19B N2B . . 112.3(13) ?
    C20B C19B N2B . . 128.1(13) ?
    C20B C19B C18B . . 119.5(14) ?
    C15A C20A C19A . . 119.0(3) ?
    C15A C20A H20A . . 120.5 ?
    C19A C20A H20A . . 120.5 ?
    C15B C20B H20B . . 120.4 ?
    C19B C20B C15B . . 119.2(15) ?
    C19B C20B H20B . . 120.4 ?
    N2A C21A H21A . . 119.1 ?
    N2A C21A C22 . . 121.7(4) ?
    C22 C21A H21A . . 119.1 ?
    N2B C21B H21B . . 128.8 ?
    N2B C21B C22 . . 102.4(13) ?
    C22 C21B H21B . . 128.8 ?
    C23 C22 C21A . . 123.2(3) ?
    C23 C22 C21B . . 98.7(8) ?
    C27 C22 C21A . . 117.4(3) ?
    C27 C22 C21B . . 141.7(8) ?
    C27 C22 C23 . . 119.4(3) ?
    C22 C23 H23 . . 120.0 ?
    C24 C23 C22 . . 120.1(2) ?
    C24 C23 H23 . . 120.0 ?
    O5 C24 C23 . . 126.5(2) ?
    O5 C24 C25 . . 113.5(2) ?
    C23 C24 C25 . . 120.0(3) ?
    O6 C25 C24 . . 120.6(2) ?
    O6 C25 C26 . . 119.4(2) ?
    C26 C25 C24 . . 120.0(2) ?
    C25 C26 H26 . . 120.1 ?
    C25 C26 C27 . . 119.8(3) ?
    C27 C26 H26 . . 120.1 ?
    C22 C27 H27 . . 119.6 ?
    C26 C27 C22 . . 120.7(3) ?
    C26 C27 H27 . . 119.6 ?
    O5 C28 H28A . . 109.5 ?
    O5 C28 H28B . . 109.5 ?
    O5 C28 H28C . . 109.5 ?
    H28A C28 H28B . . 109.5 ?
    H28A C28 H28C . . 109.5 ?
    H28B C28 H28C . . 109.5 ?
loop_
    _geom_torsion_atom_site_label_1
    _geom_torsion_atom_site_label_2
    _geom_torsion_atom_site_label_3
    _geom_torsion_atom_site_label_4
    _geom_torsion_site_symmetry_1
    _geom_torsion_site_symmetry_2
    _geom_torsion_site_symmetry_3
    _geom_torsion_site_symmetry_4
    _geom_torsion
    _geom_torsion_publ_flag
    Cl1 C1 C2 C3 . . . . -175.5(2) ?
    Cl1 C1 C6 C5 . . . . 175.5(2) ?
    O1 C4 C5 N1 . . . . -4.4(4) ?
    O1 C4 C5 C6 . . . . -179.3(2) ?
    O2 C10 C11 O3 . . . . -1.8(4) ?
    O2 C10 C11 C12 . . . . 178.0(3) ?
    O3 C11 C12 C13 . . . . 180.0(3) ?
    N1 C5 C6 C1 . . . . -174.6(2) ?
    N1 C7 C8 C9 . . . . -178.8(3) ?
    N1 C7 C8 C13 . . . . -2.4(4) ?
    C1 C2 C3 C4 . . . . 0.2(4) ?
    C2 C1 C6 C5 . . . . -1.2(4) ?
    C2 C3 C4 O1 . . . . 179.3(3) ?
    C2 C3 C4 C5 . . . . -1.6(4) ?
    C3 C4 C5 N1 . . . . 176.5(3) ?
    C3 C4 C5 C6 . . . . 1.5(4) ?
    C4 C5 C6 C1 . . . . -0.2(4) ?
    C5 N1 C7 C8 . . . . 173.2(3) ?
    C6 C1 C2 C3 . . . . 1.1(4) ?
    C7 N1 C5 C4 . . . . 152.0(3) ?
    C7 N1 C5 C6 . . . . -33.4(4) ?
    C7 C8 C9 C10 . . . . 176.4(3) ?
    C7 C8 C13 C12 . . . . -177.5(3) ?
    C8 C9 C10 O2 . . . . -178.0(3) ?
    C8 C9 C10 C11 . . . . 1.4(4) ?
    C9 C8 C13 C12 . . . . -1.1(4) ?
    C9 C10 C11 O3 . . . . 178.8(3) ?
    C9 C10 C11 C12 . . . . -1.4(4) ?
    C10 C11 C12 C13 . . . . 0.3(4) ?
    C11 C12 C13 C8 . . . . 1.0(4) ?
    C13 C8 C9 C10 . . . . -0.1(4) ?
    C14 O2 C10 C9 . . . . 13.4(4) ?
    C14 O2 C10 C11 . . . . -166.0(3) ?
    Cl2A C15A C16A C17A . . . . 179.5(3) ?
    Cl2A C15A C20A C19A . . . . 179.7(3) ?
    Cl2B C15B C16B C17B . . . . 174.7(19) ?
    Cl2B C15B C20B C19B . . . . -176.9(18) ?
    O4A C18A C19A N2A . . . . -2.3(5) ?
    O4A C18A C19A C20A . . . . -179.9(3) ?
    O4B C18B C19B N2B . . . . 0(3) ?
    O4B C18B C19B C20B . . . . 177(2) ?
    O5 C24 C25 O6 . . . . 0.7(4) ?
    O5 C24 C25 C26 . . . . -178.5(3) ?
    O6 C25 C26 C27 . . . . 179.5(3) ?
    N2A C19A C20A C15A . . . . -176.7(4) ?
    N2A C21A C22 C23 . . . . 3.6(5) ?
    N2A C21A C22 C27 . . . . -175.9(3) ?
    N2B C19B C20B C15B . . . . 178(2) ?
    N2B C21B C22 C23 . . . . -174.2(16) ?
    N2B C21B C22 C27 . . . . 11(3) ?
    C15A C16A C17A C18A . . . . 0.8(6) ?
    C15B C16B C17B C18B . . . . 3(4) ?
    C16A C15A C20A C19A . . . . -0.5(6) ?
    C16A C17A C18A O4A . . . . 179.2(3) ?
    C16A C17A C18A C19A . . . . -0.7(6) ?
    C16B C15B C20B C19B . . . . 2(4) ?
    C16B C17B C18B O4B . . . . -179(2) ?
    C16B C17B C18B C19B . . . . -1(3) ?
    C17A C18A C19A N2A . . . . 177.5(3) ?
    C17A C18A C19A C20A . . . . -0.1(5) ?
    C17B C18B C19B N2B . . . . -178.7(18) ?
    C17B C18B C19B C20B . . . . -1(3) ?
    C18A C19A C20A C15A . . . . 0.6(5) ?
    C18B C19B C20B C15B . . . . 1(3) ?
    C19A N2A C21A C22 . . . . 177.3(3) ?
    C19B N2B C21B C22 . . . . -177.2(15) ?
    C20A C15A C16A C17A . . . . -0.3(6) ?
    C20B C15B C16B C17B . . . . -4(4) ?
    C21A N2A C19A C18A . . . . -178.0(3) ?
    C21A N2A C19A C20A . . . . -0.5(6) ?
    C21A C22 C23 C24 . . . . 179.7(3) ?
    C21A C22 C27 C26 . . . . -179.8(3) ?
    C21B N2B C19B C18B . . . . 175(2) ?
    C21B N2B C19B C20B . . . . -2(3) ?
    C21B C22 C23 C24 . . . . -176.8(11) ?
    C21B C22 C27 C26 . . . . 174.2(17) ?
    C22 C23 C24 O5 . . . . 179.5(3) ?
    C22 C23 C24 C25 . . . . -0.1(4) ?
    C23 C22 C27 C26 . . . . 0.7(4) ?
    C23 C24 C25 O6 . . . . -179.7(3) ?
    C23 C24 C25 C26 . . . . 1.2(4) ?
    C24 C25 C26 C27 . . . . -1.3(4) ?
    C25 C26 C27 C22 . . . . 0.4(4) ?
    C27 C22 C23 C24 . . . . -0.8(4) ?
    C28 O5 C24 C23 . . . . 4.9(5) ?
    C28 O5 C24 C25 . . . . -175.5(3) ?
loop_
    _geom_hbond_atom_site_label_D
    _geom_hbond_atom_site_label_H
    _geom_hbond_atom_site_label_A
    _geom_hbond_site_symmetry_A
    _geom_hbond_distance_DH
    _geom_hbond_distance_HA
    _geom_hbond_distance_DA
    _geom_hbond_angle_DHA
    _geom_hbond_publ_flag
    O1 H1 N1 . 0.84 2.21 2.695(3) 116 yes
    O3 H3 O2 . 0.84 2.25 2.690(3) 113 yes
    O4A H4A N2A . 0.84 2.20 2.675(4) 116 yes
    O6 H6 O5 . 0.84 2.18 2.645(3) 115 yes
    O1 H1 O3 2_546 0.84 2.26 2.854(3) 128 yes
    O3 H3 O6 1_655 0.84 2.02 2.714(3) 140 yes
    O6 H6 O1 2_456 0.84 2.05 2.716(3) 136 yes
    C2 H2 Cl2B 1_454 0.95 2.71 3.449(8) 135 yes
    C14 H14B O4B 2_656 0.98 2.31 2.928(16) 120 yes
    C28 H28C O4A 2_557 0.98 2.57 3.142(4) 117 yes
    C7 H7 Cg2 2_546 0.95 2.90 3.394(3) 113 yes
_shelx_space_group_comment
;
The symmetry employed for this shelxl refinement is uniquely defined
by the following loop, which should always be used as a source of
symmetry information in preference to the above space-group names.
They are only intended as comments.
;
_shelx_estimated_absorpt_T_min     0.606
_shelx_estimated_absorpt_T_max     0.918
_shelx_hkl_file
;
   0  -8   0   59.85    2.34
   0  -8   0   64.14    2.31
   0  -8   0   63.23    2.37
   0  -8   0   61.73    2.30
   0  -8   0   58.20    2.26
   0  -8  -1   12.72    1.58
   0  -8   1   12.69    1.68
   0  -8  -1   15.07    1.62
   0  -8  -1   14.52    1.55
   0  -8   1   11.43    1.52
   0  -8  -1   14.84    1.61
   0  -8   1   15.32    1.61
   0  -8  -1   15.57    1.60
   0  -8   1   13.31    1.60
   0  -8   2    1.92    1.52
   0  -8  -2    2.47    1.41
   0  -8   2    2.22    1.42
   0  -8   2    2.47    1.39
   0  -8  -2    4.31    1.34
   0  -8  -2    3.95    1.31
   0  -8   2    3.68    1.51
   0  -8  -2    3.60    1.34
   0  -8  -2    3.04    1.32
   0  -8   2    2.13    1.37
   0  -8   3   36.94    2.02
   0  -8  -3   35.02    1.84
   0  -8   3   33.85    1.94
   0  -8   3   34.98    1.89
   0  -8  -3   35.19    1.81
   0  -8  -3   34.61    1.76
   0  -8  -4    8.30    1.32
   0  -8  -4    7.75    1.32
   0  -8   4    6.80    1.55
   0  -8  -4    7.20    1.34
   0  -8   4    6.61    1.57
   0  -8   4    6.15    1.35
   0  -8  -5   18.35    1.47
   0  -8   5   17.92    1.72
   0  -8  -5   16.70    1.40
   0  -8  -5   18.83    1.46
   0  -8  -5   18.13    1.53
   0  -8   5   16.52    1.68
   0  -8  -6   51.10    1.93
   0  -8   6   58.60    2.26
   0  -8  -6   52.48    1.86
   0  -8   6   55.62    2.22
   0  -8  -6   52.92    1.99
   0  -8  -6   52.64    1.88
   0  -8   7   10.43    1.47
   0  -8   7   12.02    1.44
   0  -8  -7   11.74    1.28
   0  -8  -7   10.39    1.26
   0  -8   8   13.82    1.31
   0  -8  -8   10.85    1.15
   0  -7   0    0.27    1.69
   0  -7   0    0.88    1.73
   0  -7   0    1.37    1.57
   0  -7   0    1.55    1.76
   0  -7   0    2.09    1.69
   0  -7  -1   51.88    2.44
   0  -7   1   46.22    2.47
   0  -7  -1   47.00    2.36
   0  -7   1   47.18    2.52
   0  -7   1   50.00    2.58
   0  -7  -1   51.47    2.52
   0  -7   1   50.89    2.54
   0  -7  -1   52.83    2.50
   0  -7  -2   24.34    1.95
   0  -7   2   23.85    2.10
   0  -7  -2   22.41    1.89
   0  -7  -2   25.55    2.05
   0  -7   2   22.48    2.19
   0  -7  -2   22.64    2.02
   0  -7   2   24.16    2.27
   0  -7   2   26.40    2.17
   0  -7  -2   24.47    2.01
   0  -7  -3   11.85    1.67
   0  -7   3   11.17    1.66
   0  -7   3   11.39    1.91
   0  -7  -3   11.50    1.61
   0  -7  -3   12.23    1.83
   0  -7  -3   14.05    1.82
   0  -7   3   12.01    2.07
   0  -7  -3   11.19    1.78
   0  -7   3   12.02    2.09
   0  -7   3   12.79    1.96
   0  -7  -3   13.62    1.77
   0  -7   4   64.68    3.00
   0  -7  -4   56.82    2.46
   0  -7  -4   61.70    2.55
   0  -7   4   62.56    2.84
   0  -7  -4   61.72    2.57
   0  -7   4   57.25    2.54
   0  -7   4   64.07    2.84
   0  -7  -4   62.73    2.69
   0  -7   4   63.00    2.95
   0  -7   4   55.03    2.31
   0  -7  -4   57.72    2.49
   0  -7  -4   65.05    2.60
   0  -7   5   10.51    1.92
   0  -7  -5   10.84    1.66
   0  -7  -5   13.43    1.75
   0  -7  -5   11.52    1.65
   0  -7   5   11.26    1.97
   0  -7   5    8.76    1.71
   0  -7   5    9.54    1.48
   0  -7   5   10.96    2.11
   0  -7  -5   13.87    1.74
   0  -7  -5   12.22    1.79
   0  -7   6   45.27    2.07
   0  -7   6   53.31    2.69
   0  -7  -6   50.24    2.25
   0  -7  -6   53.87    2.35
   0  -7   6   51.96    2.53
   0  -7   6   54.50    2.73
   0  -7  -6   53.58    2.44
   0  -7   6   51.19    2.53
   0  -7   6   53.40    2.85
   0  -7  -6   52.49    2.36
   0  -7  -6   54.46    2.33
   0  -7  -7    4.86    1.38
   0  -7  -7    4.45    1.62
   0  -7   7    4.11    1.72
   0  -7  -7    5.62    1.54
   0  -7  -7    5.17    1.38
   0  -7   7    4.34    1.21
   0  -7   7    4.64    1.80
   0  -7   7    4.86    1.61
   0  -7   7    5.20    2.07
   0  -7  -7    5.76    1.52
   0  -7  -7    5.43    1.47
   0  -7   7    4.35    1.72
   0  -7   7    3.15    1.26
   0  -7  -8   21.77    1.92
   0  -7   8   24.84    2.11
   0  -7  -8   22.67    1.74
   0  -7   8   23.00    1.64
   0  -7   8   25.63    2.13
   0  -7   8   25.89    2.05
   0  -7  -8   22.85    1.73
   0  -7   8   23.92    2.35
   0  -7   8   23.83    2.12
   0  -7  -8   24.51    1.82
   0  -7  -8   21.92    1.45
   0  -7   8   21.23    1.53
   0  -7  -9   17.97    1.79
   0  -7   9   19.63    1.88
   0  -7  -9   18.50    1.61
   0  -7   9   20.63    1.53
   0  -7   9   19.91    1.95
   0  -7   9   20.27    1.89
   0  -7  -9   19.32    1.69
   0  -7   9   19.03    2.01
   0  -7   9   19.07    2.13
   0  -7  -9   18.66    1.57
   0  -7   9   18.45    1.43
   0  -7  -9   17.81    1.33
   0  -7  10   28.09    1.94
   0  -7 -10   28.36    1.66
   0  -7 -10   30.83    1.82
   0  -7  10   34.32    2.21
   0  -7  10   32.04    2.12
   0  -7  10   29.49    1.66
   0  -7 -10   29.30    1.65
   0  -7 -10   31.73    1.94
   0  -7  10   25.78    1.47
   0  -7 -10   28.76    1.54
   0  -7 -11   10.44    1.34
   0  -7  11   13.83    1.71
   0  -7  11   12.63    1.62
   0  -7 -11   12.10    1.46
   0  -7  11   13.13    1.65
   0  -7 -11   12.39    1.42
   0  -7 -11   10.16    1.01
   0  -7 -12    3.11    1.10
   0  -7  12    4.68    1.31
   0  -7  12    2.54    1.25
   0  -7 -12    3.53    0.72
   0  -7 -12    4.89    1.11
   0  -7  12    3.49    1.25
   0  -7 -12    3.34    1.11
   0  -7 -13    0.93    0.90
   0  -6   0  163.51    4.17
   0  -6   0  165.80    4.11
   0  -6   0  171.47    4.28
   0  -6   0  167.83    4.08
   0  -6   0  169.53    4.15
   0  -6  -1    9.75    1.89
   0  -6   1    9.66    2.03
   0  -6   1    8.58    1.48
   0  -6  -1    8.98    1.60
   0  -6   1    8.07    1.38
   0  -6  -1   10.45    1.90
   0  -6   1   10.99    2.02
   0  -6  -1   10.27    1.97
   0  -6  -1   10.24    1.83
   0  -6   1    8.30    1.91
   0  -6   1    7.55    1.63
   0  -6  -1    7.36    1.07
   0  -6  -1   12.00    1.85
   0  -6   2  185.20    4.51
   0  -6  -2  170.49    4.06
   0  -6   2  168.83    4.13
   0  -6  -2  175.69    4.24
   0  -6  -2  173.84    4.20
   0  -6  -2  177.17    4.24
   0  -6  -2  166.09    4.08
   0  -6   2  175.47    4.19
   0  -6   2  182.48    4.46
   0  -6  -2  162.42    3.86
   0  -6  -2  176.23    4.37
   0  -6   3  346.08    6.36
   0  -6   3  350.25    6.67
   0  -6  -3  347.03    6.41
   0  -6   3  323.04    6.29
   0  -6  -3  341.76    6.50
   0  -6  -3  345.03    6.32
   0  -6  -3  343.36    6.25
   0  -6   3  341.63    6.62
   0  -6   3  343.45    6.38
   0  -6  -3  342.07    6.17
   0  -6  -3  334.27    6.18
   0  -6  -3  346.46    6.61
   0  -6   4  514.64    8.63
   0  -6   4  488.69    8.30
   0  -6  -4  505.01    8.54
   0  -6  -4  485.13    8.15
   0  -6  -4  485.23    8.40
   0  -6   4  499.61    8.59
   0  -6  -4  484.38    7.85
   0  -6   4  492.27    8.35
   0  -6  -4  486.38    7.97
   0  -6  -4  480.00    8.15
   0  -6  -4  497.73    8.10
   0  -6  -5   10.28    1.75
   0  -6  -5   10.21    1.84
   0  -6   5    8.94    1.62
   0  -6  -5   11.33    1.80
   0  -6   5    8.60    1.99
   0  -6   5    9.97    2.21
   0  -6  -5    8.99    1.61
   0  -6   5    8.64    1.95
   0  -6  -5    6.71    1.25
   0  -6  -5    9.80    1.75
   0  -6  -5   10.49    1.84
   0  -6  -5   10.86    1.83
   0  -6  -6  100.84    3.47
   0  -6  -6   95.29    3.07
   0  -6   6  100.09    3.54
   0  -6   6  103.09    3.71
   0  -6  -6  102.32    3.23
   0  -6   6  103.95    3.41
   0  -6   6   95.62    3.03
   0  -6  -6   95.18    3.18
   0  -6   7   58.13    2.49
   0  -6  -7   66.01    2.71
   0  -6   7   67.50    2.85
   0  -6  -7   59.85    2.54
   0  -6  -7   58.25    2.62
   0  -6   7   60.56    2.46
   0  -6   7   63.36    3.17
   0  -6   7   62.79    3.03
   0  -6  -8    9.36    1.59
   0  -6   8    9.79    1.66
   0  -6  -8    9.98    1.70
   0  -6  -8   10.92    1.75
   0  -6  -8    9.08    1.66
   0  -6  -8   10.66    1.65
   0  -6   8    8.45    2.01
   0  -6   8    8.95    2.15
   0  -6   8    8.76    1.55
   0  -6  -8    8.97    1.40
   0  -6   8   10.80    1.84
   0  -6   8    9.68    2.18
   0  -6  -9    2.53    1.47
   0  -6  -9    2.58    1.48
   0  -6   9    3.97    2.04
   0  -6   9    2.85    1.92
   0  -6  -9    2.63    1.50
   0  -6   9    2.80    1.46
   0  -6  -9    2.45    1.54
   0  -6   9    3.14    1.95
   0  -6   9    2.60    1.69
   0  -6  -9    2.28    1.70
   0  -6 -10   85.92    3.17
   0  -6 -10   85.13    3.20
   0  -6  10   81.86    2.75
   0  -6 -10   80.01    2.82
   0  -6  10   92.77    3.53
   0  -6  10   92.68    3.57
   0  -6 -10   83.13    2.98
   0  -6  10   92.88    3.58
   0  -6 -10   84.99    2.85
   0  -6  10   89.96    3.36
   0  -6 -10   84.20    3.01
   0  -6  10   89.41    3.31
   0  -6 -11  158.05    4.11
   0  -6  11  145.58    3.56
   0  -6 -11  150.28    4.29
   0  -6 -11  146.25    3.67
   0  -6 -11  142.65    3.86
   0  -6  11  163.04    4.40
   0  -6  11  161.11    4.43
   0  -6 -11  156.70    3.90
   0  -6  11  167.50    4.47
   0  -6 -11  154.55    3.71
   0  -6  11  170.61    4.36
   0  -6 -11  149.86    3.89
   0  -6  11  160.81    4.35
   0  -6 -12   58.19    2.56
   0  -6  12   49.63    2.10
   0  -6 -12   52.23    2.53
   0  -6 -12   48.79    2.16
   0  -6  12   54.18    2.57
   0  -6 -12   54.91    2.43
   0  -6 -12   49.93    2.40
   0  -6  12   59.94    2.71
   0  -6  12   52.17    2.69
   0  -6  12   61.68    2.83
   0  -6 -12   53.30    2.34
   0  -6  12   57.01    2.69
   0  -6 -12   57.06    2.54
   0  -6  13   21.89    1.91
   0  -6 -13   20.51    1.76
   0  -6 -13   19.48    1.58
   0  -6 -13   21.32    1.81
   0  -6  13   20.12    1.71
   0  -6  13   20.49    1.85
   0  -6  13   19.61    1.87
   0  -6 -13   18.38    1.66
   0  -6  13   20.25    2.04
   0  -6  13   21.69    2.03
   0  -6 -13   20.19    1.80
   0  -6  13   19.37    1.46
   0  -6 -13   18.86    1.62
   0  -6  13   20.46    1.74
   0  -6  14   33.07    1.83
   0  -6 -14   33.08    1.87
   0  -6  14   34.12    1.73
   0  -6  14   38.94    2.09
   0  -6  14   40.46    2.10
   0  -6 -14   35.33    1.91
   0  -6 -14   34.36    1.89
   0  -6  14   39.43    2.03
   0  -6  14   30.70    1.60
   0  -6 -14   32.78    1.79
   0  -6 -15   17.16    1.42
   0  -6  15   19.01    1.53
   0  -6  15   17.34    1.50
   0  -6  15   18.31    1.47
   0  -6 -15   13.98    1.19
   0  -6 -15   15.70    1.36
   0  -6 -15   15.91    1.40
   0  -6 -16    4.08    0.97
   0  -6 -16    2.72    0.70
   0  -6 -16    3.28    0.97
   0  -6  16    3.38    1.04
   0  -6  16    4.56    1.01
   0  -5   0    0.02    1.30
   0  -5   0    0.48    1.45
   0  -5   0    0.29    1.19
   0  -5   0    0.16    0.71
   0  -5   0    0.32    1.04
   0  -5   0    0.34    0.96
   0  -5   0    0.60    1.56
   0  -5  -1   22.43    1.57
   0  -5  -1   24.41    1.44
   0  -5   1   23.53    1.56
   0  -5   1   23.69    1.50
   0  -5  -1   22.48    1.72
   0  -5   1   21.79    1.72
   0  -5   1   23.00    1.83
   0  -5  -1   22.71    1.55
   0  -5  -1   23.92    1.72
   0  -5   1   22.74    1.68
   0  -5  -1   26.06    1.83
   0  -5  -1   21.46    1.32
   0  -5   1   20.56    1.26
   0  -5  -1   21.72    1.80
   0  -5   1   23.32    1.70
   0  -5  -2   33.33    2.00
   0  -5   2   29.57    1.70
   0  -5   2   31.52    1.73
   0  -5  -2   27.71    1.50
   0  -5  -2   29.75    1.74
   0  -5  -2   32.66    1.94
   0  -5   2   29.50    1.85
   0  -5   2   31.06    2.06
   0  -5  -2   32.21    1.86
   0  -5  -2   30.08    1.87
   0  -5   2   26.59    1.38
   0  -5  -2   29.61    1.54
   0  -5  -2   30.32    1.88
   0  -5   2   27.28    1.86
   0  -5  -3   54.45    2.29
   0  -5   3   50.38    2.30
   0  -5   3   51.77    2.44
   0  -5  -3   48.99    2.11
   0  -5  -3   49.67    2.15
   0  -5   3   50.32    2.33
   0  -5  -3   52.02    2.33
   0  -5  -3   50.65    2.19
   0  -5   3   41.79    1.68
   0  -5  -3   50.36    1.99
   0  -5  -3   49.35    1.86
   0  -5   3   50.34    2.17
   0  -5   3   50.12    2.08
   0  -5  -4  240.27    4.61
   0  -5   4  223.22    4.84
   0  -5  -4  231.19    4.47
   0  -5   4  234.25    4.64
   0  -5   4  237.99    4.89
   0  -5   4  226.02    4.47
   0  -5  -4  236.80    4.93
   0  -5  -4  234.31    4.62
   0  -5  -4  244.42    4.86
   0  -5   4  227.65    4.89
   0  -5  -4  241.78    4.71
   0  -5   4  223.67    4.64
   0  -5  -5   78.40    2.62
   0  -5  -5   76.95    2.59
   0  -5  -5   76.37    2.50
   0  -5   5   77.61    2.84
   0  -5  -5   79.86    2.65
   0  -5  -5   77.28    2.85
   0  -5   5   70.31    2.37
   0  -5   5   79.17    2.95
   0  -5   5   74.37    2.71
   0  -5  -5   75.05    2.65
   0  -5  -6  120.99    3.20
   0  -5  -6  119.68    3.22
   0  -5  -6  131.03    3.38
   0  -5  -6  123.04    3.63
   0  -5   6  112.80    3.03
   0  -5   6  122.05    3.74
   0  -5  -6  128.10    3.35
   0  -5   6  120.33    3.52
   0  -5  -6  119.50    3.52
   0  -5  -6  135.20    3.61
   0  -5   6  123.96    3.71
   0  -5  -6  125.33    3.34
   0  -5   7   39.02    1.92
   0  -5   7   46.47    2.71
   0  -5  -7   52.16    2.42
   0  -5   7   46.04    2.25
   0  -5  -7   46.21    2.20
   0  -5  -7   51.95    2.33
   0  -5   7   47.12    2.51
   0  -5  -7   51.97    2.31
   0  -5   7   46.03    2.49
   0  -5  -7   52.87    2.46
   0  -5  -7   48.81    2.33
   0  -5   7   47.47    2.66
   0  -5  -8    8.67    1.66
   0  -5  -8    9.44    1.67
   0  -5   8    8.61    1.73
   0  -5   8    8.87    1.61
   0  -5   8    7.16    1.55
   0  -5   8    7.99    1.98
   0  -5  -8   10.62    1.72
   0  -5   8   10.20    2.20
   0  -5   8    9.17    1.90
   0  -5  -8    9.83    1.65
   0  -5  -8   10.06    1.61
   0  -5   8    7.05    1.54
   0  -5   9   68.98    3.31
   0  -5  -9   69.02    2.74
   0  -5   9   67.01    2.91
   0  -5   9   66.47    3.13
   0  -5   9   66.76    3.25
   0  -5  -9   71.55    2.78
   0  -5   9   67.24    2.61
   0  -5   9   67.01    2.89
   0  -5   9   63.81    2.57
   0  -5  -9   70.83    2.63
   0  -5  -9   70.01    2.65
   0  -5  10   23.14    1.87
   0  -5 -10   26.61    1.95
   0  -5  10   22.89    2.24
   0  -5 -10   27.17    2.10
   0  -5  10   24.05    2.36
   0  -5 -10   29.33    2.28
   0  -5 -10   29.03    2.15
   0  -5  10   25.31    2.19
   0  -5  10   26.96    2.53
   0  -5  10   21.65    2.11
   0  -5  10   24.12    2.54
   0  -5  10   23.80    1.96
   0  -5 -10   26.19    1.98
   0  -5  11   70.28    3.27
   0  -5  11   71.63    3.09
   0  -5  11   64.29    2.61
   0  -5  11   74.60    3.35
   0  -5 -11   75.29    2.96
   0  -5  11   67.34    2.69
   0  -5  12   10.24    1.65
   0  -5 -12    9.94    1.93
   0  -5  12   10.11    1.86
   0  -5 -12   10.48    1.89
   0  -5  12   12.85    2.13
   0  -5  12   11.25    1.78
   0  -5 -12   10.55    1.63
   0  -5 -12   10.83    1.58
   0  -5 -12   10.93    1.79
   0  -5  12   10.32    1.98
   0  -5 -12    9.54    1.72
   0  -5  12   12.31    2.04
   0  -5  12   10.23    2.14
   0  -5  13    7.36    1.76
   0  -5 -13    8.62    1.63
   0  -5  13    7.80    1.79
   0  -5  13    7.67    1.94
   0  -5 -13    8.30    1.77
   0  -5  13    8.42    2.05
   0  -5  13    8.43    1.91
   0  -5 -13    7.88    1.81
   0  -5  13    6.70    1.65
   0  -5 -13    9.03    1.58
   0  -5 -13    8.96    1.81
   0  -5 -14    7.81    1.45
   0  -5  14    8.44    1.87
   0  -5  14    6.93    1.90
   0  -5 -14    7.03    1.77
   0  -5  14    5.28    1.57
   0  -5 -14    8.87    1.71
   0  -5 -14    3.27    1.65
   0  -5  14    8.29    1.66
   0  -5  14    5.99    1.67
   0  -5 -14    7.46    1.53
   0  -5 -14    9.36    1.69
   0  -5  14    8.64    1.77
   0  -5  14    7.15    1.48
   0  -5 -15   25.95    1.92
   0  -5 -15   25.78    1.98
   0  -5  15   24.16    1.73
   0  -5  15   27.62    1.96
   0  -5  15   28.58    2.03
   0  -5 -15   21.15    1.86
   0  -5  15   27.21    1.98
   0  -5  15   25.70    1.91
   0  -5 -15   24.59    2.00
   0  -5  15   32.08    2.21
   0  -5  15   26.84    2.03
   0  -5  15   29.15    2.14
   0  -5 -15   23.39    1.75
   0  -5  16   19.75    1.68
   0  -5  16   16.86    1.65
   0  -5 -16   16.03    1.61
   0  -5  16   20.22    1.78
   0  -5 -16   18.62    1.62
   0  -5 -16   17.74    1.71
   0  -5  16   16.26    1.63
   0  -5  16   21.61    1.82
   0  -5 -16   16.64    1.69
   0  -5  16   20.92    1.69
   0  -5  17    1.07    1.07
   0  -5 -17    1.25    1.16
   0  -5  17    0.02    0.97
   0  -5  17    0.11    1.21
   0  -5  17    0.38    1.20
   0  -5 -17   -0.20    1.11
   0  -5 -17    0.33    1.07
   0  -5 -17    1.19    1.17
   0  -5 -18   19.49    1.34
   0  -5  18   20.94    1.32
   0  -5 -18   20.33    1.36
   0  -5  18   19.95    1.41
   0  -5  18   18.64    1.35
   0  -5 -18   17.46    1.19
   0  -5  19   18.36    0.90
   0  -5  19   16.68    0.87
   0  -4   0  159.43    3.36
   0  -4   0  156.53    3.17
   0  -4   0  157.97    3.34
   0  -4   0  155.44    3.12
   0  -4   0  159.41    3.19
   0  -4   0  162.92    3.32
   0  -4  -1  257.37    4.39
   0  -4   1  277.49    4.76
   0  -4   1  267.00    4.56
   0  -4  -1  269.94    4.62
   0  -4   1  274.91    4.65
   0  -4  -1  265.57    4.49
   0  -4   1  271.46    4.65
   0  -4   1  272.10    4.71
   0  -4  -1  267.01    4.71
   0  -4   1  274.14    4.55
   0  -4  -2  360.86    5.50
   0  -4  -2  371.99    5.73
   0  -4   2  367.25    5.81
   0  -4  -2  364.35    5.64
   0  -4  -2  381.23    5.95
   0  -4   2  374.36    5.95
   0  -4   2  371.94    5.84
   0  -4  -2  365.75    5.69
   0  -4   2  367.75    5.79
   0  -4   2  355.20    5.87
   0  -4  -2  370.12    5.96
   0  -4   2  368.20    5.63
   0  -4  -3  260.39    4.47
   0  -4  -3  258.36    4.47
   0  -4   3  248.69    4.25
   0  -4  -3  245.91    4.12
   0  -4   3  254.97    4.58
   0  -4  -3  252.29    4.38
   0  -4  -3  252.40    4.35
   0  -4   3  248.38    4.40
   0  -4   3  252.65    4.49
   0  -4   3  261.72    4.73
   0  -4  -3  252.12    4.05
   0  -4  -3  243.30    4.25
   0  -4   4  460.93    7.18
   0  -4   4  484.35    7.57
   0  -4  -4  475.91    6.89
   0  -4  -4  499.38    7.13
   0  -4   4  468.43    7.04
   0  -4   4  465.57    7.35
   0  -4  -4  486.01    7.02
   0  -4  -4  500.92    7.36
   0  -4   4  462.48    7.02
   0  -4  -4  494.10    7.08
   0  -4  -4  514.99    7.44
   0  -4  -4  432.57    6.89
   0  -4   4  467.45    7.18
   0  -4  -5   26.94    1.59
   0  -4  -5   28.06    1.63
   0  -4   5   23.79    1.57
   0  -4  -5   25.80    1.53
   0  -4   5   27.29    1.83
   0  -4   5   24.94    1.37
   0  -4  -5   28.90    1.67
   0  -4   5   24.57    1.71
   0  -4   5   23.43    1.52
   0  -4   5   26.21    1.71
   0  -4  -5   30.34    1.62
   0  -4  -5   28.77    1.69
   0  -4   5   23.18    1.44
   0  -4  -6    4.68    1.24
   0  -4  -6    3.51    1.24
   0  -4   6    3.14    1.18
   0  -4   6    2.33    1.43
   0  -4  -6    3.91    1.16
   0  -4  -6    4.94    1.25
   0  -4  -6    4.07    1.28
   0  -4   6    3.53    1.15
   0  -4   6    2.99    1.24
   0  -4  -6    5.46    1.23
   0  -4  -6    3.88    1.25
   0  -4   6    3.61    1.34
   0  -4  -6    4.38    1.26
   0  -4   6    3.32    0.95
   0  -4   7   33.34    2.05
   0  -4   7   29.77    1.81
   0  -4  -7   35.16    1.86
   0  -4  -7   34.77    1.89
   0  -4  -7   33.46    1.72
   0  -4   7   31.38    1.87
   0  -4  -7   36.85    1.82
   0  -4   7   36.14    2.08
   0  -4  -7   35.83    1.77
   0  -4  -7   36.09    1.93
   0  -4   7   28.84    1.49
   0  -4   7   31.87    2.06
   0  -4  -7   29.91    1.65
   0  -4  -8  116.95    3.22
   0  -4   8  105.75    2.86
   0  -4   8  102.03    3.27
   0  -4  -8  105.62    2.94
   0  -4   8  101.75    3.11
   0  -4   8  104.17    2.88
   0  -4  -8  100.24    2.78
   0  -4   8  106.26    3.10
   0  -4  -8  107.19    2.91
   0  -4  -8  105.35    2.84
   0  -4  -8  106.72    2.84
   0  -4   8  101.79    3.31
   0  -4  -8  105.09    2.93
   0  -4  -8  110.89    3.13
   0  -4  -9   73.01    2.46
   0  -4   9   70.25    2.77
   0  -4  -9   73.05    2.59
   0  -4   9   69.90    2.93
   0  -4  -9   75.43    2.56
   0  -4  -9   73.43    2.48
   0  -4   9   74.32    2.55
   0  -4  -9   69.70    2.42
   0  -4   9   72.32    2.77
   0  -4  -9   82.78    2.81
   0  -4   9   73.04    2.47
   0  -4  -9   72.66    2.58
   0  -4  -9   72.89    2.70
   0  -4  10   84.71    3.26
   0  -4 -10   83.52    2.84
   0  -4  10   85.21    2.74
   0  -4 -10   94.45    3.04
   0  -4  10   82.09    2.65
   0  -4 -10   84.07    3.01
   0  -4  10   82.62    2.78
   0  -4 -10   88.33    2.92
   0  -4 -10   82.41    2.71
   0  -4  10   80.83    3.10
   0  -4 -10   83.06    2.71
   0  -4 -10   85.48    2.89
   0  -4 -10   83.02    2.94
   0  -4 -11   34.67    2.08
   0  -4 -11   36.05    2.19
   0  -4  11   33.64    2.05
   0  -4 -11   37.89    2.37
   0  -4  11   38.42    2.16
   0  -4 -11   39.71    2.22
   0  -4 -11   35.05    2.08
   0  -4  11   39.98    2.54
   0  -4  11   35.12    2.34
   0  -4  11   33.66    2.01
   0  -4 -11   39.65    2.20
   0  -4  11   36.99    2.52
   0  -4 -11   35.88    2.21
   0  -4 -12   84.54    3.08
   0  -4 -12   82.13    2.88
   0  -4 -12   96.76    3.36
   0  -4  12   87.76    3.03
   0  -4  12  100.22    3.38
   0  -4 -12   88.91    3.26
   0  -4  12   97.09    3.48
   0  -4 -12   95.26    3.10
   0  -4  12   96.82    3.50
   0  -4  12   95.08    3.35
   0  -4 -12   93.59    3.25
   0  -4 -12   82.67    2.92
   0  -4 -12   94.91    3.22
   0  -4 -13   29.85    2.09
   0  -4  13   30.85    2.42
   0  -4  13   32.11    2.35
   0  -4 -13   34.00    2.41
   0  -4 -13   31.30    2.28
   0  -4  13   27.30    2.06
   0  -4 -13   31.70    2.02
   0  -4 -13   32.14    2.17
   0  -4  13   31.58    2.35
   0  -4 -13   32.15    2.26
   0  -4 -13   35.39    2.41
   0  -4  13   30.78    2.45
   0  -4  14   68.53    2.72
   0  -4  14   76.42    3.05
   0  -4 -14   71.00    2.89
   0  -4 -14   61.79    2.55
   0  -4  14   73.71    3.05
   0  -4 -14   69.65    2.97
   0  -4 -14   68.00    2.82
   0  -4 -15   50.87    2.51
   0  -4  15   54.75    2.69
   0  -4  15   51.22    2.64
   0  -4 -15   48.27    2.59
   0  -4  15   51.67    2.74
   0  -4 -15   49.55    2.42
   0  -4  15   54.33    2.76
   0  -4 -15   50.33    2.62
   0  -4  15   51.92    2.65
   0  -4 -15   48.47    2.60
   0  -4 -15   50.93    2.53
   0  -4  16   20.86    1.97
   0  -4 -16   20.45    2.01
   0  -4  16   19.00    2.04
   0  -4 -16   18.85    1.75
   0  -4  16   20.36    2.02
   0  -4 -16   19.93    1.85
   0  -4 -16   19.83    2.01
   0  -4  16   19.08    1.77
   0  -4  16   22.78    1.98
   0  -4 -16   20.16    1.72
   0  -4 -16   17.96    1.81
   0  -4  16   20.94    1.91
   0  -4 -16   18.17    1.92
   0  -4 -17   24.52    2.01
   0  -4 -17   22.12    1.82
   0  -4  17   27.98    1.98
   0  -4  17   26.57    1.86
   0  -4 -17   21.91    1.90
   0  -4  17   28.01    1.98
   0  -4 -17   24.21    2.00
   0  -4 -17   22.64    1.73
   0  -4  17   26.15    1.98
   0  -4  17   24.17    1.96
   0  -4 -17   25.23    1.85
   0  -4  17   27.78    2.02
   0  -4  18   44.32    2.12
   0  -4 -18   42.24    2.16
   0  -4  18   42.51    2.06
   0  -4 -18   40.27    2.05
   0  -4  18   38.90    2.13
   0  -4 -18   38.20    1.89
   0  -4 -18   41.23    2.15
   0  -4 -18   40.06    1.97
   0  -4  18   46.27    2.19
   0  -4  18   40.93    2.02
   0  -4  19    9.07    1.08
   0  -4 -19    7.60    1.31
   0  -4  19    8.30    1.21
   0  -4 -19    7.19    1.27
   0  -4  19    5.98    1.14
   0  -4 -19    7.61    1.13
   0  -4  19    8.42    1.29
   0  -4 -19    7.82    1.17
   0  -4  20   18.11    1.08
   0  -4 -20   18.03    1.27
   0  -4  20   16.47    1.18
   0  -4  20   15.33    0.98
   0  -4 -20   16.98    1.24
   0  -3   0    1.03    1.03
   0  -3   0    1.07    0.99
   0  -3   0    1.19    0.80
   0  -3   0    4.52    1.10
   0  -3   0    3.15    1.23
   0  -3  -1   85.61    2.09
   0  -3   1   88.51    2.06
   0  -3  -1   85.14    1.94
   0  -3  -1   85.38    2.07
   0  -3   1   89.48    2.02
   0  -3  -1   82.88    1.71
   0  -3   2  210.40    3.63
   0  -3  -2  217.70    3.39
   0  -3  -2  219.19    3.53
   0  -3  -2  228.77    3.78
   0  -3  -2  213.22    3.67
   0  -3   2  230.20    3.80
   0  -3   2  219.13    3.71
   0  -3  -2  218.64    3.47
   0  -3  -2  223.90    3.66
   0  -3   2  217.61    3.45
   0  -3   3  392.62    5.78
   0  -3  -3  387.91    5.36
   0  -3  -3  391.30    5.57
   0  -3   3  387.14    5.91
   0  -3  -3  401.60    5.64
   0  -3  -3  384.59    5.69
   0  -3   3  385.06    5.51
   0  -3  -3  404.37    5.78
   0  -3  -3  367.08    5.43
   0  -3  -3  379.17    5.51
   0  -3   3  390.99    5.68
   0  -3  -4  136.50    2.67
   0  -3   4  125.68    2.37
   0  -3   4  125.30    2.63
   0  -3  -4  133.16    2.79
   0  -3  -4  118.47    2.44
   0  -3  -4  124.67    2.36
   0  -3  -4  130.63    2.59
   0  -3   4  122.44    2.60
   0  -3  -5  376.25    5.36
   0  -3  -5  396.40    5.65
   0  -3  -5  405.75    6.02
   0  -3   5  374.38    5.82
   0  -3  -5  408.89    5.86
   0  -3   5  398.57    5.62
   0  -3  -5  399.25    5.73
   0  -3   5  395.55    5.72
   0  -3   5  379.02    5.88
   0  -3   6  128.52    2.97
   0  -3   6  137.17    3.02
   0  -3  -6  142.30    2.89
   0  -3  -6  135.52    2.59
   0  -3  -6  141.82    2.91
   0  -3  -6  140.70    2.85
   0  -3   6  141.74    2.76
   0  -3  -6  136.38    2.81
   0  -3  -6  142.85    2.99
   0  -3   6  135.60    2.74
   0  -3  -6  130.04    2.71
   0  -3   7   26.61    1.63
   0  -3  -7   30.34    1.58
   0  -3  -7   26.22    1.16
   0  -3  -7   31.50    1.58
   0  -3   7   29.39    1.41
   0  -3  -7   28.54    1.48
   0  -3   7   29.25    1.65
   0  -3  -7   29.32    1.53
   0  -3  -7   30.67    1.50
   0  -3   7   26.22    1.30
   0  -3  -7   31.13    1.59
   0  -3  -7   25.40    1.43
   0  -3  -8  357.37    5.66
   0  -3   8  343.88    5.39
   0  -3  -8  334.89    5.38
   0  -3   8  335.41    5.73
   0  -3  -8  334.40    5.48
   0  -3   8  324.80    5.40
   0  -3   8  339.12    5.47
   0  -3  -8  338.04    5.34
   0  -3   8  337.62    5.46
   0  -3   8  352.70    5.77
   0  -3  -8  332.52    5.36
   0  -3  -8  333.29    5.56
   0  -3  -8  338.85    5.51
   0  -3  -8  315.03    5.17
   0  -3  -9 1292.03   16.18
   0  -3   9 1251.19   15.70
   0  -3   9 1241.68   15.83
   0  -3  -9 1201.90   15.94
   0  -3  -9 1206.94   15.78
   0  -3   9 1209.38   16.34
   0  -3   9 1205.56   16.04
   0  -3  -9 1196.25   16.10
   0  -3   9 1258.80   16.09
   0  -3  -9 1176.93   15.76
   0  -3   9 1238.02   16.33
   0  -3  -9 1214.21   16.02
   0  -3  -9 1245.35   16.26
   0  -3  -9 1205.07   15.79
   0  -3   9 1243.41   15.96
   0  -3 -10   86.01    2.52
   0  -3  10   85.75    2.78
   0  -3  10   78.85    2.55
   0  -3 -10   84.45    2.51
   0  -3 -10   84.43    2.67
   0  -3 -10   91.74    2.78
   0  -3  10   83.64    2.61
   0  -3 -10   83.72    2.53
   0  -3  10   91.59    2.81
   0  -3  10   81.38    2.43
   0  -3 -10   88.36    2.60
   0  -3  10   85.44    2.51
   0  -3 -10   87.76    2.64
   0  -3  10   86.13    2.64
   0  -3 -11  374.27    6.50
   0  -3 -11  387.11    6.39
   0  -3  11  368.75    6.08
   0  -3  11  357.07    6.19
   0  -3 -11  366.71    6.22
   0  -3  11  395.54    6.82
   0  -3  11  379.68    6.50
   0  -3 -11  373.58    6.56
   0  -3 -11  379.31    6.62
   0  -3  11  374.86    6.48
   0  -3  11  394.20    6.70
   0  -3 -11  373.36    6.44
   0  -3 -11  399.42    6.78
   0  -3 -11  366.17    6.22
   0  -3  11  379.18    6.42
   0  -3 -12  216.34    4.51
   0  -3  12  233.02    4.82
   0  -3 -12  221.53    4.71
   0  -3  12  248.92    5.15
   0  -3 -12  233.34    4.98
   0  -3 -12  238.90    4.98
   0  -3  12  228.26    4.82
   0  -3  12  244.25    5.02
   0  -3 -12  234.99    4.88
   0  -3  12  218.74    4.42
   0  -3 -12  231.63    4.63
   0  -3  12  227.22    4.72
   0  -3 -12  250.04    5.10
   0  -3 -12  220.95    4.58
   0  -3 -13  229.69    5.02
   0  -3  13  233.78    4.86
   0  -3 -13  256.21    5.27
   0  -3 -13  238.24    5.12
   0  -3 -13  228.32    4.68
   0  -3  13  245.69    5.32
   0  -3 -13  237.26    5.16
   0  -3 -13  218.08    4.78
   0  -3 -13  224.75    4.99
   0  -3  13  235.61    5.35
   0  -3  13  234.36    4.97
   0  -3 -14  212.31    4.80
   0  -3  14  225.64    5.13
   0  -3  14  212.46    4.78
   0  -3 -14  206.83    4.71
   0  -3 -14  187.84    4.46
   0  -3 -14  208.39    4.91
   0  -3  14  204.89    5.07
   0  -3 -14  204.43    4.78
   0  -3 -14  204.73    4.92
   0  -3  14  206.55    4.75
   0  -3  14  230.90    5.01
   0  -3 -14  224.89    4.97
   0  -3 -14  199.12    4.38
   0  -3  14  224.10    4.93
   0  -3 -14  206.12    4.87
   0  -3  14  213.67    4.66
   0  -3 -15  338.63    6.49
   0  -3 -15  317.85    6.36
   0  -3 -15  336.35    6.64
   0  -3  15  326.93    6.44
   0  -3  15  368.58    6.75
   0  -3 -15  339.04    6.58
   0  -3  15  346.56    6.52
   0  -3 -15  325.71    6.37
   0  -3 -15  342.72    6.62
   0  -3  15  344.00    6.77
   0  -3  15  334.85    6.48
   0  -3  15  357.84    6.79
   0  -3 -15  356.06    6.68
   0  -3  15  352.22    6.39
   0  -3 -16   65.00    2.80
   0  -3 -16   65.58    2.74
   0  -3  16   70.79    2.96
   0  -3 -16   67.67    2.97
   0  -3  16   73.23    3.01
   0  -3  16   65.61    2.76
   0  -3 -16   62.44    2.74
   0  -3 -16   65.11    2.97
   0  -3  16   65.12    2.70
   0  -3  16   75.01    2.97
   0  -3 -16   65.79    2.73
   0  -3 -16   63.63    2.89
   0  -3  16   68.72    2.77
   0  -3  16   71.53    2.82
   0  -3 -17   50.89    2.31
   0  -3  17   54.51    2.56
   0  -3  17   63.57    2.73
   0  -3 -17   58.04    2.76
   0  -3 -17   53.47    2.49
   0  -3 -17   57.89    2.78
   0  -3  17   54.06    2.49
   0  -3  17   63.72    2.69
   0  -3 -17   59.12    2.54
   0  -3 -17   55.68    2.54
   0  -3 -17   56.77    2.59
   0  -3  17   63.40    2.71
   0  -3  17   54.23    2.51
   0  -3  17   57.66    2.46
   0  -3 -17   54.35    2.68
   0  -3 -17   52.43    2.52
   0  -3  18   30.33    1.95
   0  -3  18   30.53    1.96
   0  -3  18   32.74    2.10
   0  -3 -18   31.20    2.07
   0  -3  18   32.44    2.08
   0  -3 -18   29.41    2.16
   0  -3 -18   26.95    1.94
   0  -3 -18   31.40    2.24
   0  -3  18   29.83    1.92
   0  -3  18   35.22    2.09
   0  -3 -18   31.21    1.89
   0  -3 -18   26.88    1.90
   0  -3 -18   33.04    2.15
   0  -3 -18   25.16    1.90
   0  -3  19  106.61    3.11
   0  -3  19  127.53    3.31
   0  -3 -19  120.25    3.41
   0  -3  19  120.35    2.83
   0  -3 -19  134.05    3.48
   0  -3  19  136.69    3.46
   0  -3  19  134.46    3.33
   0  -3 -19  120.67    3.29
   0  -3  19  115.41    3.21
   0  -3 -19  128.12    3.49
   0  -3 -19  111.75    3.08
   0  -3 -19  121.72    3.20
   0  -3 -20   32.99    1.63
   0  -3 -20   38.88    1.97
   0  -3 -20   37.96    1.94
   0  -3  20   38.60    1.83
   0  -3  20   36.97    1.54
   0  -3 -20   36.03    1.81
   0  -3  20   30.50    1.68
   0  -3  20   38.73    1.78
   0  -3  20   37.53    1.68
   0  -3  21    9.71    0.84
   0  -3 -21    8.36    1.20
   0  -3 -21   10.95    1.21
   0  -3  21   10.32    1.07
   0  -3  21    9.90    1.05
   0  -3  22    1.73    0.67
   0  -2   0 3771.03   44.02
   0  -2   0 3755.07   44.43
   0  -2  -1 2684.94   31.79
   0  -2   1 2658.89   31.79
   0  -2  -1 2761.89   31.70
   0  -2  -2  689.02    8.60
   0  -2  -2  694.07    8.69
   0  -2   2  670.28    8.67
   0  -2  -2  692.08    8.56
   0  -2  -3   75.58    1.58
   0  -2  -3   74.95    1.49
   0  -2   3   73.36    1.61
   0  -2  -3   73.11    1.59
   0  -2  -3   72.08    1.59
   0  -2  -4  845.36   10.76
   0  -2   4  829.08   10.71
   0  -2  -4  807.74   10.50
   0  -2  -4  869.91   10.54
   0  -2   4  844.21   10.68
   0  -2   5   10.58    0.98
   0  -2   5    9.94    0.80
   0  -2  -5   10.34    0.86
   0  -2  -5   11.80    0.99
   0  -2  -5    8.99    0.72
   0  -2  -5   11.00    0.92
   0  -2   5   11.78    0.85
   0  -2  -6  131.78    2.46
   0  -2   6  129.49    2.46
   0  -2  -6  132.71    2.55
   0  -2   6  122.78    2.63
   0  -2   6  133.62    2.33
   0  -2   6  125.88    2.39
   0  -2  -6  129.41    2.58
   0  -2  -6  127.57    2.41
   0  -2   6  129.12    2.35
   0  -2  -7   18.82    1.28
   0  -2   7   19.73    1.23
   0  -2   7   17.18    1.40
   0  -2   7   19.53    1.14
   0  -2  -7   17.37    1.26
   0  -2  -7   19.24    1.37
   0  -2   7   20.27    1.13
   0  -2   7   20.42    1.31
   0  -2   8   74.90    2.11
   0  -2  -8   73.37    2.01
   0  -2  -8   77.25    2.23
   0  -2   8   78.96    2.14
   0  -2  -8   76.86    2.08
   0  -2   8   78.05    2.26
   0  -2   8   77.83    2.01
   0  -2   8   76.78    2.02
   0  -2  -8   79.49    2.18
   0  -2  -8   85.38    2.11
   0  -2   8   78.43    2.05
   0  -2  -9   93.04    2.40
   0  -2  -9   79.78    2.25
   0  -2   9   93.01    2.43
   0  -2  -9   89.64    2.38
   0  -2  -9   96.60    2.57
   0  -2  -9   89.62    2.41
   0  -2   9   97.12    2.47
   0  -2   9   96.89    2.57
   0  -2   9   99.50    2.35
   0  -2   9   98.57    2.38
   0  -2  -9   89.87    2.46
   0  -2   9   98.20    2.38
   0  -2  -9   97.72    2.54
   0  -2   9  103.16    2.38
   0  -2  -9  108.71    2.43
   0  -2  10    3.21    1.06
   0  -2 -10    3.36    1.37
   0  -2  10    4.19    1.28
   0  -2 -10    1.16    1.22
   0  -2 -10    3.07    1.32
   0  -2  10    3.47    1.02
   0  -2  10    3.39    1.04
   0  -2  10    3.62    1.26
   0  -2 -10    3.09    1.20
   0  -2  10    3.61    0.96
   0  -2 -10    2.98    1.26
   0  -2 -10    3.22    0.92
   0  -2  10    2.47    1.18
   0  -2 -10    2.46    1.16
   0  -2 -10    2.90    1.20
   0  -2 -10    2.90    1.00
   0  -2 -11  127.70    3.17
   0  -2  11  125.02    2.97
   0  -2 -11  124.10    3.08
   0  -2 -11  124.50    3.16
   0  -2 -11  115.43    2.94
   0  -2  11  132.18    3.12
   0  -2  11  127.93    3.20
   0  -2  11  122.67    2.97
   0  -2 -11  128.69    3.26
   0  -2 -11  121.73    2.96
   0  -2 -11  126.60    3.27
   0  -2  11  122.73    3.20
   0  -2  11  128.89    3.11
   0  -2 -11  119.64    2.94
   0  -2 -11  128.67    3.19
   0  -2  11  122.73    3.06
   0  -2 -12   59.17    2.28
   0  -2  12   62.59    2.20
   0  -2 -12   60.25    2.17
   0  -2 -12   65.21    2.54
   0  -2  12   65.54    2.48
   0  -2  12   64.13    2.35
   0  -2 -12   63.73    2.51
   0  -2 -12   62.66    2.42
   0  -2  12   65.69    2.30
   0  -2  12   57.24    2.16
   0  -2  12   65.70    2.42
   0  -2 -12   64.68    2.33
   0  -2 -12   57.85    2.17
   0  -2 -12   66.83    2.49
   0  -2  12   65.16    2.38
   0  -2  13   35.13    1.93
   0  -2  13   33.31    1.83
   0  -2 -13   34.02    1.93
   0  -2 -13   34.90    2.20
   0  -2  13   38.00    2.09
   0  -2  13   34.80    1.98
   0  -2 -13   38.02    1.98
   0  -2 -13   35.03    2.22
   0  -2 -13   34.39    2.09
   0  -2  13   37.61    1.98
   0  -2  13   31.93    1.84
   0  -2  13   38.31    2.08
   0  -2 -13   34.22    2.04
   0  -2  13   31.97    1.51
   0  -2  13   36.48    2.06
   0  -2 -14  277.04    5.46
   0  -2 -14  279.16    5.67
   0  -2  14  285.94    5.46
   0  -2 -14  281.23    5.50
   0  -2 -14  277.37    5.58
   0  -2  14  284.14    5.62
   0  -2 -14  280.90    5.63
   0  -2 -14  284.06    5.47
   0  -2 -14  257.64    5.17
   0  -2  14  271.69    5.26
   0  -2 -14  283.08    5.52
   0  -2  14  271.71    5.47
   0  -2 -15   49.58    2.53
   0  -2  15   35.99    2.20
   0  -2  15   45.43    2.26
   0  -2 -15   49.72    2.47
   0  -2  15   59.50    2.63
   0  -2 -15   52.25    2.66
   0  -2  15   51.36    2.50
   0  -2  15   54.76    2.62
   0  -2 -15   51.64    2.70
   0  -2 -15   52.82    2.51
   0  -2  15   49.10    2.37
   0  -2  15   55.65    2.56
   0  -2  15   40.46    2.22
   0  -2 -15   55.36    2.45
   0  -2 -15   52.45    2.68
   0  -2  15   55.39    2.56
   0  -2 -16   43.32    2.25
   0  -2  16   49.42    2.50
   0  -2 -16   45.48    2.63
   0  -2  16   37.00    2.32
   0  -2  16   32.36    2.17
   0  -2 -16   48.53    2.50
   0  -2  16   41.51    2.23
   0  -2 -16   48.23    2.74
   0  -2 -16   45.39    2.42
   0  -2  16   46.80    2.41
   0  -2  16   47.89    2.49
   0  -2 -16   48.60    2.38
   0  -2 -16   48.46    2.48
   0  -2 -16   48.44    2.69
   0  -2 -16   44.04    2.52
   0  -2  16   47.48    2.49
   0  -2  16   48.61    2.46
   0  -2 -17    3.77    1.67
   0  -2  17    3.98    1.60
   0  -2  17   -0.86    1.45
   0  -2  17    1.72    1.52
   0  -2 -17    2.65    1.52
   0  -2 -17    2.83    1.54
   0  -2  17    3.66    1.52
   0  -2  17    4.93    1.48
   0  -2 -17    2.87    1.27
   0  -2 -17    2.75    1.77
   0  -2  17    3.46    1.29
   0  -2 -17    1.51    1.58
   0  -2 -17    3.18    1.35
   0  -2 -18    2.34    1.53
   0  -2  18    2.23    1.41
   0  -2  18    1.83    1.40
   0  -2  18    1.80    1.42
   0  -2 -18    1.50    1.66
   0  -2  18    2.55    1.43
   0  -2 -18    1.26    1.70
   0  -2 -18    3.24    1.46
   0  -2  18    2.45    1.47
   0  -2  18    1.85    1.34
   0  -2 -18    0.52    1.48
   0  -2  18    1.33    1.19
   0  -2  18    1.97    1.28
   0  -2 -18    2.53    1.63
   0  -2 -19    6.48    1.43
   0  -2 -19    9.68    1.75
   0  -2  19    8.17    1.47
   0  -2  19    8.69    1.46
   0  -2 -19    9.64    1.65
   0  -2  19    8.32    1.52
   0  -2  19    4.15    1.47
   0  -2 -19    7.17    1.77
   0  -2 -19    8.84    1.51
   0  -2  19    9.24    1.48
   0  -2  19    9.48    1.50
   0  -2 -19    8.35    1.32
   0  -2 -19    5.04    1.49
   0  -2  19    4.63    1.26
   0  -2 -19    7.08    1.67
   0  -2  19    9.30    1.43
   0  -2  20   22.79    1.43
   0  -2  20   21.05    1.43
   0  -2 -20   18.79    1.80
   0  -2  20   23.12    1.71
   0  -2  20   22.99    1.68
   0  -2 -20   22.96    1.89
   0  -2  20   21.05    1.64
   0  -2  20   22.00    1.62
   0  -2 -20   20.80    1.44
   0  -2 -20   20.42    1.45
   0  -2  20   19.94    1.58
   0  -2 -20   19.56    1.84
   0  -2  20   24.97    1.62
   0  -2 -20   25.06    1.94
   0  -2 -20   22.01    1.54
   0  -2 -21    3.60    0.97
   0  -2 -21    4.14    1.29
   0  -2  21    2.93    1.03
   0  -2 -21    3.34    1.27
   0  -2  21    4.05    1.12
   0  -2  21    2.11    1.02
   0  -2 -21    3.20    0.88
   0  -2 -21    3.77    0.94
   0  -2 -21    3.45    1.24
   0  -2  21    3.10    1.07
   0  -2 -22    2.75    0.75
   0  -2 -22    2.87    1.01
   0  -2 -22    1.96    0.67
   0  -2 -22    1.32    0.69
   0  -2  22    2.05    0.90
   0  -2 -22    2.59    1.00
   0  -2  22    1.22    0.85
   0  -1   0    0.47    0.34
   0  -1   0    0.51    0.36
   0  -1  -1   36.61    0.77
   0  -1  -3  505.03    6.31
   0  -1   3  504.22    6.28
   0  -1  -4   49.07    1.19
   0  -1   4   46.28    1.09
   0  -1  -5  854.98   10.50
   0  -1   5  842.40   10.44
   0  -1  -5  861.23   10.48
   0  -1  -5  837.31   10.51
   0  -1  -6  426.75    5.82
   0  -1   6  426.04    5.72
   0  -1  -6  422.69    5.74
   0  -1   6  435.36    5.70
   0  -1   6  425.52    5.74
   0  -1   6  424.41    5.65
   0  -1  -6  431.89    5.70
   0  -1   6  421.05    5.77
   0  -1   7  170.98    2.97
   0  -1  -7  176.93    3.10
   0  -1  -7  177.32    2.92
   0  -1   7  174.30    2.97
   0  -1  -7  165.05    2.91
   0  -1  -7  169.79    3.12
   0  -1  -7  177.43    2.88
   0  -1   7  179.08    2.91
   0  -1   7  176.06    2.94
   0  -1   7  166.63    3.01
   0  -1   7  179.90    2.91
   0  -1   8  180.68    3.33
   0  -1   8  190.89    3.25
   0  -1  -8  200.92    3.47
   0  -1   8  189.90    3.28
   0  -1  -8  193.41    3.51
   0  -1  -8  190.19    3.15
   0  -1   8  185.47    3.30
   0  -1  -8  190.67    3.33
   0  -1   9  215.77    3.86
   0  -1   9  220.66    3.77
   0  -1   9  223.59    3.85
   0  -1  -9  216.46    3.80
   0  -1   9  221.16    3.86
   0  -1   9  226.53    3.76
   0  -1  -9  226.83    4.05
   0  -1  -9  219.98    3.95
   0  -1  -9  230.68    3.99
   0  -1  -9  218.99    4.00
   0  -1  10  195.44    3.74
   0  -1 -10  196.54    3.88
   0  -1 -10  198.28    3.82
   0  -1 -10  195.55    3.90
   0  -1 -10  198.74    3.68
   0  -1  10  193.33    3.54
   0  -1  10  203.15    3.73
   0  -1  10  199.50    3.73
   0  -1  10  203.72    3.62
   0  -1 -10  204.49    3.84
   0  -1 -10  193.34    3.74
   0  -1  10  202.33    3.68
   0  -1 -10  205.63    3.46
   0  -1 -10  204.27    3.92
   0  -1 -11  157.71    3.46
   0  -1 -11  163.24    3.07
   0  -1 -11  157.01    3.45
   0  -1  11  166.61    3.31
   0  -1 -11  144.31    3.27
   0  -1 -11  148.09    3.18
   0  -1 -11  146.94    3.24
   0  -1 -11  157.82    3.53
   0  -1  11  163.78    3.42
   0  -1 -11  156.24    3.43
   0  -1 -11  157.18    3.54
   0  -1  11  165.45    3.35
   0  -1  11  160.59    3.21
   0  -1 -11  147.17    3.28
   0  -1  11  166.33    3.26
   0  -1  11  167.62    3.38
   0  -1 -11  156.77    3.30
   0  -1 -11  163.49    3.55
   0  -1  11  162.95    3.39
   0  -1 -12  110.51    2.99
   0  -1 -12  108.37    2.47
   0  -1 -12   98.98    2.68
   0  -1 -12   98.02    2.69
   0  -1  12  110.96    2.90
   0  -1  12  100.12    2.29
   0  -1 -12  109.20    3.05
   0  -1  12  113.76    2.84
   0  -1  12  110.98    2.72
   0  -1  12  114.14    2.85
   0  -1  12  112.42    2.73
   0  -1 -12  109.87    2.78
   0  -1 -12  103.41    2.78
   0  -1  12  114.05    2.80
   0  -1 -12  108.40    2.95
   0  -1 -12  112.60    2.94
   0  -1 -12  107.50    3.07
   0  -1 -12  109.07    3.03
   0  -1  12  116.37    2.94
   0  -1  13    4.18    1.25
   0  -1 -13    4.61    1.49
   0  -1  13    4.27    1.24
   0  -1 -13    3.36    1.47
   0  -1 -13    4.02    1.34
   0  -1  13    4.08    1.06
   0  -1  13    4.84    1.24
   0  -1  13    3.44    1.11
   0  -1  13    5.11    1.16
   0  -1 -13    4.25    1.08
   0  -1 -13    2.60    1.32
   0  -1  13    3.18    1.07
   0  -1 -13    4.94    1.26
   0  -1 -13    3.43    1.48
   0  -1  13    3.56    1.38
   0  -1  14   18.05    1.70
   0  -1 -14   15.86    1.80
   0  -1  14   17.89    1.54
   0  -1 -14   14.30    1.60
   0  -1  14   16.40    1.64
   0  -1 -14   16.11    1.90
   0  -1 -14   16.82    1.94
   0  -1 -14   15.84    1.74
   0  -1  14   15.99    1.47
   0  -1  14   18.03    1.61
   0  -1  14   18.35    1.64
   0  -1 -14   13.78    1.59
   0  -1 -14   16.81    1.50
   0  -1 -14   17.00    1.75
   0  -1 -15   42.21    2.21
   0  -1 -15   47.53    2.61
   0  -1  15   49.32    2.35
   0  -1  15   53.52    2.44
   0  -1 -15   48.43    2.51
   0  -1 -15   49.12    2.47
   0  -1  15   48.31    2.35
   0  -1 -15   51.72    2.66
   0  -1 -15   46.83    2.37
   0  -1  15   45.97    2.15
   0  -1  15   45.85    2.21
   0  -1 -15   49.60    2.23
   0  -1 -15   48.20    2.61
   0  -1 -15   46.06    2.44
   0  -1 -16   14.39    1.69
   0  -1 -16   15.72    2.04
   0  -1  16   16.82    1.75
   0  -1  16    9.09    1.67
   0  -1  16   12.89    1.57
   0  -1 -16   16.92    1.91
   0  -1  16   14.51    1.71
   0  -1  16   15.49    1.81
   0  -1 -16   12.98    1.93
   0  -1 -16   14.30    1.82
   0  -1 -16   14.27    2.04
   0  -1  16   14.13    1.67
   0  -1  16   13.68    1.62
   0  -1 -16   14.30    1.61
   0  -1 -16   16.55    1.88
   0  -1 -16   16.43    2.07
   0  -1  16   12.15    1.52
   0  -1  16   15.70    1.72
   0  -1  17    5.14    1.57
   0  -1  17    8.57    1.80
   0  -1  17   12.76    1.60
   0  -1 -17   11.89    1.82
   0  -1 -17   13.20    2.07
   0  -1 -17   10.31    1.77
   0  -1  17   13.83    1.74
   0  -1  17   10.94    1.54
   0  -1  17   13.41    1.66
   0  -1 -17   11.04    1.60
   0  -1  17   10.27    1.54
   0  -1 -17   11.90    1.53
   0  -1 -18   11.09    1.96
   0  -1 -18    9.79    1.62
   0  -1  18    8.24    1.36
   0  -1  18    9.69    1.53
   0  -1  18    7.33    1.45
   0  -1  18    9.99    1.62
   0  -1 -18   10.40    1.93
   0  -1  18    8.70    1.43
   0  -1 -18    9.36    1.69
   0  -1  18    7.78    1.67
   0  -1 -18    9.49    1.88
   0  -1  18   10.99    1.54
   0  -1 -18    7.08    1.68
   0  -1  18   10.91    1.67
   0  -1 -18    8.99    1.81
   0  -1  19   67.47    2.72
   0  -1 -19   64.51    2.82
   0  -1  19   64.12    2.50
   0  -1 -19   66.73    2.90
   0  -1 -19   65.62    2.94
   0  -1  19   57.46    2.36
   0  -1  19   62.21    2.59
   0  -1  19   63.66    2.45
   0  -1 -19   57.12    2.39
   0  -1  19   58.69    2.46
   0  -1 -19   63.64    2.64
   0  -1  19   62.31    2.62
   0  -1 -19   62.20    2.86
   0  -1  19   65.74    2.47
   0  -1  20   11.38    1.56
   0  -1 -20    9.61    1.66
   0  -1  20   10.75    1.36
   0  -1 -20   11.84    1.77
   0  -1 -20   12.78    1.78
   0  -1  20    8.46    1.23
   0  -1  20   10.32    1.31
   0  -1  20    7.97    1.41
   0  -1 -20   10.37    1.53
   0  -1  20    8.71    1.30
   0  -1  20    6.99    1.53
   0  -1 -20   10.62    1.72
   0  -1 -20   10.83    1.32
   0  -1  20   12.72    1.49
   0  -1  21   19.74    1.50
   0  -1  21   15.40    1.36
   0  -1 -21   22.03    1.43
   0  -1 -21   23.34    1.82
   0  -1  21   22.50    1.54
   0  -1 -21   23.69    1.80
   0  -1  21   17.47    1.55
   0  -1 -21   19.41    1.45
   0  -1 -21   19.76    1.44
   0  -1 -21   22.50    1.74
   0  -1  21   21.89    1.62
   0  -1 -22    2.49    0.84
   0  -1 -22    3.15    1.18
   0  -1 -22    3.13    1.16
   0  -1  22    2.89    1.00
   0  -1 -22    1.42    0.90
   0  -1 -22    2.07    0.87
   0  -1  22    2.57    1.01
   0  -1 -22    3.21    1.14
   0  -1 -23    9.01    0.85
   0  -1 -23    9.46    0.81
   0  -1 -23    8.82    0.78
   0   0   2  958.92   11.34
   0   0  -2  991.71   11.19
   0   0  -3  948.14   11.04
   0   0  -3  948.45   11.19
   0   0  -4 1247.54   14.85
   0   0  -4 1237.22   14.43
   0   0   4 1238.15   14.64
   0   0  -4 1236.80   14.63
   0   0   5   82.35    1.54
   0   0  -5   81.14    1.71
   0   0  -5   84.38    1.45
   0   0   5   84.53    1.49
   0   0  -5   84.10    1.76
   0   0  -5   86.01    1.71
   0   0   6   79.04    1.61
   0   0   6   80.85    1.60
   0   0  -6   79.00    1.78
   0   0   6   77.92    1.60
   0   0  -6   80.58    1.49
   0   0   6   79.11    1.51
   0   0   6   81.85    1.60
   0   0  -6   78.55    1.83
   0   0  -6   81.21    1.79
   0   0   7  336.81    4.87
   0   0   7  358.51    4.84
   0   0   7  341.11    4.67
   0   0  -7  348.33    4.69
   0   0   7  347.22    4.84
   0   0   7  345.22    4.88
   0   0  -7  344.48    5.04
   0   0  -7  359.07    5.09
   0   0  -7  333.99    5.10
   0   0   8  121.32    2.39
   0   0   8  124.69    2.38
   0   0  -8  119.88    2.10
   0   0  -8  120.60    2.22
   0   0   8  123.90    2.21
   0   0   8  125.68    2.38
   0   0   8  127.07    2.41
   0   0  -8  123.00    2.60
   0   0  -8  124.26    2.68
   0   0  -8  122.74    2.64
   0   0  -9   81.05    2.29
   0   0   9   77.21    2.05
   0   0  -9   82.13    2.32
   0   0  -9   80.19    2.28
   0   0   9   77.65    2.00
   0   0   9   73.60    1.96
   0   0   9   83.37    2.00
   0   0  -9   80.04    1.67
   0   0   9   81.42    1.81
   0   0  -9   78.89    1.81
   0   0  -9   79.08    2.25
   0   0   9   81.59    2.01
   0   0  -9   86.55    2.28
   0   0 -10    9.51    0.80
   0   0 -10    8.11    1.37
   0   0  10    8.96    1.13
   0   0 -10    8.82    1.36
   0   0  10   10.26    1.09
   0   0  10    8.80    1.11
   0   0  10    9.20    0.96
   0   0 -10    8.33    1.23
   0   0 -10    8.81    1.39
   0   0 -10    8.74    1.31
   0   0  10    9.34    1.07
   0   0  10    9.32    1.11
   0   0  10    9.56    1.12
   0   0  10   10.59    1.08
   0   0  10    8.75    1.08
   0   0  10    7.96    1.03
   0   0 -10    9.05    1.33
   0   0 -10    8.81    1.46
   0   0 -11  176.60    3.67
   0   0 -11  171.78    3.71
   0   0  11  167.03    3.47
   0   0 -11  164.67    3.65
   0   0  11  183.24    3.45
   0   0 -11  170.66    3.61
   0   0 -11  159.15    3.45
   0   0  11  172.63    3.29
   0   0 -11  165.64    3.38
   0   0 -11  160.20    3.44
   0   0 -11  164.44    3.42
   0   0 -11  171.86    3.60
   0   0 -11  170.73    3.72
   0   0  11  177.75    3.40
   0   0  11  175.33    3.43
   0   0  11  171.19    3.32
   0   0  11  180.17    3.41
   0   0  11  178.57    3.25
   0   0  11  178.39    3.26
   0   0 -11  171.15    3.70
   0   0 -11  173.70    3.37
   0   0 -12    6.44    1.30
   0   0 -12    6.86    1.24
   0   0 -12    6.43    1.31
   0   0 -12    6.96    1.22
   0   0  12    7.37    1.17
   0   0 -12    7.05    1.37
   0   0  12    8.09    1.09
   0   0 -12    7.25    1.28
   0   0 -12    6.85    1.48
   0   0  12    8.85    1.13
   0   0 -12    7.83    1.37
   0   0  12    9.41    1.16
   0   0  12    7.47    1.14
   0   0  12    8.66    1.12
   0   0  12    7.66    1.10
   0   0  12    7.56    1.11
   0   0  12    8.00    1.20
   0   0 -12    7.19    1.41
   0   0 -12    7.78    1.47
   0   0 -12    7.05    1.46
   0   0 -12    7.81    1.22
   0   0 -13   30.75    1.81
   0   0  13   34.91    1.69
   0   0 -13   30.16    1.92
   0   0 -13   31.96    2.06
   0   0 -13   31.23    2.03
   0   0  13   35.16    1.82
   0   0 -13   31.69    1.91
   0   0 -13   30.56    2.08
   0   0  13   32.54    1.69
   0   0  13   33.56    1.68
   0   0  13   31.90    1.66
   0   0  13   30.97    1.61
   0   0  13   33.40    1.64
   0   0  13   31.97    1.62
   0   0 -13   34.35    2.07
   0   0 -13   31.59    1.77
   0   0  14  906.16   12.70
   0   0 -14  900.86   12.73
   0   0  14  929.70   12.60
   0   0 -14  904.31   13.07
   0   0 -14  896.25   13.06
   0   0  14  937.76   12.84
   0   0 -14  915.22   13.20
   0   0 -14  898.33   12.78
   0   0  14  945.97   12.73
   0   0  14  930.24   12.72
   0   0  14  906.16   12.46
   0   0 -14  932.80   13.03
   0   0 -14  895.20   12.61
   0   0  14  926.78   12.40
   0   0  14  946.81   12.39
   0   0 -15   77.30    2.94
   0   0 -15   77.01    2.73
   0   0  15   81.36    2.64
   0   0 -15   75.51    3.03
   0   0  15   69.55    2.43
   0   0 -15   75.68    3.08
   0   0  15   83.39    2.82
   0   0 -15   68.89    2.68
   0   0 -15   76.87    2.93
   0   0  15   79.53    2.77
   0   0 -15   74.52    2.83
   0   0 -15   81.44    3.15
   0   0  15   83.97    2.73
   0   0  15   77.78    2.66
   0   0  15   78.38    2.54
   0   0  15   81.35    2.57
   0   0 -15   74.68    2.55
   0   0 -15   79.77    3.08
   0   0  15   76.25    2.65
   0   0 -15   66.14    2.39
   0   0 -16    2.16    1.58
   0   0  16    1.35    1.24
   0   0 -16    3.58    1.75
   0   0 -16    2.47    1.74
   0   0  16    1.31    1.40
   0   0  16    0.82    1.25
   0   0 -16    0.06    1.72
   0   0  16   -1.98    1.69
   0   0 -16    0.23    1.37
   0   0 -16    3.40    1.83
   0   0  16    1.23    1.26
   0   0 -16    1.63    1.55
   0   0  16    2.31    1.33
   0   0  16    2.00    1.34
   0   0  16    2.47    1.28
   0   0 -16    1.98    1.16
   0   0 -16    2.58    1.84
   0   0  16    3.64    1.46
   0   0 -17    2.04    1.72
   0   0  17    1.48    1.22
   0   0  17    0.53    1.37
   0   0 -17    2.44    1.74
   0   0  17    0.82    1.28
   0   0 -17    1.27    1.63
   0   0  17   -0.43    1.54
   0   0  17   -0.52    1.71
   0   0 -17    1.60    1.37
   0   0 -17    3.07    1.81
   0   0 -17    1.36    1.45
   0   0  17    2.37    1.27
   0   0  17    2.66    1.36
   0   0  17    1.70    1.30
   0   0  17    1.51    1.20
   0   0 -17    2.44    1.16
   0   0 -17    1.64    1.81
   0   0  17    1.31    1.43
   0   0  18   19.78    1.88
   0   0 -18   20.44    2.13
   0   0  18   20.58    1.81
   0   0 -18   20.49    2.03
   0   0 -18   22.81    2.22
   0   0 -18   20.17    2.22
   0   0  18   21.03    1.74
   0   0  18   22.15    1.81
   0   0  18   19.53    1.80
   0   0 -18   16.70    1.58
   0   0  18   10.72    1.69
   0   0  18   19.18    2.02
   0   0 -18   20.24    2.21
   0   0  18   21.46    1.85
   0   0  19    6.97    1.48
   0   0 -19    3.83    1.74
   0   0 -19    3.73    1.53
   0   0  19    3.71    1.34
   0   0 -19    4.44    1.74
   0   0 -19    4.44    1.80
   0   0  19    4.63    1.30
   0   0  19    4.60    1.35
   0   0  19    4.15    1.34
   0   0 -19    4.63    1.19
   0   0  19    3.46    1.57
   0   0 -19    3.42    1.77
   0   0  19    4.36    1.43
   0   0 -20   34.83    2.25
   0   0  20   36.24    2.01
   0   0 -20   31.80    2.02
   0   0  20   30.67    1.89
   0   0 -20   35.04    2.27
   0   0 -20   34.82    2.32
   0   0  20   35.24    1.90
   0   0  20   31.24    1.92
   0   0  20   26.89    1.84
   0   0 -20   28.96    1.76
   0   0  20   32.47    2.05
   0   0 -20   33.60    2.24
   0   0  20   34.08    1.94
   0   0  21    2.76    1.15
   0   0 -21    2.61    1.39
   0   0  21    1.12    1.03
   0   0 -21    3.15    1.49
   0   0  21    2.46    1.03
   0   0  21    2.28    1.07
   0   0 -21    0.98    0.97
   0   0 -21    1.49    1.39
   0   0  21    2.66    1.21
   0   0 -21    3.22    1.47
   0   0  21    2.05    1.25
   0   0 -22    1.38    0.79
   0   0 -22    0.30    1.17
   0   0 -22    0.18    1.17
   0   0  22    0.28    0.94
   0   0 -22    0.56    0.91
   0   0 -22    0.50    0.86
   0   0  22   -1.06    1.07
   0   0  22    0.34    0.81
   0   0  22   -1.64    1.12
   0   0 -22   -0.08    1.22
   0   0 -23   76.11    1.89
   0   0 -23   74.47    1.86
   0   0  23   79.59    1.86
   0   1   0    0.88    0.32
   0   1  -1   26.39    0.72
   0   1  -1   26.78    0.63
   0   1   2  470.02    5.93
   0   1  -2  493.82    6.00
   0   1  -3  467.16    5.83
   0   1   3  467.73    5.49
   0   1  -4   59.83    1.43
   0   1  -4   61.75    1.44
   0   1   4   54.90    1.12
   0   1   4   63.20    0.94
   0   1  -4   57.51    1.36
   0   1   4   59.25    1.25
   0   1  -5  826.78   10.43
   0   1   5  815.79   10.24
   0   1  -5  818.17   10.31
   0   1   5  818.62   10.20
   0   1   5  830.39   10.01
   0   1   5  851.09    9.83
   0   1  -5  798.53   10.41
   0   1   6  465.46    6.24
   0   1  -6  481.75    6.64
   0   1  -6  472.65    5.97
   0   1  -6  476.63    6.49
   0   1   6  482.07    6.36
   0   1   6  475.87    6.32
   0   1  -6  502.71    6.62
   0   1   6  490.29    5.93
   0   1  -6  487.97    6.63
   0   1   6  476.91    6.32
   0   1  -6  487.05    6.49
   0   1   7  174.27    2.93
   0   1   7  190.41    3.05
   0   1  -7  180.37    3.25
   0   1  -7  180.76    2.63
   0   1  -7  186.78    3.43
   0   1   7  183.47    3.00
   0   1  -7  193.40    3.38
   0   1   7  184.31    3.02
   0   1  -7  185.50    3.24
   0   1  -7  187.65    3.40
   0   1   8  183.73    3.09
   0   1   8  184.50    3.16
   0   1   8  182.18    3.12
   0   1   8  189.83    3.19
   0   1  -8  190.29    3.44
   0   1  -8  176.86    2.75
   0   1  -8  194.09    3.66
   0   1  -8  187.10    3.42
   0   1  -8  192.64    3.60
   0   1   8  184.06    3.16
   0   1   8  176.05    2.70
   0   1  -8  202.47    3.60
   0   1   9  275.66    4.22
   0   1   9  279.62    4.33
   0   1  -9  271.35    4.54
   0   1  -9  280.61    4.76
   0   1  -9  282.61    4.79
   0   1  -9  274.56    4.78
   0   1  -9  281.87    4.81
   0   1  -9  273.76    4.82
   0   1   9  266.18    4.33
   0   1   9  271.23    4.22
   0   1   9  273.06    4.30
   0   1  -9  253.79    3.83
   0   1   9  277.20    4.32
   0   1  -9  279.29    4.56
   0   1   9  269.41    4.23
   0   1   9  265.63    4.22
   0   1   9  237.53    3.71
   0   1  -9  292.93    4.75
   0   1  10  199.57    3.45
   0   1 -10  197.68    3.94
   0   1 -10  184.98    3.74
   0   1  10  198.99    3.55
   0   1 -10  185.75    3.84
   0   1 -10  190.52    3.98
   0   1 -10  183.25    3.96
   0   1  10  190.06    3.53
   0   1 -10  193.19    4.01
   0   1 -10  186.44    3.82
   0   1 -10  192.10    4.01
   0   1  10  194.24    3.58
   0   1  10  193.22    3.47
   0   1  10  202.89    3.56
   0   1 -10  195.73    3.94
   0   1  10  193.63    3.45
   0   1  10  193.16    3.45
   0   1 -10  193.59    3.74
   0   1  10  201.09    3.54
   0   1 -11  163.30    3.76
   0   1 -11  158.17    3.76
   0   1  11  165.88    3.34
   0   1  11  159.58    3.34
   0   1 -11  164.43    3.52
   0   1 -11  163.49    3.62
   0   1  11  172.59    3.35
   0   1 -11  164.16    3.68
   0   1 -11  157.53    3.47
   0   1  11  176.52    3.24
   0   1 -11  166.44    3.83
   0   1 -11  161.06    3.59
   0   1  11  170.69    3.29
   0   1  11  165.89    3.35
   0   1  11  158.89    3.03
   0   1  11  171.84    3.33
   0   1  11  168.68    3.23
   0   1  11  170.25    3.25
   0   1 -11  165.51    3.80
   0   1  11  157.04    3.37
   0   1 -11  158.77    3.21
   0   1 -12  109.95    3.23
   0   1  12  117.80    2.83
   0   1 -12  104.17    3.22
   0   1 -12  105.90    2.90
   0   1 -12  104.27    3.04
   0   1 -12  112.31    3.27
   0   1  12  118.31    2.73
   0   1  12  118.28    2.83
   0   1  12  107.13    2.50
   0   1  12  121.93    2.83
   0   1  12  116.83    2.72
   0   1  12  115.76    2.70
   0   1  12  117.99    2.72
   0   1 -12  107.01    3.04
   0   1 -12  104.69    2.96
   0   1  12  117.25    2.78
   0   1 -12  110.05    3.14
   0   1 -12  108.18    3.21
   0   1  12  104.61    2.81
   0   1 -12  109.51    2.73
   0   1 -13    4.05    1.58
   0   1  13    3.22    1.19
   0   1 -13    3.79    1.44
   0   1 -13    3.46    1.31
   0   1  13    5.11    1.09
   0   1  13    5.54    1.17
   0   1 -13    4.67    1.59
   0   1 -13    4.18    1.59
   0   1 -13    3.42    1.43
   0   1  13    4.53    1.11
   0   1  13    4.39    1.06
   0   1  13    3.83    1.12
   0   1 -13    4.80    1.60
   0   1  13    3.82    1.30
   0   1 -13    3.32    1.17
   0   1  13    4.19    1.14
   0   1  13    4.90    1.20
   0   1 -14   17.01    1.82
   0   1 -14   18.80    2.04
   0   1  14   19.81    1.61
   0   1 -14   16.63    1.73
   0   1 -14   19.65    2.06
   0   1 -14   19.55    2.06
   0   1 -14   18.75    1.89
   0   1  14   17.57    1.48
   0   1  14   19.79    1.59
   0   1  14   15.65    1.61
   0   1  14   17.35    1.49
   0   1 -14   16.37    1.66
   0   1  14   19.13    1.55
   0   1  14   19.36    1.57
   0   1  14   19.27    1.72
   0   1 -14   17.38    1.66
   0   1 -15   38.68    2.26
   0   1 -15   44.57    2.50
   0   1  15   49.79    2.24
   0   1 -15   50.06    2.71
   0   1 -15   46.83    2.66
   0   1 -15   45.95    2.68
   0   1 -15   44.76    2.43
   0   1  15   51.15    2.26
   0   1  15   46.98    2.18
   0   1  15   47.35    2.18
   0   1  15   46.56    2.13
   0   1  15   44.83    2.31
   0   1 -15   47.73    2.69
   0   1  15   50.13    2.30
   0   1 -15   42.66    2.23
   0   1 -16   18.89    1.87
   0   1  16   11.21    1.73
   0   1 -16   18.78    2.22
   0   1  16   19.65    1.77
   0   1 -16   18.93    2.20
   0   1 -16   16.24    2.25
   0   1  16   18.12    1.76
   0   1 -16   19.08    2.05
   0   1  16   18.52    1.72
   0   1 -16   20.26    2.28
   0   1  16   20.51    1.77
   0   1 -16   20.08    2.00
   0   1  16   18.06    1.62
   0   1  16   15.93    1.70
   0   1  16   15.16    1.69
   0   1 -16   15.35    1.63
   0   1  16   19.11    1.87
   0   1  17   13.79    1.78
   0   1 -17   10.72    1.54
   0   1  17   14.31    1.58
   0   1  17   12.67    1.66
   0   1 -17   12.05    1.40
   0   1 -17   13.07    1.94
   0   1  17   13.51    1.64
   0   1 -17   14.75    2.23
   0   1  17    7.64    1.80
   0   1  17    5.44    1.59
   0   1  18   10.71    1.56
   0   1 -18   13.11    2.01
   0   1 -18   12.60    2.04
   0   1 -18   11.63    2.06
   0   1  18   11.84    1.53
   0   1  18   10.61    1.54
   0   1  18   11.32    1.63
   0   1  18    6.74    1.44
   0   1  18    8.84    1.53
   0   1  18   13.48    1.58
   0   1 -18   12.14    1.89
   0   1 -18   14.51    2.13
   0   1  18   10.95    1.73
   0   1  19   58.80    2.55
   0   1 -19   61.95    2.89
   0   1  19   60.04    2.43
   0   1 -19   56.75    2.84
   0   1 -19   62.71    2.94
   0   1 -19   61.66    2.92
   0   1  19   54.96    2.32
   0   1  19   61.07    2.49
   0   1  19   52.76    2.41
   0   1  19   56.18    2.41
   0   1 -19   54.46    2.65
   0   1 -19   54.35    2.18
   0   1 -19   54.07    2.21
   0   1  19   61.87    2.48
   0   1  20   10.37    1.58
   0   1 -20   12.03    1.81
   0   1  20   14.19    1.47
   0   1 -20   10.23    1.79
   0   1 -20   12.68    1.81
   0   1 -20   12.21    1.85
   0   1  20   12.94    1.47
   0   1  20    9.49    1.39
   0   1  20    9.96    1.32
   0   1  20   11.80    1.40
   0   1 -20   10.11    1.21
   0   1  20   15.79    1.59
   0   1 -20   11.17    1.30
   0   1 -20   11.30    1.62
   0   1  21   19.87    1.47
   0   1 -21   23.63    1.87
   0   1 -21   22.34    1.80
   0   1  21   20.82    1.46
   0   1  21   16.11    1.35
   0   1 -21   19.34    1.46
   0   1  21   19.34    1.56
   0   1 -21   19.95    1.45
   0   1  21   24.32    1.59
   0   1 -21   21.92    1.85
   0   1 -21   19.44    1.31
   0   1 -22    1.70    1.17
   0   1  22    2.21    0.89
   0   1 -22    0.94    1.15
   0   1  22    1.50    0.87
   0   1 -22    0.38    0.88
   0   1 -22    1.04    0.85
   0   1 -22    1.96    0.76
   0   1 -22    2.34    1.21
   0   1  22    2.09    1.00
   0   1 -23   10.71    0.85
   0   1 -23   11.75    0.91
   0   2   0 3526.35   41.04
   0   2   0 3554.87   41.00
   0   2   0 3429.47   41.07
   0   2  -1 2613.47   31.69
   0   2   1 2737.42   31.66
   0   2  -1 2690.09   31.65
   0   2  -1 2678.71   31.78
   0   2  -1 2721.53   31.68
   0   2  -2  640.96    8.39
   0   2   2  671.06    8.20
   0   2   2  667.48    8.36
   0   2  -2  645.47    8.33
   0   2   2  672.18    8.33
   0   2  -2  659.59    8.47
   0   2   2  664.91    8.40
   0   2   2  643.58    8.30
   0   2  -2  656.67    8.31
   0   2  -2  662.39    8.41
   0   2   3   55.97    1.29
   0   2  -3   58.18    1.53
   0   2  -3   62.58    1.62
   0   2   3   56.13    1.43
   0   2  -3   54.92    1.46
   0   2   3   57.43    1.41
   0   2  -3   58.81    1.52
   0   2  -3   59.05    1.58
   0   2  -3   53.54    1.33
   0   2   3   55.90    1.31
   0   2  -4  825.16   10.14
   0   2   4  779.92    9.95
   0   2   4  763.10   10.01
   0   2  -4  845.88   10.27
   0   2  -4  767.40   10.03
   0   2   4  811.97    9.81
   0   2   4  787.89   10.03
   0   2  -4  824.93   10.24
   0   2  -4  846.12   10.14
   0   2   4  763.33    9.94
   0   2  -4  746.15   10.11
   0   2   5   13.44    0.87
   0   2  -5   13.63    1.15
   0   2  -5   15.90    1.25
   0   2  -5   13.92    1.04
   0   2   5   13.04    1.00
   0   2   5   14.17    0.81
   0   2  -5   14.81    1.13
   0   2  -5   14.11    1.16
   0   2   5   14.51    0.77
   0   2   5   13.60    0.77
   0   2   6  140.85    2.36
   0   2   6  135.90    2.70
   0   2  -6  149.48    2.73
   0   2   6  140.24    2.53
   0   2  -6  148.13    2.88
   0   2   6  145.94    2.67
   0   2  -6  149.44    3.02
   0   2   6  141.26    2.63
   0   2   6  144.91    2.46
   0   2   6  143.65    2.50
   0   2  -6  146.76    2.97
   0   2  -6  147.59    2.86
   0   2   7   15.83    0.95
   0   2  -7   16.45    1.31
   0   2   7   17.73    1.10
   0   2   7   15.07    1.23
   0   2   7   14.46    1.18
   0   2   7   16.35    1.02
   0   2  -7   17.11    1.54
   0   2  -7   16.77    1.42
   0   2  -7   18.71    1.58
   0   2  -7   17.41    1.49
   0   2   7   17.37    1.20
   0   2  -7   13.31    0.57
   0   2   7   18.33    1.26
   0   2  -7   18.52    1.62
   0   2   8   88.74    2.16
   0   2   8   84.61    2.18
   0   2  -8   93.46    2.49
   0   2   8   86.92    2.04
   0   2  -8   90.35    2.44
   0   2  -8   90.81    2.60
   0   2  -8   88.92    2.61
   0   2   8   83.25    2.21
   0   2  -8   89.46    2.60
   0   2   8   87.93    2.14
   0   2   8   84.17    1.90
   0   2  -8   87.03    2.29
   0   2   8   88.26    2.07
   0   2  -8   95.12    2.69
   0   2   8   82.22    2.12
   0   2   8   77.95    2.11
   0   2  -8   90.42    2.60
   0   2  -9  101.92    2.85
   0   2  -9   94.13    2.79
   0   2   9   96.42    2.34
   0   2  -9  103.41    2.71
   0   2   9   93.15    2.38
   0   2   9   96.39    2.23
   0   2  -9   98.23    2.66
   0   2  -9  102.24    2.85
   0   2  -9   95.22    2.88
   0   2  -9   99.75    2.88
   0   2   9   87.25    2.40
   0   2   9   91.64    2.31
   0   2  -9  103.23    2.82
   0   2   9   90.79    2.12
   0   2  -9   91.51    2.46
   0   2   9   97.65    2.27
   0   2   9   93.74    2.31
   0   2   9   94.92    2.33
   0   2  -9  102.00    2.93
   0   2  -9   92.40    2.25
   0   2 -10    9.69    1.68
   0   2 -10    8.84    1.48
   0   2 -10    8.72    1.68
   0   2  10   12.43    1.23
   0   2 -10    8.44    1.48
   0   2  10   10.45    1.20
   0   2  10    9.95    1.01
   0   2 -10    9.23    1.47
   0   2 -10   11.35    1.66
   0   2  10    8.72    1.00
   0   2 -10   10.00    1.72
   0   2 -10   10.78    1.70
   0   2  10    7.40    1.25
   0   2 -10    7.62    1.64
   0   2  10   10.00    1.08
   0   2  10    8.75    0.97
   0   2  10   10.68    1.07
   0   2  10   10.28    1.19
   0   2  10   11.17    1.16
   0   2 -10   10.13    1.76
   0   2 -10    7.69    1.28
   0   2  10   11.29    1.45
   0   2 -10    9.99    1.17
   0   2 -11  109.81    3.34
   0   2 -11  108.74    2.94
   0   2 -11  107.61    3.13
   0   2  11  113.76    2.70
   0   2 -11  107.46    3.06
   0   2  11  106.14    2.73
   0   2 -11  106.16    3.00
   0   2  11  112.47    2.64
   0   2 -11  107.33    3.22
   0   2 -11  108.12    3.37
   0   2  11  103.75    2.61
   0   2 -11  107.60    3.34
   0   2 -11  108.35    3.20
   0   2  11  113.65    2.75
   0   2  11  110.72    2.55
   0   2  11  110.51    2.65
   0   2  11  114.03    2.71
   0   2  11  116.85    2.72
   0   2 -11  111.20    3.38
   0   2  11  107.76    2.96
   0   2 -11  105.83    2.63
   0   2 -12   69.05    2.86
   0   2  12   63.82    2.23
   0   2  12   67.25    2.14
   0   2 -12   60.18    2.44
   0   2 -12   65.07    2.70
   0   2 -12   63.81    2.61
   0   2  12   68.31    2.24
   0   2  12   63.72    2.12
   0   2 -12   65.14    2.86
   0   2 -12   65.18    2.84
   0   2  12   66.57    2.06
   0   2 -12   67.69    2.70
   0   2  12   72.29    2.29
   0   2  12   66.48    2.17
   0   2 -12   68.36    2.85
   0   2  12   64.61    2.43
   0   2 -12   68.38    2.22
   0   2  12   70.45    2.24
   0   2  12   70.55    2.25
   0   2 -13   39.64    2.30
   0   2  13   45.34    2.02
   0   2  13   40.06    1.84
   0   2 -13   41.80    2.23
   0   2  13   40.81    2.01
   0   2 -13   42.88    2.60
   0   2  13   41.08    1.88
   0   2 -13   44.49    2.61
   0   2  13   41.79    1.80
   0   2  13   45.47    1.98
   0   2 -13   41.66    2.41
   0   2 -13   45.96    2.61
   0   2  13   47.19    2.02
   0   2  13   47.47    2.00
   0   2 -13   43.61    2.26
   0   2 -13   44.27    2.00
   0   2  13   42.37    2.20
   0   2 -14  274.29    5.88
   0   2 -14  273.21    5.47
   0   2  14  264.26    5.15
   0   2  14  227.72    5.05
   0   2 -14  271.33    5.74
   0   2 -14  261.61    5.36
   0   2 -14  266.42    5.51
   0   2  14  267.24    5.18
   0   2  14  269.69    5.09
   0   2 -14  273.43    5.96
   0   2 -14  272.01    5.95
   0   2  14  281.21    5.27
   0   2 -14  271.13    5.69
   0   2  14  270.75    5.15
   0   2  14  295.11    5.23
   0   2  14  299.72    5.25
   0   2 -14  266.97    5.89
   0   2  14  272.82    5.38
   0   2 -14  276.29    5.16
   0   2 -15   45.22    2.81
   0   2  15   36.47    2.19
   0   2 -15   45.73    2.82
   0   2  15   42.29    2.08
   0   2 -15   43.40    2.63
   0   2  15   46.41    2.14
   0   2  15   32.65    2.12
   0   2 -15   45.78    2.83
   0   2  15   41.96    2.00
   0   2  15   47.28    2.23
   0   2  15   47.08    2.20
   0   2  15   51.48    2.27
   0   2  15   51.07    2.26
   0   2 -15   43.05    2.40
   0   2 -15   43.64    2.85
   0   2  15   48.24    2.43
   0   2 -15   46.93    2.27
   0   2 -16   43.51    2.83
   0   2  16   37.92    2.38
   0   2  16   30.92    2.18
   0   2 -16   45.58    2.67
   0   2  16   45.94    2.19
   0   2 -16   42.28    2.41
   0   2 -16   46.15    2.86
   0   2  16   45.87    2.17
   0   2 -16   48.22    2.88
   0   2  16   48.52    2.32
   0   2  16   46.42    2.10
   0   2  16   48.50    2.28
   0   2  16   50.55    2.37
   0   2  16   48.86    2.38
   0   2 -16   44.03    2.93
   0   2 -16   44.92    2.27
   0   2  16   50.57    2.50
   0   2 -16   41.90    2.41
   0   2 -17    3.18    1.38
   0   2  17    1.95    1.53
   0   2  17    2.35    1.32
   0   2  17    2.52    1.15
   0   2  17    2.59    1.43
   0   2  17    2.71    1.43
   0   2  17    2.40    1.21
   0   2  17   -1.37    1.47
   0   2  17   -0.05    1.63
   0   2 -17    3.21    1.73
   0   2 -17    2.19    2.00
   0   2  17    1.70    1.19
   0   2 -18    0.92    1.96
   0   2 -18    1.94    1.83
   0   2  18    3.61    1.18
   0   2 -18    4.56    1.69
   0   2  18    2.99    1.20
   0   2  18    2.62    1.39
   0   2 -18    2.00    1.85
   0   2  18    4.39    1.35
   0   2  18    3.25    1.13
   0   2  18    4.73    1.33
   0   2 -18    2.94    1.00
   0   2  18    4.44    1.39
   0   2  18    3.59    1.39
   0   2 -18    0.85    2.00
   0   2 -18    3.10    1.36
   0   2  18    3.90    1.46
   0   2 -19    7.50    1.87
   0   2 -19    8.50    1.86
   0   2  19    7.84    1.21
   0   2 -19    6.86    1.67
   0   2 -19    7.22    1.86
   0   2  19    6.77    1.40
   0   2  19    6.94    1.34
   0   2  19    6.15    1.15
   0   2  19    6.48    1.38
   0   2 -19    6.92    1.08
   0   2  19    6.49    1.40
   0   2  19    3.80    1.42
   0   2 -19    5.83    1.82
   0   2  19    7.55    1.27
   0   2 -19    7.23    1.37
   0   2  19    7.93    1.49
   0   2  20   16.65    1.44
   0   2 -20   20.48    1.46
   0   2 -20   16.64    1.41
   0   2  20   18.29    1.54
   0   2  20   21.53    1.59
   0   2  20   15.77    1.52
   0   2 -20   22.84    2.01
   0   2 -20   21.98    1.99
   0   2 -20   21.32    1.99
   0   2  20   22.48    1.65
   0   2 -20   22.84    1.56
   0   2 -20   22.18    1.97
   0   2 -20   19.93    1.32
   0   2 -21    2.15    1.34
   0   2 -21    0.58    0.77
   0   2  21    1.32    0.95
   0   2 -21    2.13    1.30
   0   2 -21    2.52    1.37
   0   2  21    1.93    1.08
   0   2 -21    2.19    0.94
   0   2 -21    1.76    0.90
   0   2 -21    2.26    0.86
   0   2  21    2.09    1.00
   0   2  22    2.17    0.79
   0   2  22    1.38    0.63
   0   2 -22    2.11    0.69
   0   2 -22    1.28    0.72
   0   2 -22    2.92    1.09
   0   2 -22    2.55    0.74
   0   3   0    0.88    1.13
   0   3   0    1.17    0.99
   0   3   0    1.69    1.09
   0   3   0    1.17    1.02
   0   3   0    1.62    1.09
   0   3   0    1.38    0.70
   0   3  -1   74.46    2.02
   0   3   1   69.42    1.96
   0   3  -1   74.98    1.98
   0   3   1   71.40    1.92
   0   3  -1   70.22    1.49
   0   3   1   65.71    1.55
   0   3   1   67.90    1.89
   0   3  -1   73.14    1.84
   0   3  -1   74.89    1.94
   0   3   1   67.50    1.81
   0   3  -1   74.16    2.00
   0   3   1   71.36    1.93
   0   3  -1   74.13    2.01
   0   3  -2  222.22    3.82
   0   3  -2  225.59    3.88
   0   3   2  223.96    3.76
   0   3   2  225.82    3.72
   0   3   2  223.56    3.66
   0   3  -2  227.36    3.72
   0   3  -2  218.41    3.59
   0   3   2  229.43    3.73
   0   3  -2  229.59    3.85
   0   3   2  218.04    3.41
   0   3  -2  219.37    3.80
   0   3  -3  397.44    5.97
   0   3   3  389.84    5.69
   0   3  -3  406.61    5.74
   0   3  -3  395.69    5.61
   0   3   3  386.23    5.18
   0   3  -3  407.63    5.90
   0   3   3  396.85    5.69
   0   3  -3  397.82    5.87
   0   3   3  389.74    5.47
   0   3   3  396.87    5.73
   0   3  -3  397.26    5.97
   0   3  -3  407.10    5.87
   0   3  -4  139.70    3.02
   0   3   4  142.82    2.62
   0   3   4  140.10    2.71
   0   3  -4  139.14    2.94
   0   3   4  139.69    2.75
   0   3  -4  127.55    2.62
   0   3  -4  136.87    2.78
   0   3  -4  135.59    2.63
   0   3   4  136.30    2.31
   0   3   4  141.13    2.77
   0   3   4  141.41    2.58
   0   3  -4  137.44    2.90
   0   3   4  124.09    1.95
   0   3   4  139.55    2.79
   0   3  -4  139.95    2.93
   0   3  -4  134.99    3.00
   0   3  -5  385.79    5.91
   0   3  -5  385.31    5.83
   0   3   5  379.19    5.45
   0   3   5  362.50    5.62
   0   3  -5  391.77    5.96
   0   3   5  369.44    5.55
   0   3  -5  394.94    5.96
   0   3  -5  380.94    5.40
   0   3   5  366.12    5.16
   0   3   5  374.32    5.61
   0   3  -5  387.81    5.61
   0   3   5  374.43    5.09
   0   3  -5  381.82    5.92
   0   3  -5  390.97    5.81
   0   3   5  384.40    5.46
   0   3   5  379.19    5.46
   0   3   5  386.93    5.45
   0   3  -5  383.81    5.79
   0   3   5  353.06    4.88
   0   3  -6  149.19    3.32
   0   3   6  147.95    2.89
   0   3  -6  146.84    3.21
   0   3  -6  149.33    3.33
   0   3  -6  150.29    3.19
   0   3   6  141.47    2.56
   0   3  -6  153.63    3.35
   0   3  -6  147.10    3.26
   0   3  -6  148.65    3.35
   0   3  -6  152.63    3.35
   0   3   6  142.68    2.95
   0   3   6  130.57    2.46
   0   3  -6  146.05    3.02
   0   3  -6  138.40    2.81
   0   3   6  141.56    3.01
   0   3   6  137.58    2.60
   0   3   6  146.70    2.89
   0   3   6  141.15    2.85
   0   3  -6  157.77    3.42
   0   3   6  148.19    2.89
   0   3  -6  150.55    3.18
   0   3  -7   24.00    1.83
   0   3  -7   25.62    1.71
   0   3   7   26.18    1.44
   0   3  -7   24.15    1.71
   0   3   7   24.21    1.12
   0   3  -7   28.75    1.83
   0   3  -7   26.98    1.82
   0   3  -7   25.21    1.80
   0   3  -7   27.32    1.86
   0   3   7   25.26    1.49
   0   3  -7   27.29    1.78
   0   3   7   24.32    1.28
   0   3  -7   23.94    1.51
   0   3   7   23.54    1.17
   0   3   7   24.17    1.52
   0   3   7   25.79    1.40
   0   3   7   26.97    1.42
   0   3   7   24.85    1.38
   0   3  -7   26.57    1.67
   0   3  -7   29.01    1.89
   0   3   8  318.27    5.13
   0   3  -8  316.20    5.44
   0   3  -8  322.86    5.69
   0   3  -8  322.12    5.49
   0   3  -8  306.03    5.58
   0   3  -8  334.31    5.53
   0   3   8  312.34    5.06
   0   3   8  311.12    4.80
   0   3  -8  321.29    5.66
   0   3  -8  321.85    5.51
   0   3  -8  310.25    5.69
   0   3  -8  326.11    5.72
   0   3   8  315.22    5.17
   0   3   8  305.26    4.97
   0   3  -8  306.67    5.20
   0   3   8  306.15    4.84
   0   3   8  303.95    5.04
   0   3   8  303.68    5.03
   0   3  -8  319.57    5.72
   0   3   8  301.81    5.29
   0   3  -8  317.96    4.99
   0   3   9 1271.07   16.50
   0   3  -9 1293.60   16.94
   0   3  -9 1324.36   16.96
   0   3  -9 1300.32   17.25
   0   3  -9 1279.43   17.10
   0   3   9 1265.71   16.39
   0   3  -9 1347.36   16.97
   0   3   9 1262.76   16.17
   0   3  -9 1299.90   17.22
   0   3  -9 1289.65   16.98
   0   3  -9 1265.63   17.28
   0   3   9 1289.78   16.55
   0   3  -9 1295.22   17.26
   0   3   9 1269.91   16.41
   0   3   9 1247.90   16.22
   0   3   9 1266.57   16.41
   0   3   9 1268.96   16.40
   0   3  -9 1289.75   17.27
   0   3  -9 1274.01   16.32
   0   3   9 1248.76   16.75
   0   3  10  100.12    2.63
   0   3 -10  103.38    3.37
   0   3 -10  100.57    3.07
   0   3 -10  100.42    3.25
   0   3  10   98.10    2.64
   0   3 -10  103.92    2.95
   0   3 -10  100.97    3.12
   0   3 -10   99.30    3.28
   0   3  10   96.63    2.42
   0   3 -10   99.83    3.40
   0   3  10  100.72    2.76
   0   3 -10   99.19    3.36
   0   3  10  101.28    2.59
   0   3  10   99.04    2.48
   0   3  10  103.48    2.67
   0   3  10  101.32    2.66
   0   3 -10   99.60    3.35
   0   3  10  100.10    2.98
   0   3 -10  104.04    2.63
   0   3  11  336.93    5.90
   0   3  11  368.47    6.24
   0   3 -11  379.67    7.10
   0   3 -11  386.97    6.55
   0   3 -11  383.51    6.84
   0   3 -11  384.70    6.45
   0   3  11  386.88    6.16
   0   3 -11  388.10    6.72
   0   3 -11  374.46    7.03
   0   3  11  362.80    5.94
   0   3 -11  390.69    7.24
   0   3  11  361.58    6.30
   0   3 -11  378.43    7.14
   0   3  11  389.39    6.23
   0   3  11  360.50    5.99
   0   3 -11  379.45    7.15
   0   3  11  384.45    6.20
   0   3  11  379.62    6.18
   0   3 -11  375.66    6.10
   0   3  11  378.60    6.65
   0   3 -12  241.65    5.22
   0   3  12  249.47    4.66
   0   3 -12  233.54    4.77
   0   3 -12  233.03    5.03
   0   3  12  229.27    4.43
   0   3 -12  244.51    5.59
   0   3 -12  242.36    5.60
   0   3 -12  241.09    5.58
   0   3  12  239.37    4.62
   0   3 -12  236.70    5.09
   0   3  12  214.64    4.42
   0   3  12  248.52    4.68
   0   3  12  246.27    4.67
   0   3 -12  235.04    4.55
   0   3  12  246.34    5.13
   0   3 -13  220.42    5.26
   0   3 -13  218.18    5.38
   0   3 -13  213.13    4.98
   0   3  13  222.02    4.53
   0   3 -13  209.29    4.85
   0   3  13  184.67    4.50
   0   3 -13  221.67    5.43
   0   3 -13  221.86    5.45
   0   3  13  223.37    4.53
   0   3  13  204.66    4.33
   0   3  13  231.68    4.56
   0   3  13  232.41    4.57
   0   3 -13  212.44    5.40
   0   3 -13  207.34    4.40
   0   3  13  221.06    4.91
   0   3 -14  217.33    5.29
   0   3  14  194.90    4.30
   0   3 -14  211.18    5.39
   0   3 -14  206.67    4.95
   0   3 -14  214.41    5.42
   0   3 -14  216.13    5.49
   0   3 -14  211.64    5.42
   0   3  14  218.11    4.58
   0   3  14  202.67    4.40
   0   3 -14  201.84    4.85
   0   3  14  221.21    4.60
   0   3  14  233.51    4.65
   0   3  14  227.45    4.61
   0   3 -14  220.41    4.56
   0   3  14  216.27    4.89
   0   3 -15  309.93    6.18
   0   3 -15  321.52    6.68
   0   3  15  297.31    5.73
   0   3 -15  315.60    6.82
   0   3  15  328.59    6.04
   0   3  15  308.76    5.84
   0   3 -15  321.79    6.93
   0   3 -15  313.54    6.75
   0   3 -15  333.74    6.93
   0   3  15  345.07    6.04
   0   3  15  350.96    6.07
   0   3  15  329.21    6.27
   0   3 -15  330.76    6.00
   0   3  16   52.92    2.50
   0   3 -16   58.24    3.12
   0   3 -16   54.07    2.91
   0   3  16   49.79    2.21
   0   3 -16   59.73    3.13
   0   3 -16   55.18    3.08
   0   3  16   57.39    2.43
   0   3  16   49.86    2.31
   0   3  16   60.01    2.54
   0   3  16   61.81    2.56
   0   3 -16   56.57    3.16
   0   3 -16   57.09    2.52
   0   3 -16   59.51    2.53
   0   3  16   57.54    2.64
   0   3 -17   56.17    3.02
   0   3  17   51.18    2.30
   0   3 -17   58.00    3.00
   0   3  17   53.74    2.35
   0   3  17   51.95    2.30
   0   3 -17   56.83    3.04
   0   3 -17   55.31    2.97
   0   3 -17   52.86    2.80
   0   3  17   48.66    2.16
   0   3  17   56.25    2.48
   0   3  17   53.64    2.47
   0   3  17   61.15    2.57
   0   3 -18   30.22    2.34
   0   3  18   30.07    1.87
   0   3  18   26.33    1.75
   0   3 -18   25.78    1.45
   0   3  18   32.70    1.98
   0   3  18   30.85    1.94
   0   3 -18   31.02    2.21
   0   3  18   26.22    1.64
   0   3 -18   31.34    2.41
   0   3 -18   28.62    2.36
   0   3 -18   30.36    2.45
   0   3  18   31.20    1.97
   0   3 -18   30.03    1.90
   0   3 -19  120.69    3.40
   0   3  19   96.51    2.78
   0   3  19   99.75    2.95
   0   3  19  120.41    3.11
   0   3 -19  101.71    2.56
   0   3  19  120.94    3.14
   0   3 -19  132.42    3.66
   0   3  19  126.40    3.12
   0   3 -19  131.65    3.16
   0   3  19   95.17    2.58
   0   3 -19  125.58    3.61
   0   3  20   36.91    1.71
   0   3 -20   43.22    2.10
   0   3 -20   42.67    2.14
   0   3 -20   44.60    1.82
   0   3 -21    9.55    1.26
   0   3 -21   10.17    1.00
   0   3  21    8.17    0.96
   0   4   0  152.36    3.23
   0   4   0  138.10    2.56
   0   4   0  144.46    3.20
   0   4   0  144.81    3.19
   0   4   0  142.65    3.00
   0   4   0  142.31    3.06
   0   4   0  143.44    3.01
   0   4   0  142.38    3.27
   0   4   0  148.86    3.27
   0   4   1  279.14    4.50
   0   4   1  306.72    5.05
   0   4  -1  325.65    5.24
   0   4   1  284.07    4.46
   0   4  -1  314.78    5.17
   0   4   1  290.30    5.03
   0   4   1  296.02    4.89
   0   4  -1  301.37    4.88
   0   4  -1  316.47    5.22
   0   4   1  300.76    5.09
   0   4   1  300.46    4.90
   0   4  -1  308.82    4.86
   0   4   1  298.20    4.95
   0   4  -1  314.21    5.00
   0   4  -1  307.46    5.20
   0   4   1  296.08    5.11
   0   4   1  295.66    5.09
   0   4  -1  313.52    5.20
   0   4  -2  369.16    6.09
   0   4  -2  394.61    6.12
   0   4   2  353.44    5.42
   0   4   2  380.27    5.87
   0   4   2  359.84    5.39
   0   4  -2  377.51    6.00
   0   4  -2  360.12    5.70
   0   4   2  373.92    5.77
   0   4  -2  379.79    6.10
   0   4   2  374.44    5.76
   0   4  -2  370.44    5.66
   0   4   2  369.39    5.79
   0   4  -2  376.16    5.81
   0   4  -2  375.36    6.06
   0   4   2  374.41    5.98
   0   4   2  370.90    5.95
   0   4  -2  372.51    6.05
   0   4   3  265.72    4.80
   0   4  -3  284.21    5.01
   0   4  -3  292.46    5.01
   0   4   3  279.99    4.71
   0   4   3  265.68    4.39
   0   4   3  264.23    4.35
   0   4  -3  282.98    4.90
   0   4  -3  279.30    4.90
   0   4  -3  276.30    5.02
   0   4   3  271.21    4.66
   0   4  -3  264.51    4.58
   0   4  -3  282.24    5.05
   0   4  -3  275.95    4.58
   0   4   3  275.36    4.67
   0   4  -3  285.78    4.74
   0   4   3  273.46    4.70
   0   4   3  266.03    4.33
   0   4   3  266.54    4.36
   0   4   3  273.90    4.83
   0   4  -3  278.88    4.98
   0   4   4  437.62    6.85
   0   4  -4  441.43    7.04
   0   4  -4  451.78    7.07
   0   4   4  431.22    6.49
   0   4  -4  469.17    7.10
   0   4  -4  448.97    6.94
   0   4   4  438.29    6.48
   0   4  -4  455.00    6.99
   0   4  -4  451.84    7.14
   0   4   4  458.73    6.73
   0   4  -4  431.34    7.15
   0   4  -4  433.50    6.53
   0   4   4  451.34    6.76
   0   4  -4  451.39    6.75
   0   4   4  434.82    6.45
   0   4   4  431.70    6.43
   0   4   4  435.13    6.72
   0   4  -4  430.11    6.48
   0   4   5   26.95    1.38
   0   4  -5   29.99    1.84
   0   4  -5   30.53    1.85
   0   4  -5   30.81    1.92
   0   4  -5   28.07    2.01
   0   4  -5   30.44    1.86
   0   4   5   28.07    1.51
   0   4  -5   31.15    1.99
   0   4   5   28.10    1.61
   0   4  -5   26.28    1.81
   0   4  -5   27.70    1.54
   0   4  -5   29.27    1.71
   0   4   5   28.52    1.64
   0   4   5   26.41    1.40
   0   4   5   28.30    1.43
   0   4  -5   28.37    1.94
   0   4   5   27.21    1.75
   0   4  -5   28.59    1.34
   0   4  -5   27.66    1.40
   0   4  -6    5.37    1.55
   0   4  -6    5.74    1.52
   0   4  -6    6.22    1.64
   0   4   6    6.30    1.03
   0   4   6    5.91    1.16
   0   4  -6    4.86    1.46
   0   4   6    4.87    0.99
   0   4  -6    5.71    1.43
   0   4  -6    6.53    1.49
   0   4  -6    6.06    1.61
   0   4   6    5.78    1.28
   0   4  -6    4.31    1.34
   0   4   6    5.80    1.25
   0   4   6    5.99    1.10
   0   4   6    5.31    1.05
   0   4  -6    5.80    1.28
   0   4  -6    5.11    1.01
   0   4  -6    5.52    0.99
   0   4   7   29.74    1.65
   0   4  -7   31.65    2.18
   0   4  -7   29.40    2.00
   0   4   7   31.86    1.67
   0   4  -7   33.80    2.14
   0   4  -7   32.96    2.00
   0   4  -7   34.22    2.22
   0   4   7   30.39    1.78
   0   4  -7   28.82    1.44
   0   4  -7   30.00    1.50
   0   4   7   29.81    1.78
   0   4  -7   30.01    1.77
   0   4   7   31.99    1.59
   0   4   7   29.53    1.55
   0   4   7   28.12    1.56
   0   4  -7   31.86    2.08
   0   4   8   86.45    2.81
   0   4  -8   92.83    3.16
   0   4  -8   93.91    3.10
   0   4   8   92.33    2.60
   0   4  -8   92.62    2.98
   0   4  -8   94.37    3.17
   0   4   8   85.86    2.57
   0   4  -8   77.24    2.27
   0   4  -8   96.47    3.24
   0   4   8   99.06    2.83
   0   4  -8   97.92    3.21
   0   4   8   87.60    2.36
   0   4  -8   94.32    3.07
   0   4   8   84.39    2.68
   0   4  -8   84.75    2.45
   0   4   8   91.70    2.55
   0   4   8   91.48    2.54
   0   4  -9   78.30    3.06
   0   4   9   64.92    2.59
   0   4   9   72.42    2.43
   0   4  -9   76.81    2.93
   0   4  -9   72.17    2.84
   0   4  -9   73.49    2.85
   0   4  -9   80.04    3.17
   0   4  -9   77.32    3.11
   0   4   9   72.78    2.60
   0   4   9   74.05    2.23
   0   4  -9   79.38    2.94
   0   4   9   66.54    2.53
   0   4  -9   72.37    2.34
   0   4   9   75.00    2.39
   0   4   9   75.79    2.40
   0   4  10   65.74    2.72
   0   4 -10   81.93    3.28
   0   4 -10   81.61    3.00
   0   4  10   81.13    2.57
   0   4 -10   76.49    3.01
   0   4 -10   77.95    3.05
   0   4 -10   79.87    3.37
   0   4  10   77.94    2.80
   0   4 -10   80.69    3.34
   0   4  10   76.40    2.37
   0   4 -10   80.76    3.04
   0   4  10   79.46    2.54
   0   4  10   80.56    2.57
   0   4 -10   73.86    2.47
   0   4  10   68.81    2.68
   0   4 -11   43.45    2.93
   0   4  11   45.64    2.18
   0   4 -11   43.59    2.36
   0   4 -11   41.73    2.79
   0   4  11   37.54    2.06
   0   4 -11   43.73    2.59
   0   4  11   40.46    2.36
   0   4 -11   40.41    2.87
   0   4  11   41.84    1.92
   0   4  11   39.90    2.31
   0   4  11   44.90    2.15
   0   4  11   46.67    2.17
   0   4 -11   41.36    2.73
   0   4  11   36.11    2.14
   0   4 -11   38.39    2.02
   0   4  12   80.46    3.12
   0   4 -12   99.74    3.57
   0   4  12  101.85    3.00
   0   4 -12   90.72    3.11
   0   4 -12   93.49    3.74
   0   4 -12   95.26    3.36
   0   4 -12   93.09    3.40
   0   4  12   83.43    2.93
   0   4  12   88.28    3.13
   0   4 -12   94.12    3.86
   0   4  12   95.61    2.81
   0   4  12   84.71    2.61
   0   4  12  102.65    2.98
   0   4  12  102.83    2.98
   0   4 -12   98.50    3.92
   0   4  12   87.51    3.16
   0   4 -12   91.07    2.87
   0   4 -13   23.04    2.28
   0   4  13   20.34    1.87
   0   4 -13   24.28    2.13
   0   4 -13   25.66    2.57
   0   4 -13   26.13    2.25
   0   4 -13   21.33    2.67
   0   4 -13   23.49    2.63
   0   4  13   24.32    1.65
   0   4  13   32.05    2.02
   0   4  13   33.49    2.06
   0   4  13   29.68    1.81
   0   4 -13   24.24    1.86
   0   4  13   24.79    2.07
   0   4 -14   95.16    3.07
   0   4 -14   93.56    2.95
   0   4  14   79.81    2.70
   0   4  14   87.91    3.02
   0   4 -14   97.29    3.33
   0   4 -14   97.16    3.73
   0   4  14   94.66    3.09
   0   4  14   75.88    3.01
   0   4 -15   62.08    3.22
   0   4  15   61.02    2.39
   0   4  15   47.27    2.19
   0   4  15   68.96    2.59
   0   4  15   72.39    2.59
   0   4 -15   60.40    2.69
   0   4  15   59.24    2.59
   0   4  15   54.30    2.41
   0   4 -15   59.63    3.10
   0   4 -15   68.97    3.28
   0   4 -16   20.27    2.28
   0   4  16   13.83    1.45
   0   4  16   22.22    1.82
   0   4  16   23.33    1.84
   0   4 -16   20.32    2.13
   0   4  16   20.40    1.59
   0   4  16   18.34    1.81
   0   4 -16   16.93    1.73
   0   4 -16   17.61    1.77
   0   4 -16   21.38    2.34
   0   4 -17   25.22    2.20
   0   4  17   21.95    1.56
   0   4  17   16.58    1.46
   0   4 -17   24.39    2.08
   0   4 -17   17.10    1.77
   0   4 -17   22.04    1.75
   0   4  17   25.43    1.80
   0   4  17   25.24    1.83
   0   4 -17   22.86    2.24
   0   4  18   41.76    1.97
   0   4  18   38.15    1.94
   0   4 -18   41.20    1.94
   0   4 -18   32.72    2.10
   0   4  18   35.08    1.74
   0   4 -18   40.38    2.36
   0   4  19    7.30    1.18
   0   4  19    9.18    1.20
   0   4 -19   10.20    1.50
   0   4 -19    7.43    1.25
   0   4  19    7.68    1.04
   0   4 -19    6.86    1.20
   0   4 -20   14.81    1.31
   0   4 -20   16.09    1.10
   0   5   0    0.05    1.26
   0   5   0    1.03    1.20
   0   5   0    0.13    1.30
   0   5   0   -0.05    1.61
   0   5   0    0.62    1.20
   0   5   0    1.70    1.35
   0   5   0    2.58    1.61
   0   5   0    0.66    1.28
   0   5  -1   30.59    1.91
   0   5   1   27.92    1.72
   0   5  -1   28.48    1.71
   0   5  -1   30.12    1.81
   0   5  -1   28.60    1.67
   0   5   1   31.02    1.71
   0   5  -1   29.74    1.78
   0   5   1   29.41    1.76
   0   5  -1   30.85    2.09
   0   5   1   28.45    2.00
   0   5  -1   30.61    1.90
   0   5   1   30.70    1.85
   0   5   1   29.87    2.00
   0   5  -1   31.94    2.09
   0   5  -1   30.83    1.74
   0   5  -2   32.01    1.96
   0   5  -2   27.48    1.77
   0   5   2   27.94    1.82
   0   5  -2   30.05    1.99
   0   5   2   29.44    2.01
   0   5  -2   30.49    2.14
   0   5   2   28.93    1.75
   0   5  -2   27.93    1.72
   0   5  -2   30.36    1.88
   0   5   2   30.10    1.70
   0   5  -2   28.62    1.67
   0   5  -2   28.83    1.79
   0   5   2   29.73    1.77
   0   5  -2   31.12    2.10
   0   5   2   29.85    2.02
   0   5  -2   30.96    1.73
   0   5  -3   50.78    2.33
   0   5  -3   49.45    2.46
   0   5  -3   49.60    2.37
   0   5   3   47.64    1.85
   0   5  -3   47.98    1.90
   0   5  -3   46.42    2.01
   0   5   3   47.90    2.09
   0   5  -3   48.62    2.26
   0   5   3   50.54    2.11
   0   5  -3   44.65    1.94
   0   5  -3   48.24    2.12
   0   5   3   47.60    2.11
   0   5  -3   49.86    2.44
   0   5   3   53.02    2.37
   0   5  -3   47.98    1.98
   0   5  -4  245.92    4.95
   0   5   4  238.64    4.31
   0   5  -4  220.83    4.11
   0   5  -4  224.17    4.42
   0   5  -4  251.24    5.11
   0   5   4  232.96    4.35
   0   5  -4  256.81    5.15
   0   5  -4  225.86    4.38
   0   5   4  241.58    4.65
   0   5  -4  241.33    5.04
   0   5   4  240.98    4.67
   0   5  -4  239.20    4.68
   0   5   4  239.48    4.84
   0   5  -4  239.73    5.04
   0   5  -4  227.67    4.36
   0   5  -5   86.04    3.07
   0   5   5   84.17    2.91
   0   5  -5   88.25    2.96
   0   5  -5   74.53    2.16
   0   5   5   80.71    2.38
   0   5   5   82.14    2.47
   0   5  -5   88.33    3.08
   0   5  -5   69.49    2.25
   0   5  -5   89.27    3.16
   0   5  -5   74.69    2.39
   0   5  -5   82.64    3.09
   0   5   5   84.63    2.70
   0   5  -5   86.89    3.02
   0   5   5   82.87    2.69
   0   5  -5   81.31    2.67
   0   5  -5   78.17    2.39
   0   5  -5   76.11    2.25
   0   5   5   77.71    2.35
   0   5   5   80.55    2.35
   0   5  -6  116.67    3.65
   0   5  -6  124.27    3.67
   0   5   6  111.89    2.93
   0   5  -6  115.22    3.45
   0   5   6  118.61    3.26
   0   5  -6  112.26    3.55
   0   5  -6  121.99    3.60
   0   5   6  106.46    3.00
   0   5  -6  101.57    2.64
   0   5  -6  119.95    3.71
   0   5  -6  101.79    2.76
   0   5  -6  106.81    2.74
   0   5   6  110.10    2.86
   0   5   6  108.87    2.86
   0   5  -7   49.91    2.75
   0   5  -7   49.46    2.65
   0   5   7   45.92    2.12
   0   5   7   49.32    2.37
   0   5  -7   42.69    2.48
   0   5  -7   50.59    2.67
   0   5   7   46.66    2.15
   0   5  -7   37.60    1.71
   0   5  -7   48.17    2.75
   0   5  -7   41.03    1.90
   0   5   7   42.32    1.98
   0   5   7   42.38    1.99
   0   5  -8    6.69    2.08
   0   5  -8    6.66    1.84
   0   5   8    5.59    1.37
   0   5  -8    6.70    1.84
   0   5  -8    5.78    1.25
   0   5   8    4.28    1.18
   0   5  -8    5.69    2.07
   0   5   8    6.07    1.61
   0   5  -8    3.69    1.65
   0   5  -8    6.75    1.97
   0   5   8    4.60    1.37
   0   5   8    4.37    1.00
   0   5  -8    6.10    1.29
   0   5   8    4.86    1.28
   0   5   8    4.57    1.25
   0   5  -9   67.75    3.27
   0   5   9   68.06    2.52
   0   5   9   70.10    2.80
   0   5  -9   59.13    2.38
   0   5  -9   60.50    2.32
   0   5  -9   69.30    3.06
   0   5   9   63.69    2.58
   0   5   9   55.17    2.09
   0   5   9   64.23    2.46
   0   5  -9   67.22    3.01
   0   5  -9   68.85    3.01
   0   5  -9   67.93    3.20
   0   5   9   65.09    2.43
   0   5   9   69.65    2.46
   0   5 -10   20.06    2.49
   0   5 -10   23.06    2.22
   0   5  10   19.94    1.78
   0   5 -10   20.30    2.28
   0   5  10   27.96    2.19
   0   5 -10   20.37    2.20
   0   5 -10   24.07    2.21
   0   5  10   22.29    1.87
   0   5  10   23.77    1.94
   0   5  10   23.16    1.90
   0   5 -10   23.38    2.58
   0   5 -10   18.96    1.67
   0   5 -10   19.39    1.72
   0   5 -11   61.04    2.45
   0   5 -11   62.45    2.56
   0   5 -11   67.00    3.02
   0   5 -11   64.12    3.23
   0   5 -11   75.52    2.97
   0   5  11   74.54    2.64
   0   5  11   61.66    2.54
   0   5 -11   68.65    3.14
   0   5 -12    6.96    1.46
   0   5 -12    7.97    1.51
   0   5 -12    9.99    1.90
   0   5 -12   12.40    1.86
   0   5  12   11.15    1.55
   0   5  12   10.09    1.49
   0   5  12   12.33    1.62
   0   5 -12    9.62    1.72
   0   5 -12   12.33    2.10
   0   5 -12    8.95    2.02
   0   5 -12   10.65    2.41
   0   5  13   13.84    1.56
   0   5  13   13.48    1.54
   0   5  13   11.11    1.60
   0   5 -13   12.48    2.01
   0   5 -13   14.02    1.89
   0   5 -13   11.26    2.01
   0   5 -13   12.19    2.39
   0   5 -14    6.83    2.10
   0   5  14    8.89    1.53
   0   5 -14    6.71    1.72
   0   5  14   10.09    1.50
   0   5  14    9.41    1.45
   0   5 -14    6.37    1.77
   0   5 -14    6.82    1.36
   0   5 -14    3.44    1.39
   0   5 -15   18.14    2.18
   0   5  15   17.97    1.64
   0   5  15   18.73    1.63
   0   5  15   18.88    1.63
   0   5 -15   18.40    1.52
   0   5 -15   15.96    1.54
   0   5 -15   14.58    1.59
   0   5 -15   16.26    1.94
   0   5  16   20.01    1.61
   0   5  16   22.15    1.60
   0   5 -16   20.57    1.40
   0   5 -16   19.71    1.55
   0   5 -16   21.45    1.53
   0   5 -16   18.28    1.76
   0   5 -16   24.51    2.10
   0   5  17    1.05    1.00
   0   5  17    0.93    1.05
   0   5 -17   -1.90    1.13
   0   5 -17    0.17    1.09
   0   5 -17    1.25    1.40
   0   5 -18   21.28    1.52
   0   5  18   15.95    1.27
   0   5  18   16.62    1.23
   0   5 -18   19.83    1.23
   0   5 -19   20.93    1.02
   0   6   0  164.27    4.27
   0   6   0  170.01    3.90
   0   6   0  171.06    4.01
   0   6   0  168.53    3.89
   0   6   0  168.27    4.03
   0   6   0  173.26    4.33
   0   6  -1    9.14    1.71
   0   6   1    9.70    2.04
   0   6  -1    8.89    2.06
   0   6   1   12.74    1.73
   0   6  -1   12.47    1.85
   0   6  -1   11.08    1.89
   0   6   1   12.76    1.83
   0   6   1   10.17    1.75
   0   6  -1   10.28    1.61
   0   6  -1   10.78    1.36
   0   6   1   12.28    1.49
   0   6   1   10.86    2.05
   0   6  -1   10.19    2.07
   0   6  -2  168.52    3.93
   0   6  -2  169.67    4.43
   0   6   2  165.07    3.92
   0   6  -2  169.63    4.02
   0   6   2  162.03    3.92
   0   6  -2  170.31    3.91
   0   6   2  169.56    4.19
   0   6  -2  172.50    4.02
   0   6  -2  176.29    4.43
   0   6   2  165.43    4.26
   0   6  -3  337.19    6.10
   0   6  -3  360.21    6.87
   0   6   3  368.05    6.42
   0   6  -3  348.25    6.33
   0   6   3  367.18    6.42
   0   6  -3  333.62    6.07
   0   6   3  380.81    6.78
   0   6  -3  354.23    6.33
   0   6   3  407.57    6.89
   0   6  -3  364.77    6.82
   0   6  -3  337.11    6.01
   0   6   3  361.52    6.64
   0   6  -4  434.45    7.19
   0   6   4  461.17    7.65
   0   6  -4  436.56    7.21
   0   6   4  460.71    7.65
   0   6  -4  458.31    7.59
   0   6  -4  466.66    8.15
   0   6  -4  470.10    8.07
   0   6   4  500.82    8.01
   0   6  -4  436.80    7.38
   0   6   5   11.26    1.75
   0   6  -5    9.66    1.75
   0   6  -5    7.46    2.06
   0   6  -5    9.73    1.99
   0   6  -5   10.85    2.22
   0   6  -5   11.32    1.95
   0   6  -5    9.19    1.40
   0   6  -5    7.56    1.13
   0   6   5    9.61    1.40
   0   6  -6   99.99    3.40
   0   6  -6   98.92    3.52
   0   6  -6  104.94    3.53
   0   6  -6  100.10    3.64
   0   6  -6   98.86    3.43
   0   6   6  106.19    3.10
   0   6   7   62.48    2.36
   0   6  -7   55.34    2.18
   0   6  -7   67.40    2.98
   0   6   7   56.65    2.29
   0   6  -7   59.97    2.83
   0   6  -7   62.38    2.84
   0   6  -8    7.54    1.77
   0   6  -8    9.52    1.87
   0   6  -8    7.65    1.28
   0   6  -8   10.01    1.98
   0   6  -8   10.50    1.94
   0   6   8    8.44    1.40
   0   6  -8    8.24    2.12
   0   6   8    7.51    1.12
   0   6   8    8.37    1.75
   0   6  -9    3.37    1.67
   0   6  -9    2.79    1.71
   0   6   9    2.83    1.09
   0   6  -9    2.82    2.02
   0   6   9    2.78    1.52
   0   6  -9    2.98    1.69
   0   6   9    3.47    1.28
   0   6  -9    3.16    1.76
   0   6   9    2.40    0.86
   0   6 -10   81.61    3.31
   0   6 -10   82.63    3.09
   0   6 -10   91.02    3.41
   0   6  10   87.56    2.62
   0   6  10   83.14    2.61
   0   6 -10   91.87    3.11
   0   6  10   89.33    2.69
   0   6  10   85.18    3.02
   0   6  11  171.82    3.72
   0   6  11  176.61    3.76
   0   6 -11  179.86    4.44
   0   6 -11  162.90    4.06
   0   6  11  172.86    3.79
   0   6 -11  173.81    4.07
   0   6 -11  160.89    4.51
   0   6 -12   51.05    2.67
   0   6  12   58.30    2.21
   0   6 -12   56.39    2.28
   0   6 -12   60.31    2.65
   0   6  12   56.67    2.12
   0   6  12   56.64    2.14
   0   6 -13   15.97    1.78
   0   6  13   17.75    1.53
   0   6 -13   18.34    1.79
   0   6 -13   18.32    1.60
   0   6  13   17.59    1.44
   0   6  13   18.03    1.43
   0   6 -13   11.55    1.32
   0   6 -14   45.32    1.80
   0   6  14   40.14    1.77
   0   6  14   41.06    1.78
   0   6 -14   39.50    2.08
   0   6 -15   14.25    1.37
   0   6  15   12.90    1.17
   0   6  15   13.89    1.22
   0   6 -15   11.25    1.20
   0   6 -16    3.35    0.82
   0   7   0    0.76    1.53
   0   7   0    1.22    1.57
   0   7   0    1.51    1.86
   0   7   0    1.02    1.29
   0   7   0    0.82    1.02
   0   7   1   56.35    2.30
   0   7  -1   52.93    2.18
   0   7   1   52.34    2.21
   0   7  -1   45.30    2.14
   0   7   1   49.81    2.31
   0   7   1   51.60    2.54
   0   7  -1   46.80    2.19
   0   7  -1   50.09    2.56
   0   7  -1   48.66    2.11
   0   7   1   50.41    2.25
   0   7  -2   26.21    1.63
   0   7   2   30.84    1.83
   0   7  -2   27.20    2.20
   0   7  -2   24.27    1.79
   0   7   2   27.48    1.85
   0   7  -2   23.88    1.72
   0   7   2   25.04    2.00
   0   7   2   25.53    1.88
   0   7  -2   24.40    1.66
   0   7   3   10.40    1.34
   0   7  -3    8.96    1.16
   0   7  -3   11.35    1.92
   0   7  -3    9.63    1.95
   0   7   3   11.81    1.58
   0   7   3   10.45    1.78
   0   7   3   10.67    1.63
   0   7  -3    9.57    1.30
   0   7  -4   55.04    2.62
   0   7  -4   54.88    2.70
   0   7   4   50.45    2.40
   0   7   4   53.18    2.31
   0   7  -4   58.19    2.61
   0   7  -4   47.21    1.96
   0   7   4   56.04    2.26
   0   7  -5   16.20    1.52
   0   7  -5   17.73    2.09
   0   7  -5   17.51    2.12
   0   7   5   14.33    1.37
   0   7   5   19.32    1.78
   0   7  -5   18.53    1.92
   0   7   5   16.70    1.83
   0   7  -6   60.85    2.74
   0   7  -6   60.08    2.74
   0   7  -6   63.07    2.69
   0   7   6   67.50    2.52
   0   7   6   63.29    2.65
   0   7  -6   55.71    2.45
   0   7  -7    6.88    1.75
   0   7  -7    6.79    1.87
   0   7  -7    4.09    1.37
   0   7   7    9.24    1.51
   0   7   7    7.07    1.63
   0   7  -7    8.50    1.70
   0   7  -8   21.81    1.80
   0   7  -8   25.99    1.96
   0   7  -8   28.33    2.18
   0   7  -8   27.73    1.95
   0   7   8   27.23    1.79
   0   7   8   25.92    2.01
   0   7   8   23.71    1.34
   0   7  -9   12.93    1.55
   0   7   9   15.02    1.77
   0   7  -9   15.38    1.59
   0   7  -9   16.70    1.86
   0   7  -9   13.44    1.61
   0   7   9   13.03    0.96
   0   7 -10   32.28    2.00
   0   7 -10   32.65    1.78
   0   7 -10   32.92    1.73
   0   7  10   36.10    2.07
   0   7 -10   28.18    1.80
   0   7 -11    9.63    1.30
   0   7  11   11.27    1.51
   0   7 -11   12.43    1.45
   0   7 -11   10.17    1.35
   0   7  12    3.20    1.15
   0   7 -12    1.73    1.06
   0   7  13    1.48    0.93
   0   7 -13   -0.67    0.98
   0   7  14   19.27    1.05
   0   8   0   45.25    1.62
   0   8   0   46.44    1.67
   0   8   0   44.65    1.71
   0   8   1   12.59    1.18
   0   8   1   14.13    1.25
   0   8  -1   11.47    1.12
   0   8  -1   13.46    1.08
   0   8   1   15.40    1.19
   0   8   1   11.02    1.35
   0   8  -1   11.71    1.23
   0   8   2    0.87    1.35
   0   8   2    1.79    1.08
   0   8   2    3.03    1.10
   0   8  -2    2.50    1.12
   0   8   2    1.89    0.86
   0   8  -2    2.08    0.77
   0   8   3   35.69    1.75
   0   8   3   36.39    1.57
   0   8   3   38.00    1.64
   0   8  -3   35.55    1.54
   0   8  -3   33.99    1.37
   0   8   3   39.97    1.62
   0   8   4    2.78    1.36
   0   8   4    4.02    1.06
   0   8   4    3.92    1.17
   0   8  -4    3.22    1.01
   0   8   4    4.78    0.84
   0   8  -4    1.72    0.66
   0   8   5   18.89    1.55
   0   8   5   19.59    1.32
   0   8   5   19.61    1.43
   0   8  -5   16.84    1.16
   0   8   5   19.84    1.13
   0   8   6   60.91    2.05
   0   8   6   59.58    1.97
   0   8   6   58.06    1.86
   0   8   6   60.73    1.68
   0   8   7   13.11    1.34
   0   8   7   11.80    1.27
   0   8  -7    9.80    1.10
   0   8   7   11.68    1.13
   0   8  -7    8.05    0.87
   0   8   7   10.39    0.81
   0   8  -8   12.33    1.02
   0   8   8   12.44    1.17
   0   8   8   10.66    1.07
   0   8   8   12.07    1.17
   0   8   9    5.27    0.92
   0   8   9    4.75    0.83
   0   8   9    5.33    0.93
   0   8  10    7.21    0.77
   0   8  10    7.54    0.78
   1  -8  -8    1.17    0.99
  -1  -8   8    0.96    1.06
  -1  -8   8    0.64    1.12
  -1  -8   7   31.42    1.71
   1  -8  -7   30.58    1.59
  -1  -8   7   27.88    1.30
   1  -8  -6   29.61    1.53
  -1  -8   6   30.70    1.72
  -1  -8   6   29.48    1.40
   1  -8  -6   29.08    1.57
  -1  -8   6   34.49    1.89
  -1  -8   6   29.43    1.69
   1  -8  -6   28.53    1.64
  -1  -8   6   31.15    1.87
  -1  -8   5   25.78    1.68
   1  -8  -5   23.17    1.50
  -1  -8   5   26.76    1.83
   1  -8  -5   26.13    1.57
  -1  -8   5   23.51    1.77
   1  -8  -5   25.73    1.65
  -1  -8   5   24.39    1.38
   1  -8  -5   25.02    1.51
  -1  -8   5   26.21    1.67
  -1  -8   4   62.05    2.35
  -1  -8   4   64.55    2.36
   1  -8  -4   58.81    2.13
  -1  -8   4   57.85    2.22
  -1  -8   4   63.47    2.28
   1  -8  -4   56.53    2.04
  -1  -8   4   54.67    1.88
  -1  -8   4   62.11    2.22
   1  -8  -4   58.53    2.04
  -1  -8   3   18.89    1.72
  -1  -8   3   18.59    1.73
   1  -8  -3   20.40    1.60
  -1  -8   3   19.29    1.63
  -1  -8   3   16.84    1.57
   1  -8  -3   18.77    1.56
  -1  -8   3   19.37    1.63
  -1  -8   3   16.60    1.41
   1  -8  -3   20.10    1.52
  -1  -8   3   18.64    1.60
  -1  -8   2   31.79    1.93
  -1  -8   2   29.72    1.90
  -1  -8   2   34.23    1.88
   1  -8  -2   32.37    1.85
  -1  -8   2   32.32    1.82
   1  -8  -2   34.66    1.83
  -1  -8   2   33.12    1.84
  -1  -8   2   28.88    1.65
   1  -8  -2   31.72    1.75
  -1  -8   2   34.00    1.84
   1  -8  -1   40.27    1.98
  -1  -8   1   40.52    1.98
  -1  -8   1   38.17    1.94
   1  -8  -1   36.60    1.84
   1  -8  -1   42.41    2.03
  -1  -8   1   42.60    2.03
  -1  -8   1   37.76    1.96
   1  -8  -1   39.85    1.94
  -1  -8   1   41.09    1.96
  -1  -8   1   40.00    2.05
   1  -8  -1   36.62    1.85
  -1  -8   0   14.50    1.59
   1  -8   0   10.07    1.43
  -1  -8   0   11.96    1.52
  -1  -8   0   15.52    1.61
  -1  -8   0   11.58    1.52
   1  -8   0   12.06    1.58
  -1  -8   0   13.97    1.57
   1  -8   0   13.17    1.57
  -1  -8   0   11.45    1.61
   1  -8   0   10.05    1.50
  -1  -8  -1   17.27    1.58
   1  -8   1   17.78    1.73
  -1  -8  -1   18.79    1.65
   1  -8   1   14.28    1.71
  -1  -8  -1   11.72    1.60
   1  -8   1   15.85    1.66
  -1  -8  -1   17.23    1.56
   1  -8   1   15.71    1.61
  -1  -8  -1   13.92    1.53
  -1  -8  -2   93.20    2.62
   1  -8   2   87.37    2.66
  -1  -8  -2   86.33    2.59
  -1  -8  -2   93.61    2.66
  -1  -8  -2   93.48    2.60
  -1  -8  -2   88.21    2.60
   1  -8   2   89.53    2.76
  -1  -8  -3  108.04    2.78
   1  -8   3  104.26    2.81
  -1  -8  -3  110.08    2.83
  -1  -8  -3  104.93    2.73
  -1  -8  -3  102.21    2.80
  -1  -8  -3  103.33    2.70
   1  -8   3  104.91    2.93
   1  -8   3  100.52    2.87
  -1  -8  -3  100.13    2.74
  -1  -8  -4    5.49    1.32
  -1  -8  -4    5.36    1.27
   1  -8   4    4.61    1.42
  -1  -8  -4    5.52    1.24
  -1  -8  -4    5.63    1.27
  -1  -8  -4    4.28    1.24
   1  -8   4    4.66    1.47
  -1  -8  -5   56.76    2.05
   1  -8   5   61.66    2.29
   1  -8   5   57.14    2.19
  -1  -8  -5   57.18    2.04
  -1  -8  -5   59.93    2.01
  -1  -8  -5   57.10    2.00
  -1  -8  -6    2.20    1.13
  -1  -8  -6    3.44    1.10
   1  -8   6    2.88    1.32
  -1  -8  -6    2.50    1.07
  -1  -8  -6    2.26    1.06
   1  -8   6    1.81    1.36
  -1  -8  -7   13.23    1.19
  -1  -8  -7   11.20    1.16
  -1  -8  -7   11.35    1.16
   1  -8   7   13.86    1.45
  -1  -8  -7   11.68    1.22
   1  -7 -13   15.60    1.19
  -1  -7  13   15.06    1.31
  -1  -7  13   13.54    0.98
   1  -7 -13   13.52    1.16
  -1  -7  12   27.02    1.63
   1  -7 -12   25.37    1.54
  -1  -7  12   27.60    1.71
  -1  -7  12   29.09    1.72
   1  -7 -12   25.93    1.56
  -1  -7  12   25.02    1.33
   1  -7 -12   24.37    1.52
  -1  -7  11   14.41    1.31
  -1  -7  11   15.71    1.72
  -1  -7  11   14.68    1.68
   1  -7 -11   14.41    1.51
  -1  -7  11   12.71    1.31
  -1  -7  11   14.25    1.44
  -1  -7  11   14.34    1.62
   1  -7 -11   13.67    1.48
  -1  -7  10   73.97    2.74
  -1  -7  10   75.31    2.75
  -1  -7  10   67.78    2.42
   1  -7 -10   57.91    2.21
  -1  -7  10   65.35    2.41
  -1  -7  10   64.65    2.16
   1  -7 -10   63.64    2.41
  -1  -7  10   73.47    2.66
  -1  -7   9    0.50    1.61
  -1  -7   9    0.86    1.36
   1  -7  -9   -1.17    1.43
  -1  -7   9   -0.26    1.78
  -1  -7   9    0.51    1.44
  -1  -7   9    0.26    1.47
  -1  -7   9   -0.16    1.12
   1  -7  -9    0.26    1.22
  -1  -7   9   -1.22    1.67
  -1  -7   9    0.94    1.24
  -1  -7   8   22.28    2.16
   1  -7  -8   20.24    1.86
  -1  -7   8   20.78    1.94
   1  -7  -8   19.10    1.61
  -1  -7   8   22.41    1.69
   1  -7  -8   19.83    1.71
   1  -7  -8   19.38    1.58
  -1  -7   8   22.22    2.05
  -1  -7   8   20.65    1.96
  -1  -7   8   21.55    2.06
  -1  -7   8   21.58    2.25
  -1  -7   8   19.89    1.62
  -1  -7   7   62.63    2.95
  -1  -7   7   64.59    2.75
   1  -7  -7   57.20    2.39
  -1  -7   7   62.21    2.69
   1  -7  -7   56.08    2.31
   1  -7  -7   55.59    2.38
  -1  -7   7   55.45    2.38
   1  -7  -7   57.09    2.28
  -1  -7   7   58.30    2.85
  -1  -7   7   56.89    2.62
  -1  -7   7   61.35    2.75
  -1  -7   7   60.13    2.30
  -1  -7   6   96.82    3.51
  -1  -7   6   96.14    3.20
   1  -7  -6   94.78    3.00
  -1  -7   6   98.10    3.29
   1  -7  -6   94.37    2.89
  -1  -7   6   98.22    3.10
   1  -7  -6   94.56    2.97
   1  -7  -6   97.40    2.90
  -1  -7   6   96.77    3.45
  -1  -7   6  100.85    3.36
  -1  -7   6   90.93    3.17
  -1  -7   6   90.43    2.82
  -1  -7   5   30.03    2.47
  -1  -7   5   27.98    2.13
   1  -7  -5   31.84    2.12
  -1  -7   5   29.99    2.25
   1  -7  -5   29.86    1.92
   1  -7  -5   30.32    2.00
   1  -7  -5   29.81    1.97
  -1  -7   5   30.44    1.94
   1  -7  -5   30.13    1.99
  -1  -7   5   30.08    2.45
  -1  -7   5   30.81    2.33
  -1  -7   5   26.50    2.10
  -1  -7   5   29.07    1.96
   1  -7  -4   48.55    2.34
  -1  -7   4   48.83    2.24
   1  -7  -4   48.06    2.31
   1  -7  -4   49.83    2.35
  -1  -7   4   44.08    2.36
  -1  -7   4   47.33    2.55
  -1  -7   4   47.06    2.70
  -1  -7   4   46.48    2.68
  -1  -7   4   47.59    2.54
   1  -7  -4   42.63    2.23
  -1  -7   3    7.50    1.36
   1  -7  -3    8.64    1.64
   1  -7  -3    7.83    1.68
   1  -7  -3    8.81    1.69
  -1  -7   3    7.00    1.94
  -1  -7   3    6.72    1.78
   1  -7  -3    6.47    1.59
  -1  -7   3    6.05    1.97
  -1  -7   3    6.60    1.79
  -1  -7   3    6.40    1.58
  -1  -7   2   18.80    1.78
  -1  -7   2   19.82    2.03
  -1  -7   2   19.90    2.14
   1  -7  -2   20.40    1.91
  -1  -7   2   21.01    2.04
   1  -7  -2   20.17    1.89
  -1  -7   2   19.93    2.13
  -1  -7   2   17.58    1.55
   1  -7  -2   20.29    1.88
   1  -7  -1   19.86    1.80
  -1  -7   1   17.52    1.70
  -1  -7   1   19.14    1.98
  -1  -7   1   21.66    2.16
   1  -7  -1   19.11    1.98
   1  -7  -1   19.13    1.94
  -1  -7   1   20.18    2.05
  -1  -7   1   18.45    2.07
   1  -7  -1   20.70    1.91
  -1  -7   1   18.26    1.54
  -1  -7   1   18.33    1.83
  -1  -7   0    3.49    1.82
  -1  -7   0    4.64    1.54
  -1  -7   0    4.27    1.14
   1  -7   0    4.73    1.58
  -1  -7   0    5.46    1.70
   1  -7   0    3.12    1.78
  -1  -7   0    4.02    1.84
  -1  -7   0    4.15    0.89
  -1  -7   0    4.76    1.70
   1  -7   0    3.28    1.71
   1  -7   1    3.52    1.72
  -1  -7  -1    4.13    1.68
   1  -7   1    3.15    1.60
  -1  -7  -1    4.32    1.57
   1  -7   1    3.27    1.69
  -1  -7  -1    4.30    1.68
  -1  -7  -1    4.33    1.72
  -1  -7  -1    4.46    1.68
   1  -7   1    4.03    1.80
  -1  -7  -1    5.61    1.77
  -1  -7  -1    4.17    1.50
  -1  -7  -1    4.31    0.92
  -1  -7  -2    5.77    1.66
   1  -7   2    7.07    1.89
   1  -7   2    6.81    1.75
  -1  -7  -2    7.23    1.64
  -1  -7  -2    6.99    1.55
  -1  -7  -2    8.32    1.77
  -1  -7  -2    5.60    1.68
   1  -7   2    6.87    1.93
  -1  -7  -2    6.78    1.79
  -1  -7  -2    5.49    0.98
  -1  -7  -2    7.96    1.72
   1  -7   2    7.05    1.81
   1  -7   3   50.27    2.67
  -1  -7  -3   53.00    2.56
  -1  -7  -3   54.51    2.48
   1  -7   3   56.22    2.70
  -1  -7  -3   53.76    2.49
  -1  -7  -3   50.79    2.32
  -1  -7  -3   54.38    2.47
  -1  -7  -3   50.52    2.47
  -1  -7  -3   50.26    2.36
   1  -7   3   50.26    2.59
  -1  -7  -3   53.20    2.12
   1  -7   4   58.09    2.86
  -1  -7  -4   60.05    2.60
  -1  -7  -4   55.72    2.49
   1  -7   4   58.31    2.79
  -1  -7  -4   59.85    2.54
  -1  -7  -4   54.42    2.38
  -1  -7  -4   61.52    2.53
  -1  -7  -4   54.89    2.48
  -1  -7  -4   53.40    2.35
   1  -7   4   55.26    2.72
  -1  -7  -4   57.16    2.23
   1  -7   5   26.20    2.35
  -1  -7  -5   27.37    2.01
  -1  -7  -5   26.54    1.91
   1  -7   5   26.99    2.28
  -1  -7  -5   24.61    1.96
  -1  -7  -5   24.69    1.84
  -1  -7  -5   25.32    1.95
  -1  -7  -5   24.27    1.94
  -1  -7  -5   21.80    1.77
   1  -7   5   25.04    2.24
   1  -7   5   22.02    1.92
  -1  -7  -5   24.25    1.59
   1  -7   6   94.48    3.43
  -1  -7  -6   94.86    3.03
  -1  -7  -6   90.67    2.89
  -1  -7  -6   90.65    2.90
  -1  -7  -6   89.14    2.90
  -1  -7  -6   86.04    2.85
  -1  -7  -6   89.29    2.81
   1  -7   6   86.98    3.06
   1  -7   6   94.40    3.32
  -1  -7  -6   91.63    2.80
  -1  -7  -6   89.89    3.02
  -1  -7  -7   47.44    2.38
  -1  -7  -7   48.76    2.24
   1  -7   7   45.75    2.45
   1  -7   7   50.56    2.78
   1  -7   7   47.58    2.44
   1  -7   7   49.99    2.62
  -1  -7  -7   45.78    2.30
  -1  -7  -7   45.18    2.19
  -1  -7  -7   49.12    2.12
  -1  -7  -7   48.48    2.23
  -1  -7  -8   20.90    1.88
  -1  -7  -8   21.16    1.75
   1  -7   8   22.86    2.34
   1  -7   8   19.60    2.00
   1  -7   8   22.94    2.08
   1  -7   8   20.93    1.93
  -1  -7  -8   21.50    1.78
  -1  -7  -8   19.46    1.70
  -1  -7  -8   19.90    1.48
  -1  -7  -8   21.07    1.72
  -1  -7  -9   29.03    1.94
  -1  -7  -9   27.31    1.70
  -1  -7  -9   28.65    1.80
  -1  -7  -9   29.73    1.80
   1  -7   9   29.35    2.12
  -1  -7  -9   29.10    1.88
  -1  -7  -9   30.14    1.67
   1  -7   9   30.35    2.32
   1  -7   9   26.95    2.08
   1  -7  10    4.90    1.72
  -1  -7 -10    1.34    1.26
  -1  -7 -10    0.82    1.30
  -1  -7 -10    3.32    1.27
  -1  -7 -10    3.39    1.32
   1  -7  10    3.52    1.55
  -1  -7 -10    2.69    1.37
  -1  -7 -10    3.14    0.93
  -1  -7 -11   91.26    2.50
  -1  -7 -11   85.95    2.41
  -1  -7 -11   86.26    2.53
  -1  -7 -11   84.73    2.38
  -1  -7 -11   92.44    2.51
  -1  -7 -11   95.69    2.61
  -1  -7 -11   91.74    2.45
   1  -7  11  100.13    2.81
   1  -7  11  107.77    2.93
  -1  -7 -12   38.48    1.66
  -1  -7 -12   32.65    1.55
  -1  -7 -12   37.77    1.62
   1  -7  12   41.06    1.81
   1  -7  12   43.31    1.88
  -1  -7 -12   33.07    1.42
   1  -6 -16    5.39    1.01
   1  -6 -16    3.27    1.00
  -1  -6  16    4.98    1.08
  -1  -6  16    4.66    1.09
  -1  -6  15   20.62    1.44
  -1  -6  15   23.50    1.62
   1  -6 -15   17.80    1.45
  -1  -6  15   21.05    1.39
   1  -6 -15   16.27    1.32
   1  -6 -15   18.46    1.47
  -1  -6  15   18.29    1.37
   1  -6 -15   16.64    1.19
  -1  -6  15   19.66    1.47
  -1  -6  15   21.38    1.60
  -1  -6  14    3.36    1.44
  -1  -6  14    3.03    1.16
   1  -6 -14    4.02    1.34
  -1  -6  14    1.62    1.13
  -1  -6  14    2.65    1.47
  -1  -6  14    3.27    1.38
   1  -6 -14    3.46    1.31
   1  -6 -14    2.62    0.92
  -1  -6  14    2.22    1.16
   1  -6 -14    2.47    1.24
   1  -6 -13   40.08    2.09
  -1  -6  13   42.07    2.15
  -1  -6  13   40.99    2.18
   1  -6 -13   35.08    2.04
  -1  -6  13   46.14    2.29
  -1  -6  13   47.63    2.36
  -1  -6  13   39.75    2.05
   1  -6 -13   39.62    2.15
   1  -6 -13   38.70    2.00
  -1  -6  13   38.92    1.93
  -1  -6  13   41.03    2.25
  -1  -6  13   45.94    2.44
  -1  -6  13   46.94    2.37
   1  -6 -12   21.64    1.71
  -1  -6  12   22.27    1.80
  -1  -6  12   23.10    1.90
   1  -6 -12   21.75    1.78
  -1  -6  12   23.21    2.01
   1  -6 -12   22.61    1.92
  -1  -6  12   23.46    2.05
  -1  -6  12   23.95    2.06
   1  -6 -12   18.46    1.88
  -1  -6  12   24.39    2.23
  -1  -6  12   24.58    2.17
  -1  -6  12   23.06    2.12
   1  -6 -11   82.57    3.03
  -1  -6  11   87.50    2.89
  -1  -6  11   92.92    3.15
   1  -6 -11   89.32    3.00
  -1  -6  11   93.88    3.38
   1  -6 -11   84.65    2.86
   1  -6 -11   83.29    3.05
  -1  -6  11   98.12    3.52
  -1  -6  11   95.37    3.49
  -1  -6  11   96.39    3.46
  -1  -6  11   95.10    3.36
  -1  -6  11   92.95    3.41
  -1  -6  10   11.20    1.65
   1  -6 -10   11.16    1.80
  -1  -6  10   11.10    1.70
   1  -6 -10   11.95    1.67
  -1  -6  10   12.94    1.83
  -1  -6  10   12.56    2.25
  -1  -6  10   11.88    2.00
  -1  -6  10   12.10    2.18
  -1  -6  10   12.17    2.06
  -1  -6  10   11.48    2.08
   1  -6 -10   13.52    1.65
   1  -6  -9    4.59    1.47
   1  -6  -9    5.07    1.51
  -1  -6   9    4.72    1.58
  -1  -6   9    3.48    1.72
  -1  -6   9    4.09    2.02
   1  -6  -9    3.93    1.38
   1  -6  -9    4.80    1.38
  -1  -6   9    2.87    1.94
  -1  -6   9    5.90    1.97
  -1  -6   9    3.80    2.14
   1  -6  -9    3.91    1.65
  -1  -6   8   15.24    1.98
  -1  -6   8   17.85    2.34
  -1  -6   8   19.03    1.84
   1  -6  -8   17.06    1.73
  -1  -6   8   17.98    2.21
  -1  -6   8   17.17    2.28
   1  -6  -8   17.76    1.71
   1  -6  -8   18.02    1.80
   1  -6  -8   17.43    1.82
  -1  -6   8   19.64    1.95
  -1  -6   8   18.93    2.50
   1  -6  -7   25.30    1.98
  -1  -6   7   24.95    2.06
  -1  -6   7   22.70    2.44
  -1  -6   7   23.27    2.30
  -1  -6   7   21.97    1.73
  -1  -6   7   23.75    1.96
   1  -6  -6   46.23    2.37
  -1  -6   6   49.04    2.53
   1  -6  -6   46.36    2.66
   1  -6  -6   42.55    2.21
  -1  -6   6   47.44    2.68
  -1  -6   6   47.03    2.84
  -1  -6   5    7.34    2.09
  -1  -6   5    9.28    1.94
  -1  -6   5    7.86    1.96
   1  -6  -5   11.20    1.73
   1  -6  -5   11.26    1.71
   1  -6  -5   10.26    1.87
   1  -6  -5    8.33    1.63
   1  -6  -5   10.23    1.72
  -1  -6   5    9.99    1.61
  -1  -6   5    9.16    2.26
   1  -6  -4   23.96    2.01
   1  -6  -4   19.94    1.88
   1  -6  -4   19.45    2.02
   1  -6  -4   19.68    1.84
  -1  -6   4   21.24    2.21
  -1  -6   4   17.52    2.39
  -1  -6   4   17.46    2.09
  -1  -6   4   19.88    2.26
  -1  -6   4   18.50    2.11
  -1  -6   3    5.58    1.78
  -1  -6   3    5.32    1.94
  -1  -6   3    3.50    1.83
   1  -6  -3    5.37    1.68
   1  -6  -3    5.78    1.48
  -1  -6   3    3.91    2.09
   1  -6  -3    5.87    1.60
  -1  -6   3    6.04    1.90
   1  -6  -3    6.71    1.73
  -1  -6   2  118.07    3.57
   1  -6  -2  112.41    3.34
   1  -6  -2  113.64    3.44
  -1  -6   2  111.54    3.23
   1  -6  -2  116.67    3.54
   1  -6  -2  108.02    3.17
  -1  -6   2  111.22    3.35
  -1  -6   2  112.13    3.57
  -1  -6   2  106.47    3.32
  -1  -6   2  114.96    3.64
  -1  -6   2  101.13    2.93
  -1  -6   2  122.41    3.71
   1  -6  -2  114.42    3.35
  -1  -6   1   23.08    2.13
   1  -6  -1   19.79    2.03
   1  -6  -1   18.61    1.76
  -1  -6   1   22.06    1.69
   1  -6  -1   22.59    2.01
   1  -6  -1   21.91    1.98
  -1  -6   1   20.62    1.96
  -1  -6   1   21.93    2.18
  -1  -6   1   25.68    2.31
  -1  -6   1   20.53    1.48
  -1  -6   1   26.50    2.32
  -1  -6   0   53.72    2.57
   1  -6   0   48.62    2.53
   1  -6   0   51.63    2.37
  -1  -6   0   46.13    2.19
   1  -6   0   48.38    2.46
  -1  -6   0   50.38    2.61
   1  -6   0   46.49    2.49
  -1  -6   0   50.80    2.64
  -1  -6   0   44.91    2.01
  -1  -6   0   47.97    2.54
   1  -6   0   44.94    2.42
  -1  -6   0   43.34    2.24
  -1  -6  -1   48.37    2.46
  -1  -6  -1   46.02    2.44
  -1  -6  -1   42.49    2.13
   1  -6   1   45.27    2.50
  -1  -6  -1   47.27    2.52
   1  -6   1   48.29    2.60
  -1  -6  -1   51.53    2.59
  -1  -6  -1   45.10    2.05
  -1  -6  -1   45.91    2.18
   1  -6   1   45.28    2.25
  -1  -6  -2   44.29    2.39
  -1  -6  -2   41.91    2.33
   1  -6   2   40.31    2.48
   1  -6   2   39.28    2.13
  -1  -6  -2   44.56    2.31
  -1  -6  -2   37.67    2.06
   1  -6   2   41.72    2.61
  -1  -6  -2   41.36    2.39
  -1  -6  -2   44.18    2.43
  -1  -6  -2   41.67    2.02
  -1  -6  -3   88.16    3.08
  -1  -6  -3   89.55    3.08
  -1  -6  -3   89.95    3.09
  -1  -6  -3   83.65    2.92
   1  -6   3   78.12    2.86
  -1  -6  -3   80.97    2.83
  -1  -6  -3   86.10    3.01
  -1  -6  -3   94.26    3.14
  -1  -6  -3   84.94    2.94
  -1  -6  -3   85.76    2.93
   1  -6   3   83.51    3.00
   1  -6   3   89.21    3.30
  -1  -6  -3   84.72    2.88
  -1  -6  -4   10.63    1.83
   1  -6   4   10.09    2.11
   1  -6   4   10.15    1.81
  -1  -6  -4   12.46    1.79
  -1  -6  -4   13.89    1.82
  -1  -6  -4   11.90    1.71
  -1  -6  -4   12.71    1.86
  -1  -6  -4   14.51    1.87
  -1  -6  -4   11.12    1.89
  -1  -6  -4   11.30    1.42
  -1  -6  -5   89.10    3.14
  -1  -6  -5   81.72    3.06
   1  -6   5   87.13    3.25
  -1  -6  -5   91.07    3.11
  -1  -6  -5   86.98    3.03
  -1  -6  -5   86.57    3.02
  -1  -6  -5   85.36    2.93
   1  -6   5   85.45    3.24
   1  -6   5   90.21    3.50
  -1  -6  -5   88.81    3.06
  -1  -6  -5   84.93    3.08
  -1  -6  -5   86.83    3.02
   1  -6   6  121.98    4.03
   1  -6   6  119.30    3.80
  -1  -6  -6  108.28    3.26
  -1  -6  -6  115.17    3.43
  -1  -6  -6  118.21    3.47
  -1  -6  -6  113.67    3.64
   1  -6   7    5.43    1.56
  -1  -6  -7    7.81    1.65
  -1  -6  -7    6.35    1.39
  -1  -6  -7    7.36    1.67
  -1  -6  -7    5.68    1.51
   1  -6   7    6.33    1.92
   1  -6   7    6.31    2.15
  -1  -6  -8   24.18    2.21
  -1  -6  -8   24.84    2.03
  -1  -6  -8   29.32    2.11
   1  -6   8   29.72    2.08
  -1  -6  -8   27.76    2.09
   1  -6   8   28.34    2.61
   1  -6   8   25.35    2.41
   1  -6   8   27.91    2.51
  -1  -6  -8   26.38    2.17
  -1  -6  -8   29.40    2.09
  -1  -6  -9    6.74    1.61
  -1  -6  -9    6.45    1.61
   1  -6   9    8.50    2.15
   1  -6   9    7.53    2.04
   1  -6   9    7.61    1.53
  -1  -6  -9    6.13    1.58
  -1  -6  -9    6.18    1.68
   1  -6   9    5.61    1.75
   1  -6   9    8.44    2.09
  -1  -6  -9    3.53    1.80
  -1  -6  -9    7.36    1.59
   1  -6  10   26.43    2.22
  -1  -6 -10   27.18    2.10
   1  -6  10   28.60    2.38
   1  -6  10   28.79    2.54
  -1  -6 -10   28.77    2.24
  -1  -6 -10   24.64    1.94
  -1  -6 -10   26.24    2.00
   1  -6  10   25.90    1.99
  -1  -6 -10   25.09    2.01
   1  -6  10   31.27    2.52
  -1  -6 -10   24.67    1.96
  -1  -6 -10   26.44    2.03
   1  -6  11   56.51    2.72
  -1  -6 -11   52.85    2.48
  -1  -6 -11   51.13    2.50
  -1  -6 -11   59.20    2.67
  -1  -6 -11   55.86    2.69
  -1  -6 -11   55.57    2.44
  -1  -6 -11   54.60    2.40
  -1  -6 -11   43.87    2.36
   1  -6  11   60.31    2.86
   1  -6  11   58.39    2.95
   1  -6  11   60.23    2.90
   1  -6  11   51.59    2.53
  -1  -6 -11   54.25    2.47
   1  -6  12   11.50    1.76
  -1  -6 -12   10.41    1.60
  -1  -6 -12   10.04    1.67
  -1  -6 -12    9.97    1.57
  -1  -6 -12   11.69    1.73
   1  -6  12   12.16    1.95
   1  -6  12    9.83    1.48
   1  -6  12    9.77    1.88
   1  -6  12   10.98    1.79
  -1  -6 -12    7.43    1.48
  -1  -6 -12    9.79    1.47
  -1  -6 -12   10.20    1.52
  -1  -6 -12   10.05    1.46
   1  -6  13   56.47    2.48
  -1  -6 -13   44.84    2.08
  -1  -6 -13   44.00    2.16
  -1  -6 -13   46.72    2.19
  -1  -6 -13   46.26    2.09
  -1  -6 -13   46.47    2.22
  -1  -6 -13   40.86    1.91
   1  -6  13   41.09    2.02
   1  -6  13   44.82    2.39
   1  -6  13   48.84    2.34
   1  -6  13   50.25    2.32
  -1  -6 -13   42.45    1.90
  -1  -6 -14   36.88    1.87
   1  -6  14   35.72    1.74
  -1  -6 -14   35.13    1.73
   1  -6  14   43.13    2.04
   1  -6  14   46.22    2.11
  -1  -6 -14   39.29    1.90
  -1  -6 -14   38.23    1.82
  -1  -6 -14   40.31    1.91
   1  -6  15   22.35    1.48
  -1  -6 -15   18.12    1.26
   1  -6  15   21.20    1.51
   1  -6  15   22.24    1.59
  -1  -6 -15   19.71    1.39
  -1  -6 -15   21.36    1.38
  -1  -6 -15   20.17    1.39
  -1  -6 -16   23.38    1.16
  -1  -5  19    8.75    0.87
  -1  -5  18    9.84    1.24
  -1  -5  18   10.84    1.19
   1  -5 -18   11.17    1.22
   1  -5 -18    9.10    1.16
  -1  -5  18   11.54    1.27
   1  -5 -18    9.53    1.00
   1  -5 -18   11.92    1.24
  -1  -5  17    9.08    1.26
  -1  -5  17   10.94    1.47
   1  -5 -17   10.61    1.40
  -1  -5  17   11.53    1.37
  -1  -5  17   12.17    1.50
   1  -5 -17    8.36    1.41
   1  -5 -17    8.75    1.17
   1  -5 -16   24.70    1.86
   1  -5 -16   23.13    1.70
  -1  -5  16   28.54    1.77
  -1  -5  16   28.15    1.89
  -1  -5  16   29.22    1.84
   1  -5 -16   25.66    1.82
  -1  -5  16   29.26    1.97
  -1  -5  16   31.18    1.94
   1  -5 -16   27.24    1.89
  -1  -5  16   30.41    2.06
  -1  -5  16   26.68    1.91
   1  -5 -16   26.19    1.73
   1  -5 -15   19.67    1.77
   1  -5 -15   18.73    1.93
  -1  -5  15   19.01    1.74
  -1  -5  15   21.22    1.88
   1  -5 -15   18.80    1.81
  -1  -5  15   19.69    1.75
  -1  -5  15   21.92    1.88
  -1  -5  15   21.01    1.90
  -1  -5  15   21.34    2.03
  -1  -5  15   21.29    1.86
   1  -5 -15   21.34    1.92
  -1  -5  15   21.33    2.05
  -1  -5  15   20.68    1.93
   1  -5 -15   17.91    1.74
  -1  -5  14   75.16    2.74
  -1  -5  14   83.72    3.12
   1  -5 -14   75.25    2.94
  -1  -5  14   79.60    2.96
  -1  -5  14   85.14    3.12
  -1  -5  14   87.55    3.26
  -1  -5  14   83.69    3.11
   1  -5 -14   79.01    2.98
   1  -5 -14   73.37    2.83
   1  -5 -14   72.26    2.76
  -1  -5  14   80.03    3.26
  -1  -5  14   86.69    3.22
   1  -5 -13    4.60    1.71
  -1  -5  13    5.29    1.81
  -1  -5  13    5.40    1.82
   1  -5 -13    4.56    1.72
  -1  -5  13    4.82    1.64
   1  -5 -13    5.28    1.67
  -1  -5  13    4.67    1.76
   1  -5 -13    5.96    1.57
  -1  -5  13    5.59    1.73
  -1  -5  13    4.34    1.93
  -1  -5  13    5.40    1.90
  -1  -5  12    4.12    1.94
  -1  -5  12    5.25    2.00
   1  -5 -12    5.41    1.78
  -1  -5  12    4.52    1.88
  -1  -5  12    4.04    1.91
   1  -5 -12    4.20    1.70
  -1  -5  12    4.25    1.63
  -1  -5  12    5.36    1.67
  -1  -5  12    6.03    1.81
   1  -5 -12    3.12    1.52
  -1  -5  12    2.85    1.75
  -1  -5  11  107.91    3.35
  -1  -5  11  113.62    3.80
   1  -5 -11  117.11    3.66
  -1  -5  11  109.46    3.87
  -1  -5  11  107.33    3.80
   1  -5 -11  108.72    3.39
  -1  -5  11  105.23    4.02
   1  -5 -10  338.70    6.39
  -1  -5  10  267.50    5.29
  -1  -5  10  294.34    6.49
  -1  -5  10  289.25    6.20
  -1  -5  10  285.97    6.51
   1  -5 -10  286.63    5.83
   1  -5 -10  298.33    5.78
  -1  -5  10  275.26    6.51
  -1  -5  10  308.47    6.27
  -1  -5  10  308.52    6.47
  -1  -5  10  304.44    6.43
  -1  -5  10  302.88    5.77
   1  -5 -10  289.34    5.63
   1  -5  -9  102.85    3.48
  -1  -5   9   85.23    2.77
  -1  -5   9   96.20    3.68
  -1  -5   9   94.07    3.09
   1  -5  -9   94.41    3.02
  -1  -5   9   93.64    3.32
  -1  -5   9   98.67    3.65
  -1  -5   9   97.44    3.63
  -1  -5   9   91.44    3.52
  -1  -5   9   89.32    3.25
   1  -5  -9   84.75    2.94
   1  -5  -9   83.83    2.76
   1  -5  -9   83.13    2.79
  -1  -5   8    1.55    1.98
  -1  -5   8    1.00    1.69
   1  -5  -8    0.64    1.33
   1  -5  -8    2.37    1.39
  -1  -5   8    0.80    1.54
   1  -5  -8    2.15    1.47
  -1  -5   8    0.15    1.48
   1  -5  -8    1.54    1.40
  -1  -5   8    0.58    1.91
  -1  -5   8    0.85    1.81
  -1  -5   8   -0.58    1.58
   1  -5  -8    2.70    1.59
  -1  -5   8    1.01    1.31
   1  -5  -7  120.25    3.64
  -1  -5   7  114.85    3.72
   1  -5  -7  111.43    3.17
   1  -5  -7  117.48    3.16
  -1  -5   7  111.05    3.69
  -1  -5   7  106.95    3.64
  -1  -5   7  102.68    3.24
   1  -5  -7  115.77    3.25
   1  -5  -7  128.95    3.64
   1  -5  -7  116.19    3.13
  -1  -5   7  113.09    3.75
  -1  -5   7  111.40    3.56
  -1  -5   6   30.16    1.97
  -1  -5   6   31.12    2.19
  -1  -5   6   30.42    2.40
   1  -5  -6   36.69    2.19
   1  -5  -6   30.66    1.87
   1  -5  -6   37.25    2.06
  -1  -5   6   33.27    2.20
   1  -5  -6   32.94    2.18
   1  -5  -6   29.66    1.81
  -1  -5   5  173.64    4.12
  -1  -5   5  180.15    4.32
  -1  -5   5  159.50    3.53
   1  -5  -5  178.49    3.81
   1  -5  -5  168.53    3.92
  -1  -5   5  181.84    4.41
   1  -5  -5  188.69    4.37
   1  -5  -5  176.55    3.95
  -1  -5   4  114.57    3.36
   1  -5  -4  119.90    3.36
  -1  -5   4  108.84    3.11
  -1  -5   4  115.09    3.33
   1  -5  -4  111.03    3.38
  -1  -5   4  104.72    2.74
   1  -5  -4  115.89    3.00
   1  -5  -4  106.08    2.88
  -1  -5   4   99.85    2.80
   1  -5  -4  114.90    3.00
   1  -5  -3   47.88    2.15
  -1  -5   3   46.95    2.38
  -1  -5   3   43.82    2.19
   1  -5  -3   48.49    2.03
  -1  -5   3   46.35    2.09
   1  -5  -3   46.70    2.27
  -1  -5   3   45.84    2.15
  -1  -5   3   42.80    1.94
  -1  -5   3   43.05    1.81
   1  -5  -3   47.89    2.12
  -1  -5   3   45.64    2.28
  -1  -5   3   48.37    2.50
  -1  -5   2   45.18    2.05
  -1  -5   2   43.91    1.94
   1  -5  -2   45.88    2.22
  -1  -5   2   48.14    2.29
   1  -5  -2   45.86    2.02
  -1  -5   2   43.74    2.13
  -1  -5   2   41.88    1.78
   1  -5  -2   48.07    2.11
  -1  -5   2   44.72    2.17
  -1  -5   2   46.82    2.42
   1  -5  -1   41.08    2.14
   1  -5  -1   41.46    2.02
  -1  -5   1   42.69    2.05
  -1  -5   1   45.25    2.19
  -1  -5   1   40.86    1.76
  -1  -5   1   43.06    1.96
  -1  -5   1   41.21    1.88
   1  -5  -1   42.17    1.98
  -1  -5   1   43.74    2.09
   1  -5  -1   42.68    2.11
  -1  -5   1   44.25    2.28
  -1  -5   0  119.39    3.05
  -1  -5   0  123.31    3.13
   1  -5   0  122.11    3.20
  -1  -5   0  122.16    3.21
   1  -5   0  116.43    3.24
  -1  -5   0  122.10    3.24
   1  -5   0  121.27    3.19
   1  -5   0  112.55    2.91
  -1  -5   0  119.26    3.08
  -1  -5   0  122.93    3.09
  -1  -5   0  124.81    3.29
  -1  -5   0  119.74    3.05
  -1  -5   0  124.50    3.30
  -1  -5  -1   57.93    2.32
  -1  -5  -1   54.89    2.11
   1  -5   1   55.22    2.18
  -1  -5  -1   52.53    2.05
  -1  -5  -1   52.49    2.21
   1  -5   1   52.88    2.30
  -1  -5  -1   50.89    2.08
   1  -5   1   57.36    2.38
   1  -5   1   52.75    2.13
  -1  -5  -1   55.70    2.29
  -1  -5  -1   54.60    2.37
  -1  -5  -1   53.49    2.05
  -1  -5  -1   54.15    2.36
  -1  -5  -2   24.18    1.80
  -1  -5  -2   21.51    1.55
   1  -5   2   24.61    1.63
  -1  -5  -2   21.43    1.45
   1  -5   2   22.24    1.49
  -1  -5  -2   25.16    1.75
   1  -5   2   21.41    1.75
   1  -5   2   21.90    1.72
  -1  -5  -2   21.77    1.58
   1  -5   2   25.56    1.96
  -1  -5  -2   22.67    1.79
  -1  -5  -2   23.36    1.86
  -1  -5  -2   24.13    1.53
   1  -5   2   21.31    1.74
  -1  -5  -2   24.64    1.87
  -1  -5  -3   15.68    1.70
   1  -5   3   14.11    1.40
  -1  -5  -3   16.39    1.60
   1  -5   3   13.57    1.44
  -1  -5  -3   13.68    1.30
  -1  -5  -3   12.41    1.37
  -1  -5  -3   14.37    1.59
  -1  -5  -3   13.85    1.62
   1  -5   3   12.85    1.66
  -1  -5  -3   14.34    1.43
  -1  -5  -3   15.15    1.36
  -1  -5  -3   16.11    1.78
   1  -5   3   13.45    1.72
  -1  -5  -3   13.98    1.71
   1  -5   4  241.17    4.91
  -1  -5  -4  237.37    4.58
   1  -5   4  219.97    4.66
  -1  -5  -4  237.65    4.69
   1  -5   4  236.52    4.87
   1  -5   4  228.41    4.59
  -1  -5  -4  236.81    4.82
  -1  -5  -4  236.18    4.70
  -1  -5  -4  244.96    5.07
  -1  -5  -4  240.53    4.73
  -1  -5  -5   27.29    1.98
  -1  -5  -5   25.18    1.89
  -1  -5  -5   28.33    2.00
   1  -5   5   24.81    1.86
  -1  -5  -5   25.54    1.85
  -1  -5  -5   26.92    1.91
   1  -5   5   24.21    1.63
  -1  -5  -5   24.01    1.85
  -1  -5  -5   25.32    1.93
  -1  -5  -5   25.97    1.81
  -1  -5  -6   63.09    2.60
   1  -5   6   61.71    2.34
  -1  -5  -6   66.71    2.58
  -1  -5  -6   63.43    2.54
  -1  -5  -6   70.46    2.65
   1  -5   6   65.42    2.68
  -1  -5  -6   67.49    2.57
   1  -5   6   67.36    2.89
   1  -5   6   59.81    2.67
  -1  -5  -6   68.98    2.72
  -1  -5  -6   70.66    2.61
   1  -5   6   57.88    2.33
  -1  -5  -6   65.95    2.70
  -1  -5  -7   89.89    2.90
  -1  -5  -7   85.97    2.98
  -1  -5  -7   78.80    2.79
   1  -5   7   78.35    2.63
  -1  -5  -7   86.88    3.18
  -1  -5  -7   83.90    2.88
  -1  -5  -7   85.62    2.91
   1  -5   7   85.07    3.13
   1  -5   7   80.00    3.07
   1  -5   7   82.39    3.29
  -1  -5  -7   76.56    2.72
  -1  -5  -7   81.72    2.97
   1  -5   7   69.93    2.55
  -1  -5  -8  212.02    4.61
   1  -5   8  220.73    5.22
  -1  -5  -8  216.24    4.77
   1  -5   8  208.73    5.06
   1  -5   8  218.15    5.29
  -1  -5  -8  199.79    4.42
  -1  -5  -8  208.71    4.50
   1  -5   8  199.64    4.30
  -1  -5  -8  202.75    4.82
  -1  -5  -8  206.52    4.71
   1  -5   8  217.21    4.63
  -1  -5  -8  217.63    4.66
   1  -5   9   17.62    1.86
   1  -5   9   20.55    2.38
   1  -5   9   17.18    2.14
  -1  -5  -9   19.53    1.98
  -1  -5  -9   20.24    1.93
   1  -5   9   13.96    1.80
  -1  -5  -9   19.63    2.10
  -1  -5  -9   19.00    1.92
   1  -5   9   18.16    1.92
  -1  -5  -9   16.69    1.92
  -1  -5  -9   19.07    1.94
   1  -5   9   15.09    1.64
  -1  -5 -10   15.69    1.98
   1  -5  10   17.78    1.91
   1  -5  10   20.31    2.22
  -1  -5 -10   18.06    2.09
  -1  -5 -10   16.25    1.92
   1  -5  10   21.45    2.04
  -1  -5 -10   17.31    1.89
  -1  -5 -10   19.71    1.92
   1  -5  10   21.11    2.14
  -1  -5 -10   18.75    2.01
   1  -5  10   17.16    1.73
   1  -5  10   17.42    1.82
   1  -5  10   20.11    2.39
   1  -5  11  114.08    3.22
  -1  -5 -11  106.22    3.52
   1  -5  11  134.07    3.87
  -1  -5 -11  124.79    3.66
   1  -5  11  133.48    4.15
   1  -5  11  133.95    4.22
   1  -5  11  118.63    3.48
  -1  -5 -11  127.63    3.71
   1  -5  12  196.51    4.78
  -1  -5 -12  172.47    4.41
   1  -5  12  185.55    4.57
  -1  -5 -12  171.13    4.43
  -1  -5 -12  179.62    4.58
  -1  -5 -12  180.47    4.47
   1  -5  12  192.97    4.61
  -1  -5 -12  179.34    4.31
   1  -5  12  182.96    4.97
  -1  -5 -12  172.64    4.23
  -1  -5 -12  172.49    4.33
   1  -5  12  198.27    4.89
   1  -5  13  163.11    4.58
  -1  -5 -13  154.62    4.04
  -1  -5 -13  159.89    4.18
   1  -5  13  172.33    4.27
   1  -5  13  181.93    4.49
   1  -5  13  183.19    4.55
  -1  -5 -13  155.39    4.02
  -1  -5 -13  157.99    4.11
  -1  -5 -13  163.22    4.24
   1  -5  13  152.28    3.60
   1  -5  13  169.94    4.26
  -1  -5 -13  155.58    3.88
   1  -5  13  166.65    4.61
  -1  -5 -13  156.10    3.91
  -1  -5 -13  166.09    4.17
   1  -5  14  234.05    5.21
  -1  -5 -14  217.31    4.69
  -1  -5 -14  206.60    4.45
   1  -5  14  241.69    4.99
  -1  -5 -14  225.53    4.91
   1  -5  14  249.88    5.20
  -1  -5 -14  217.16    4.71
   1  -5  14  243.62    5.15
  -1  -5 -14  227.33    4.84
  -1  -5 -14  227.48    4.88
   1  -5  14  217.90    4.30
   1  -5  14  233.62    4.95
  -1  -5 -14  209.05    4.47
  -1  -5 -14  219.21    4.81
  -1  -5 -14  209.86    4.46
   1  -5  14  228.54    5.24
   1  -5  15   41.09    2.22
   1  -5  15   40.43    2.14
   1  -5  15   42.86    2.24
  -1  -5 -15   34.12    2.00
  -1  -5 -15   34.93    1.97
  -1  -5 -15   38.98    2.15
  -1  -5 -15   37.87    2.11
   1  -5  15   42.27    2.30
  -1  -5 -15   38.60    2.17
   1  -5  15   42.07    2.13
   1  -5  15   45.30    2.31
  -1  -5 -16    9.90    1.43
   1  -5  16    9.20    1.35
   1  -5  16    9.86    1.33
   1  -5  16    9.10    1.48
   1  -5  16   10.31    1.56
  -1  -5 -16    8.02    1.22
  -1  -5 -16    9.06    1.42
   1  -5  16    9.38    1.37
  -1  -5 -16    8.61    1.46
   1  -5  17    3.12    1.05
  -1  -5 -17    3.29    1.18
   1  -5  17    3.11    1.17
   1  -5  17    3.51    1.22
  -1  -5 -17    3.24    1.12
   1  -5  17    2.30    0.95
  -1  -5 -17    3.25    1.13
  -1  -5 -17    1.59    0.91
  -1  -5 -18   31.33    1.41
   1  -5  18   35.40    1.24
   1  -5  18   36.62    1.54
  -1  -5 -18   36.19    1.52
  -1  -4  21    9.15    0.70
   1  -4 -20   17.36    1.29
  -1  -4  20   17.17    1.24
   1  -4 -20   16.38    1.23
  -1  -4  20   17.63    1.10
   1  -4 -20   16.47    1.24
  -1  -4  20   16.76    1.12
   1  -4 -19    1.76    1.21
  -1  -4  19    2.11    1.14
  -1  -4  19    1.99    1.03
   1  -4 -19    2.34    1.19
  -1  -4  19    2.52    1.20
   1  -4 -19    2.52    1.16
  -1  -4  18    3.32    1.27
   1  -4 -18    3.86    1.37
  -1  -4  18    3.09    1.12
  -1  -4  18    3.83    1.43
  -1  -4  18    3.10    1.36
   1  -4 -18    3.55    1.43
  -1  -4  18    3.81    1.35
  -1  -4  18    2.46    1.12
  -1  -4  18    1.98    1.27
   1  -4 -18    3.31    1.36
   1  -4 -18    4.43    1.45
  -1  -4  17   11.18    1.67
  -1  -4  17   11.98    1.73
   1  -4 -17   11.99    1.74
  -1  -4  17    9.68    1.41
  -1  -4  17   11.65    1.77
  -1  -4  17   12.26    1.70
   1  -4 -17   12.84    1.75
   1  -4 -17   10.14    1.47
  -1  -4  17   11.74    1.69
  -1  -4  17    9.04    1.41
   1  -4 -17   10.73    1.38
   1  -4 -17   12.14    1.58
  -1  -4  17   10.76    1.53
   1  -4 -17    9.69    1.69
  -1  -4  17   11.48    1.65
   1  -4 -16   84.59    2.98
  -1  -4  16  103.66    3.31
  -1  -4  16   91.74    3.54
   1  -4 -16   95.53    3.24
  -1  -4  16  103.56    3.44
  -1  -4  16  105.22    3.49
  -1  -4  16   83.61    3.01
   1  -4 -16   93.67    2.98
   1  -4 -16   96.46    3.28
  -1  -4  16   86.15    3.07
  -1  -4  16  108.25    3.43
   1  -4 -16   90.15    3.02
   1  -4 -16   94.42    3.13
  -1  -4  16  103.41    3.19
   1  -4 -16   95.72    3.27
  -1  -4  16  102.07    3.12
  -1  -4  15   19.82    2.11
  -1  -4  15   19.12    2.16
   1  -4 -15   17.33    2.04
   1  -4 -15   16.03    1.80
  -1  -4  15   17.65    1.80
  -1  -4  15   17.66    2.03
   1  -4 -15   17.07    2.03
  -1  -4  15   18.31    1.99
  -1  -4  15   13.61    2.08
  -1  -4  15   19.88    2.09
   1  -4 -15   19.81    2.00
   1  -4 -15   15.96    1.88
   1  -4 -15   12.14    1.76
  -1  -4  14   67.87    2.77
  -1  -4  14   59.05    2.73
  -1  -4  14   73.43    3.06
   1  -4 -14   69.58    2.80
   1  -4 -14   66.74    2.69
   1  -4 -14   63.68    2.72
   1  -4 -14   70.35    3.00
  -1  -4  14   71.51    2.95
   1  -4 -13  352.16    6.65
  -1  -4  13  378.74    7.25
  -1  -4  13  372.74    7.19
   1  -4 -13  362.46    6.86
   1  -4 -13  358.01    6.71
  -1  -4  13  343.58    6.82
  -1  -4  13  381.37    7.14
   1  -4 -13  359.25    6.85
   1  -4 -13  381.47    6.79
  -1  -4  13  380.80    7.12
  -1  -4  13  369.94    6.97
   1  -4 -13  358.72    6.87
  -1  -4  13  355.06    6.62
   1  -4 -12  159.96    4.09
   1  -4 -12  181.05    4.31
  -1  -4  12  174.58    4.58
  -1  -4  12  170.14    4.55
  -1  -4  12  182.37    4.67
   1  -4 -12  158.51    4.18
  -1  -4  12  151.69    4.20
  -1  -4  12  172.55    4.50
   1  -4 -12  166.88    4.32
  -1  -4  12  165.79    4.44
  -1  -4  12  169.19    4.19
   1  -4 -12  170.26    4.29
  -1  -4  11   92.92    3.44
  -1  -4  11   86.81    3.33
  -1  -4  11   93.82    3.45
  -1  -4  11   90.16    3.34
   1  -4 -11   86.55    3.06
   1  -4 -11   90.16    3.29
   1  -4 -11   84.89    2.95
   1  -4 -11  100.44    3.18
  -1  -4  11   82.91    2.68
   1  -4 -11   77.48    2.77
   1  -4 -11   89.80    3.01
  -1  -4  11   93.96    3.06
   1  -4 -10   13.02    1.74
  -1  -4  10   11.03    1.44
  -1  -4  10   12.69    2.13
  -1  -4  10   11.43    1.78
  -1  -4  10   11.44    2.04
  -1  -4  10   11.91    1.72
   1  -4 -10   10.60    1.71
  -1  -4  10   11.81    1.51
   1  -4 -10   12.06    1.45
   1  -4 -10   10.82    1.55
   1  -4 -10   13.17    1.83
   1  -4 -10   11.28    1.61
  -1  -4  10   10.94    1.83
  -1  -4   9   29.88    2.25
   1  -4  -9   28.00    1.69
  -1  -4   9   31.77    2.21
  -1  -4   9   29.52    1.71
   1  -4  -9   29.91    1.83
  -1  -4   9   30.18    2.10
  -1  -4   9   33.50    2.01
   1  -4  -9   30.65    2.14
   1  -4  -9   31.24    1.85
  -1  -4   9   30.72    2.09
  -1  -4   9   31.14    2.37
   1  -4  -9   28.32    1.73
   1  -4  -9   34.37    2.10
  -1  -4   8   30.06    2.21
  -1  -4   8   29.76    2.08
   1  -4  -8   28.23    1.63
  -1  -4   8   29.24    1.66
  -1  -4   8   27.49    2.07
  -1  -4   8   30.43    1.89
   1  -4  -8   28.82    1.97
  -1  -4   8   28.00    1.91
   1  -4  -8   30.16    1.77
  -1  -4   8   30.96    1.97
   1  -4  -8   28.41    1.67
  -1  -4   8   29.25    2.10
   1  -4  -8   30.32    2.02
  -1  -4   7  176.03    4.07
  -1  -4   7  166.63    4.24
   1  -4  -7  178.05    3.57
  -1  -4   7  155.90    3.29
   1  -4  -7  182.38    4.04
  -1  -4   7  165.90    3.90
   1  -4  -7  180.87    4.13
   1  -4  -7  169.72    3.44
  -1  -4   7  173.04    3.93
   1  -4  -7  177.55    3.57
  -1  -4   7  176.84    4.16
  -1  -4   7  172.48    4.07
  -1  -4   6  228.86    4.68
  -1  -4   6  226.06    4.84
   1  -4  -6  240.19    4.62
  -1  -4   6  213.67    3.92
  -1  -4   6  226.69    4.46
   1  -4  -6  234.54    4.11
  -1  -4   6  224.89    4.48
   1  -4  -6  235.88    4.29
   1  -4  -6  241.71    4.73
  -1  -4   6  227.45    4.58
  -1  -4   6  232.72    4.66
  -1  -4   5  600.42    8.92
  -1  -4   5  621.04    9.34
  -1  -4   5  545.84    8.58
   1  -4  -5  620.88    8.49
  -1  -4   5  595.20    8.78
   1  -4  -5  600.67    8.30
  -1  -4   5  605.02    9.03
  -1  -4   5  587.55    8.80
  -1  -4   5  600.03    8.38
   1  -4  -5  632.35    9.00
   1  -4  -5  565.16    8.64
   1  -4  -5  657.65    9.20
  -1  -4   5  623.29    9.06
  -1  -4   4  104.54    2.96
   1  -4  -4  112.47    2.84
  -1  -4   4  104.54    2.68
   1  -4  -4  116.83    2.68
   1  -4  -4  116.63    2.69
  -1  -4   4  106.86    2.70
   1  -4  -4  105.24    2.56
  -1  -4   4  108.88    2.97
  -1  -4   4  106.59    2.67
   1  -4  -4  117.94    3.03
  -1  -4   4  107.78    2.84
   1  -4  -4  113.19    2.59
  -1  -4   4  108.91    2.95
  -1  -4   4   97.40    2.54
  -1  -4   3  586.87    8.47
   1  -4  -3  598.46    8.43
  -1  -4   3  566.22    8.14
  -1  -4   3  575.13    8.20
  -1  -4   3  588.10    8.68
   1  -4  -3  566.07    7.92
  -1  -4   3  568.46    8.28
   1  -4  -3  578.01    8.18
  -1  -4   3  567.33    8.31
  -1  -4   3  575.91    8.35
  -1  -4   3  573.89    8.44
   1  -4  -3  578.95    8.08
  -1  -4   3  579.80    8.54
  -1  -4   2  617.71    8.54
   1  -4  -2  644.86    9.04
   1  -4  -2  630.62    8.64
  -1  -4   2  641.86    9.07
   1  -4  -2  605.18    8.40
  -1  -4   2  620.54    8.75
   1  -4  -2  602.47    8.30
  -1  -4   2  627.26    8.94
   1  -4  -2  616.17    8.60
  -1  -4   2  623.69    8.85
  -1  -4   2  624.30    8.85
   1  -4  -2  614.08    8.78
  -1  -4   2  627.52    8.72
  -1  -4   2  624.48    8.83
  -1  -4   1  107.03    2.41
   1  -4  -1  112.10    2.43
   1  -4  -1  112.86    2.83
  -1  -4   1  115.14    2.77
  -1  -4   1  109.99    2.61
  -1  -4   1  111.98    2.76
   1  -4  -1  112.40    2.49
  -1  -4   1  112.61    2.86
   1  -4  -1  114.79    2.71
  -1  -4   1  110.50    2.65
  -1  -4   1  111.15    2.73
   1  -4  -1  113.33    2.84
  -1  -4   1  111.18    2.73
  -1  -4   1  110.56    2.57
  -1  -4   0   86.58    2.39
   1  -4   0   90.76    2.51
   1  -4   0   89.82    2.30
  -1  -4   0   91.08    2.55
  -1  -4   0   86.28    2.34
  -1  -4   0   90.93    2.42
  -1  -4   0   91.10    2.57
  -1  -4   0   91.07    2.34
   1  -4   0   87.50    2.18
  -1  -4   0   89.43    2.40
  -1  -4   0   92.15    2.47
   1  -4   0   91.56    2.50
  -1  -4  -1  385.41    6.03
   1  -4   1  390.08    5.92
   1  -4   1  378.93    6.08
  -1  -4  -1  386.85    6.05
   1  -4   1  384.88    5.90
  -1  -4  -1  378.91    5.88
  -1  -4  -1  383.28    5.84
  -1  -4  -1  387.06    6.03
  -1  -4  -1  391.48    6.08
  -1  -4  -1  393.41    6.21
   1  -4   1  381.69    6.10
  -1  -4  -1  380.73    6.05
  -1  -4  -2  389.46    6.07
  -1  -4  -2  376.94    5.72
  -1  -4  -2  381.40    5.97
  -1  -4  -2  379.44    5.97
   1  -4   2  382.79    6.00
   1  -4   2  376.66    6.05
  -1  -4  -2  383.77    5.99
  -1  -4  -2  377.41    5.81
   1  -4   2  379.07    5.96
  -1  -4  -2  383.24    6.02
  -1  -4  -2  395.64    6.26
  -1  -4  -2  376.18    6.03
   1  -4   2  367.10    6.05
  -1  -4  -3  490.71    7.23
  -1  -4  -3  492.95    7.24
  -1  -4  -3  494.80    7.19
   1  -4   3  453.39    7.29
  -1  -4  -3  477.46    7.30
  -1  -4  -3  471.20    6.97
   1  -4   3  490.97    7.33
  -1  -4  -3  491.25    7.21
  -1  -4  -3  463.60    7.16
   1  -4   3  486.06    7.33
   1  -4   3  497.09    7.40
   1  -4   3  478.51    7.10
  -1  -4  -3  498.93    7.61
  -1  -4  -4  182.77    3.64
  -1  -4  -4  180.76    3.63
   1  -4   4  165.40    3.41
  -1  -4  -4  179.64    3.56
   1  -4   4  180.05    3.81
  -1  -4  -4  174.33    3.71
   1  -4   4  180.31    3.80
  -1  -4  -4  172.22    3.36
  -1  -4  -4  182.17    3.62
   1  -4   4  176.90    3.63
   1  -4   4  170.03    3.61
  -1  -4  -4  163.77    3.48
  -1  -4  -4  181.54    3.60
  -1  -4  -5   25.89    1.70
   1  -4   5   24.41    1.69
  -1  -4  -5   26.97    1.69
  -1  -4  -5   27.48    1.67
   1  -4   5   23.15    1.52
  -1  -4  -5   24.87    1.38
  -1  -4  -5   26.59    1.65
   1  -4   5   26.83    1.85
   1  -4   5   26.01    1.47
   1  -4   5   24.50    1.52
  -1  -4  -5   29.88    1.70
   1  -4   5   26.86    1.68
  -1  -4  -5   31.95    1.77
  -1  -4  -5   28.86    1.62
  -1  -4  -5   27.92    1.60
   1  -4   5   24.51    1.51
  -1  -4  -6   70.76    2.32
  -1  -4  -6   70.80    2.36
   1  -4   6   63.05    2.33
  -1  -4  -6   69.49    2.27
   1  -4   6   70.05    2.21
  -1  -4  -6   74.92    2.46
   1  -4   6   64.48    2.33
  -1  -4  -6   74.80    2.39
   1  -4   6   71.94    2.60
  -1  -4  -6   74.65    2.40
  -1  -4  -6   73.72    2.35
  -1  -4  -7   45.51    1.99
  -1  -4  -7   44.58    2.09
   1  -4   7   41.60    2.05
  -1  -4  -7   43.62    2.01
  -1  -4  -7   45.84    2.04
   1  -4   7   42.13    2.07
  -1  -4  -7   49.37    2.08
   1  -4   7   40.20    1.82
  -1  -4  -7   45.94    2.02
  -1  -4  -7   40.62    1.94
   1  -4   7   42.66    1.87
  -1  -4  -8   93.29    2.85
  -1  -4  -8   95.01    2.80
  -1  -4  -8   94.25    2.89
   1  -4   8   91.47    2.96
  -1  -4  -8   92.05    2.76
  -1  -4  -8   91.90    2.81
   1  -4   8   89.91    2.91
  -1  -4  -8   96.15    2.83
   1  -4   8   97.68    2.85
  -1  -4  -8   94.57    2.79
  -1  -4  -8   87.74    2.68
   1  -4   8   87.24    2.63
  -1  -4  -9   92.79    3.02
  -1  -4  -9  103.80    3.01
  -1  -4  -9  104.94    3.11
   1  -4   9  100.47    2.98
   1  -4   9   94.07    3.10
  -1  -4  -9   97.31    2.86
  -1  -4  -9  101.31    3.19
  -1  -4  -9   96.40    2.96
   1  -4   9  100.99    3.18
  -1  -4  -9   98.03    2.85
  -1  -4  -9  102.76    3.02
  -1  -4  -9  105.01    3.12
   1  -4   9   94.29    2.80
  -1  -4 -10   51.66    2.36
  -1  -4 -10   49.90    2.43
   1  -4  10   46.80    2.29
   1  -4  10   45.80    2.39
  -1  -4 -10   52.25    2.54
  -1  -4 -10   44.76    2.32
  -1  -4 -10   49.17    2.36
  -1  -4 -10   49.72    2.36
   1  -4  10   45.56    2.28
   1  -4  10   43.01    2.17
  -1  -4 -10   47.28    2.41
   1  -4  11   10.24    1.71
   1  -4  11   10.60    1.72
   1  -4  11   11.54    1.78
   1  -4  11   12.03    1.98
  -1  -4 -11   11.14    1.79
  -1  -4 -11    9.64    1.70
  -1  -4 -11    9.93    1.72
   1  -4  11   10.75    1.61
  -1  -4 -11   13.05    1.96
   1  -4  11   13.16    1.80
  -1  -4 -11   10.81    1.64
  -1  -4 -11   13.61    1.86
  -1  -4 -11   13.27    1.85
  -1  -4 -12  172.74    4.45
  -1  -4 -12  181.28    4.52
   1  -4  12  186.30    4.61
   1  -4  12  184.38    4.73
  -1  -4 -12  182.02    4.60
  -1  -4 -12  164.45    4.27
   1  -4  12  191.33    4.58
  -1  -4 -12  171.54    4.26
  -1  -4 -12  199.63    4.77
  -1  -4 -12  173.04    4.24
   1  -4  12  174.86    4.16
  -1  -4 -12  177.45    4.46
   1  -4  12  166.55    4.03
   1  -4  12  198.01    4.87
  -1  -4 -12  172.85    4.39
   1  -4  13   69.12    2.63
   1  -4  13   82.10    3.10
  -1  -4 -13   73.93    3.02
   1  -4  13   81.65    3.30
  -1  -4 -13   69.95    2.92
  -1  -4 -13   74.54    2.98
   1  -4  14   61.68    2.90
  -1  -4 -14   51.22    2.37
   1  -4  14   56.44    2.67
  -1  -4 -14   54.67    2.71
  -1  -4 -14   51.64    2.65
  -1  -4 -14   52.97    2.70
   1  -4  14   52.68    2.38
   1  -4  14   60.33    2.78
  -1  -4 -14   50.24    2.37
  -1  -4 -14   56.45    2.67
  -1  -4 -14   53.78    2.53
  -1  -4 -14   50.92    2.39
  -1  -4 -14   54.39    2.62
  -1  -4 -14   54.65    2.62
   1  -4  14   58.90    2.89
  -1  -4 -15   45.22    2.46
  -1  -4 -15   45.46    2.49
   1  -4  15   44.66    2.23
   1  -4  15   44.17    2.49
  -1  -4 -15   44.57    2.43
   1  -4  15   50.07    2.61
  -1  -4 -15   44.22    2.40
   1  -4  15   48.97    2.50
  -1  -4 -15   45.25    2.51
   1  -4  15   48.35    2.64
  -1  -4 -15   44.00    2.21
  -1  -4 -15   44.70    2.31
  -1  -4 -15   44.02    2.17
  -1  -4 -15   42.32    2.12
  -1  -4 -16    6.29    1.41
  -1  -4 -16    7.10    1.65
  -1  -4 -16    5.75    1.61
   1  -4  16    8.35    1.58
  -1  -4 -16    1.61    1.71
   1  -4  16    7.80    1.61
   1  -4  16    7.42    1.73
  -1  -4 -16    5.95    1.50
   1  -4  16    8.70    1.58
  -1  -4 -16    7.29    1.72
   1  -4  17   10.90    1.55
   1  -4  17   12.78    1.56
   1  -4  17   13.76    1.57
  -1  -4 -17    8.04    1.54
  -1  -4 -17   11.13    1.34
   1  -4  17   13.95    1.72
  -1  -4 -17   11.67    1.41
  -1  -4 -17   12.85    1.67
  -1  -4 -17   12.51    1.61
   1  -4  17   12.47    1.69
  -1  -4 -17   12.90    1.70
   1  -4  17   11.77    1.55
   1  -4  18    2.48    1.17
   1  -4  18    1.14    1.21
  -1  -4 -18    0.25    1.39
  -1  -4 -18    2.97    1.27
  -1  -4 -18    2.92    1.23
   1  -4  18    3.16    1.32
   1  -4  18    2.92    1.28
   1  -4  18    3.22    1.16
  -1  -4 -19    1.22    1.09
   1  -4  19    1.21    0.80
   1  -4  19    0.04    1.01
  -1  -4 -19    0.26    1.09
  -1  -4 -19    1.94    1.04
   1  -4  19    1.19    0.90
   1  -4  19    1.73    1.01
   1  -4  19    1.02    1.06
   1  -4  20   39.51    1.29
  -1  -3  22   10.06    0.83
   1  -3 -21   17.02    1.10
   1  -3 -21   20.91    1.40
  -1  -3  21   18.43    1.28
  -1  -3  21   19.09    1.29
   1  -3 -21   19.95    1.38
  -1  -3  21   22.68    1.19
  -1  -3  21   21.78    1.24
   1  -3 -21   21.81    1.44
  -1  -3  20   23.76    1.43
   1  -3 -20   21.64    1.41
  -1  -3  20   19.72    1.51
  -1  -3  20   23.59    1.45
   1  -3 -20   23.79    1.68
  -1  -3  20   27.05    1.64
   1  -3 -20   24.62    1.69
  -1  -3  20   23.52    1.52
  -1  -3  20   22.15    1.57
   1  -3 -20   22.46    1.70
   1  -3 -19    0.94    1.42
   1  -3 -19    1.52    1.41
  -1  -3  19   -0.62    1.31
  -1  -3  19    0.48    1.15
  -1  -3  19    0.63    1.30
   1  -3 -19    0.65    1.03
  -1  -3  19    1.04    1.21
   1  -3 -19    0.52    1.27
   1  -3 -19    1.30    1.38
  -1  -3  19    0.90    1.34
  -1  -3  19   -0.34    1.27
   1  -3 -19   -0.05    1.36
   1  -3 -18   38.61    2.30
  -1  -3  18   37.75    2.28
   1  -3 -18   37.70    2.32
  -1  -3  18   35.10    2.13
  -1  -3  18   39.90    2.22
   1  -3 -18   34.57    1.96
   1  -3 -18   33.25    2.16
   1  -3 -18   35.88    2.28
   1  -3 -18   35.91    2.01
   1  -3 -18   27.76    1.92
   1  -3 -18   34.24    2.24
  -1  -3  18   36.40    2.16
  -1  -3  18   40.19    2.23
   1  -3 -17    7.17    1.76
   1  -3 -17    6.17    1.74
  -1  -3  17    6.53    1.71
  -1  -3  17    6.78    1.56
  -1  -3  17    7.74    1.70
   1  -3 -17    5.93    1.50
   1  -3 -17    6.60    1.65
   1  -3 -17    6.68    1.80
   1  -3 -17    6.08    1.47
  -1  -3  17    4.16    1.56
  -1  -3  17    6.26    1.69
  -1  -3  17    4.93    1.58
  -1  -3  16   43.98    2.50
   1  -3 -16   43.23    2.48
  -1  -3  16   45.09    2.36
   1  -3 -16   44.71    2.63
   1  -3 -16   39.77    2.26
  -1  -3  16   44.98    2.45
  -1  -3  16   51.40    2.64
   1  -3 -16   38.59    2.31
   1  -3 -16   45.73    2.33
  -1  -3  16   46.49    2.48
   1  -3 -15   45.27    2.42
  -1  -3  15   46.95    2.62
  -1  -3  15   47.52    2.54
  -1  -3  15   48.58    2.72
   1  -3 -15   44.82    2.57
   1  -3 -15   46.67    2.63
   1  -3 -15   38.31    2.37
  -1  -3  15   49.39    2.55
  -1  -3  15   54.64    2.73
   1  -3 -15   48.41    2.70
  -1  -3  15   49.46    2.50
   1  -3 -15   47.04    2.24
   1  -3 -15   48.76    2.62
  -1  -3  15   51.29    2.69
   1  -3 -15   50.84    2.43
  -1  -3  15   48.20    2.55
   1  -3 -14   11.93    1.71
   1  -3 -14   11.06    1.91
   1  -3 -14   10.76    1.71
  -1  -3  14   11.95    1.73
  -1  -3  14   13.63    1.95
  -1  -3  14   12.81    1.80
   1  -3 -14   10.00    1.94
   1  -3 -14   11.29    1.53
  -1  -3  14    8.45    1.69
  -1  -3  14   13.56    2.00
  -1  -3  14   11.32    1.89
   1  -3 -14   10.67    1.86
  -1  -3  14   11.01    1.83
   1  -3 -14   11.54    1.59
  -1  -3  13   87.34    3.02
   1  -3 -13   97.41    3.09
  -1  -3  13   87.31    3.08
   1  -3 -13   90.63    3.19
   1  -3 -13   91.32    2.88
   1  -3 -13   86.50    3.03
   1  -3 -13   89.52    3.17
  -1  -3  13   92.82    3.32
   1  -3 -13   88.96    2.98
  -1  -3  13   83.95    3.06
  -1  -3  13   93.50    3.37
  -1  -3  12   31.53    2.26
  -1  -3  12   29.31    1.99
  -1  -3  12   34.27    2.21
   1  -3 -12   30.98    2.08
  -1  -3  12   31.96    2.01
  -1  -3  12   31.51    2.13
   1  -3 -12   32.18    1.98
   1  -3 -12   34.01    1.96
   1  -3 -12   32.15    1.90
  -1  -3  12   33.68    2.12
  -1  -3  11   19.61    1.75
  -1  -3  11   24.80    2.11
   1  -3 -11   20.01    1.60
  -1  -3  11   25.02    1.93
   1  -3 -11   24.78    1.86
  -1  -3  11   21.98    1.75
  -1  -3  11   21.60    1.87
   1  -3 -11   24.04    1.66
  -1  -3  11   22.07    1.91
  -1  -3  11   21.18    1.78
   1  -3 -10   34.12    1.72
  -1  -3  10   29.97    1.60
  -1  -3  10   35.75    2.00
  -1  -3  10   31.84    2.07
  -1  -3  10   30.65    1.81
  -1  -3  10   31.17    2.03
   1  -3 -10   28.08    1.81
  -1  -3  10   32.33    1.80
  -1  -3  10   32.77    1.96
   1  -3 -10   26.23    1.63
   1  -3 -10   33.52    1.77
  -1  -3  10   34.04    1.84
   1  -3  -9   20.98    1.40
  -1  -3   9   22.52    1.72
   1  -3  -9   20.66    1.47
  -1  -3   9   20.34    1.83
  -1  -3   9   18.99    1.50
  -1  -3   9   22.99    1.85
  -1  -3   9   24.45    1.65
  -1  -3   9   21.16    1.52
  -1  -3   9   22.73    1.78
   1  -3  -9   23.65    1.50
  -1  -3   9   20.08    1.38
  -1  -3   9   19.90    1.39
   1  -3  -9   20.66    1.41
   1  -3  -9   21.99    1.41
   1  -3  -9   19.21    1.29
   1  -3  -9   23.01    1.54
   1  -3  -8   36.68    1.56
   1  -3  -8   35.39    1.67
  -1  -3   8   35.16    1.84
  -1  -3   8   35.47    1.98
  -1  -3   8   32.32    1.64
  -1  -3   8   39.00    2.01
  -1  -3   8   37.50    1.79
  -1  -3   8   37.63    1.68
  -1  -3   8   37.88    1.91
   1  -3  -8   34.40    1.56
  -1  -3   8   34.36    1.57
   1  -3  -8   35.86    1.53
   1  -3  -8   38.22    1.69
   1  -3  -8   39.46    1.72
   1  -3  -7  617.00    8.53
   1  -3  -7  637.21    8.55
   1  -3  -7  606.92    8.28
  -1  -3   7  603.86    8.63
  -1  -3   7  604.69    8.84
  -1  -3   7  609.75    8.91
   1  -3  -7  613.52    8.37
  -1  -3   7  592.11    8.90
  -1  -3   7  588.96    8.55
   1  -3  -7  666.70    8.88
  -1  -3   7  581.74    8.83
   1  -3  -7  629.66    8.52
   1  -3  -7  618.86    8.37
  -1  -3   6  349.11    5.42
   1  -3  -6  351.45    5.19
   1  -3  -6  339.18    5.02
  -1  -3   6  361.40    5.74
  -1  -3   6  332.71    5.59
  -1  -3   6  345.81    5.62
  -1  -3   6  347.38    5.71
   1  -3  -6  365.72    5.43
   1  -3  -6  373.48    5.45
   1  -3  -6  387.47    5.68
  -1  -3   6  335.23    5.11
   1  -3  -5   93.19    2.13
  -1  -3   5   87.35    2.14
  -1  -3   5   86.56    2.33
  -1  -3   5   85.67    2.47
   1  -3  -5   90.53    2.02
  -1  -3   5   81.35    2.28
  -1  -3   5   84.65    2.41
   1  -3  -5   93.14    2.20
   1  -3  -5   98.28    2.31
  -1  -3   5   87.68    1.96
   1  -3  -4  146.30    2.67
  -1  -3   4  145.44    3.10
  -1  -3   4  145.39    3.16
  -1  -3   4  139.74    2.78
   1  -3  -4  136.95    2.27
   1  -3  -4  142.25    2.87
  -1  -3   4  145.15    2.94
   1  -3  -4  148.19    2.76
  -1  -3   4  144.95    2.71
   1  -3  -3  420.83    5.79
   1  -3  -3  414.98    5.52
  -1  -3   3  416.27    6.12
  -1  -3   3  422.72    6.30
   1  -3  -3  403.60    6.00
   1  -3  -3  435.50    6.19
   1  -3  -3  400.21    6.01
  -1  -3   3  410.05    5.92
  -1  -3   3  416.71    5.97
   1  -3  -3  406.83    5.97
   1  -3  -2   80.56    2.12
  -1  -3   2   80.59    2.09
   1  -3  -2   73.90    1.85
   1  -3  -2   76.49    1.98
   1  -3  -2   74.19    1.74
  -1  -3   2   75.66    2.11
  -1  -3   2   75.39    1.93
   1  -3  -2   70.32    1.90
  -1  -3   1  280.52    4.42
   1  -3  -1  286.53    4.42
   1  -3  -1  273.73    4.20
  -1  -3   1  277.06    4.41
  -1  -3   1  273.70    4.33
   1  -3  -1  270.31    4.04
  -1  -3   1  269.52    4.13
   1  -3  -1  258.00    4.19
  -1  -3   0   32.14    1.37
   1  -3   0   28.27    1.17
   1  -3   0   32.37    1.48
   1  -3   0   30.42    1.37
  -1  -3   0   32.06    1.51
  -1  -3   0   32.99    1.61
  -1  -3   0   32.04    1.26
   1  -3   0   27.10    1.28
  -1  -3   0   29.18    1.42
  -1  -3  -1   55.81    1.66
   1  -3   1   53.65    1.75
  -1  -3  -1   54.04    1.74
  -1  -3  -1   55.64    1.83
   1  -3   1   55.00    1.72
  -1  -3  -1   52.77    1.49
  -1  -3  -1   50.61    1.70
  -1  -3  -2  387.08    5.64
  -1  -3  -2  388.03    5.53
  -1  -3  -2  397.19    5.68
   1  -3   2  375.30    5.29
  -1  -3  -2  379.51    5.62
   1  -3   2  392.94    5.70
  -1  -3  -2  388.85    5.63
  -1  -3  -3  126.73    2.62
  -1  -3  -3  120.86    2.49
  -1  -3  -3  127.13    2.62
   1  -3   3  122.47    2.39
   1  -3   3  123.00    2.56
  -1  -3  -3  123.54    2.59
  -1  -3  -3  120.94    2.52
  -1  -3  -4   82.87    2.03
  -1  -3  -4   86.34    2.20
  -1  -3  -4   87.39    2.18
  -1  -3  -4   77.87    2.04
   1  -3   4   84.58    2.13
  -1  -3  -4   72.70    1.57
  -1  -3  -4   87.51    2.17
  -1  -3  -4   88.76    2.20
   1  -3   4   81.44    2.06
   1  -3   5   14.24    0.98
  -1  -3  -5   16.36    1.37
   1  -3   5   15.13    1.32
  -1  -3  -5   17.11    1.39
  -1  -3  -5   14.54    1.19
  -1  -3  -5   14.73    1.38
  -1  -3  -5   17.84    1.38
  -1  -3  -5   15.80    1.40
   1  -3   5   17.18    1.18
  -1  -3  -5   17.14    1.36
  -1  -3  -5   16.80    1.28
   1  -3   5   15.14    1.16
  -1  -3  -6  124.02    2.74
   1  -3   6  114.03    2.60
   1  -3   6  108.55    2.38
  -1  -3  -6  115.93    2.66
   1  -3   6  111.91    2.73
  -1  -3  -6  101.33    2.35
  -1  -3  -6  115.85    2.63
  -1  -3  -6  120.27    2.78
  -1  -3  -6  118.51    2.68
  -1  -3  -6  117.28    2.71
  -1  -3  -6  117.96    2.69
  -1  -3  -6  119.63    2.64
  -1  -3  -6  120.84    2.71
  -1  -3  -7   78.52    2.25
   1  -3   7   72.60    2.10
  -1  -3  -7   75.25    2.21
  -1  -3  -7   75.27    2.27
  -1  -3  -7   68.39    2.16
   1  -3   7   72.64    2.02
  -1  -3  -7   72.82    2.21
   1  -3   7   74.77    2.33
  -1  -3  -7   72.90    2.18
  -1  -3  -7   76.32    2.23
  -1  -3  -7   75.56    2.24
  -1  -3  -7   76.34    2.13
  -1  -3  -7   65.95    2.12
  -1  -3  -8  387.12    5.95
   1  -3   8  369.00    5.82
  -1  -3  -8  361.88    5.93
  -1  -3  -8  359.67    5.79
  -1  -3  -8  316.19    5.64
   1  -3   8  357.12    5.66
  -1  -3  -8  356.14    5.97
  -1  -3  -8  337.35    5.65
  -1  -3  -8  349.14    5.76
   1  -3   8  371.66    5.73
   1  -3   8  375.08    5.99
  -1  -3  -8  362.14    5.88
  -1  -3  -8  376.26    5.75
  -1  -3  -8  360.17    5.81
  -1  -3  -8  359.71    6.00
   1  -3   8  354.39    5.66
  -1  -3  -9   14.34    1.49
  -1  -3  -9   11.93    1.46
   1  -3   9   13.69    1.27
  -1  -3  -9   15.59    1.54
  -1  -3  -9   14.22    1.37
  -1  -3  -9   15.95    1.67
  -1  -3  -9   13.49    1.42
   1  -3   9   13.64    1.30
  -1  -3  -9   13.85    1.48
   1  -3   9   17.01    1.53
  -1  -3  -9   16.37    1.43
   1  -3   9   16.29    1.56
   1  -3   9   15.92    1.51
  -1  -3  -9   14.34    1.56
   1  -3   9   15.84    1.44
  -1  -3 -10   88.65    2.59
   1  -3  10   84.84    2.60
   1  -3  10   84.03    2.60
  -1  -3 -10   83.32    2.74
  -1  -3 -10   83.93    2.63
   1  -3  10   83.46    2.71
   1  -3  10   76.88    2.43
  -1  -3 -10   84.21    2.82
  -1  -3 -10   77.46    2.59
   1  -3  10   81.34    2.48
   1  -3  10   88.90    2.74
  -1  -3 -10   87.55    2.76
  -1  -3 -10   83.80    2.68
  -1  -3 -10   71.20    2.47
   1  -3  10   83.21    2.55
  -1  -3 -11   30.48    2.00
   1  -3  11   28.73    1.94
  -1  -3 -11   29.86    1.74
   1  -3  11   29.45    1.92
  -1  -3 -11   29.93    1.92
   1  -3  11   32.24    1.97
  -1  -3 -11   30.65    2.10
   1  -3  11   29.42    1.76
  -1  -3 -11   30.39    2.02
  -1  -3 -11   30.07    2.11
   1  -3  11   30.53    1.77
  -1  -3 -11   26.05    1.92
   1  -3  11   31.76    1.97
  -1  -3 -11   28.31    2.02
  -1  -3 -11   28.31    1.94
  -1  -3 -11   35.10    2.01
   1  -3  11   28.74    1.85
   1  -3  12   46.10    2.16
  -1  -3 -12   48.59    2.51
   1  -3  12   49.55    2.43
  -1  -3 -12   53.80    2.57
  -1  -3 -12   45.27    2.27
   1  -3  12   44.63    2.12
  -1  -3 -12   45.65    2.29
   1  -3  12   46.98    2.27
  -1  -3 -12   46.85    2.07
  -1  -3 -12   43.58    2.42
  -1  -3 -12   47.16    2.37
  -1  -3 -12   55.00    2.46
  -1  -3 -12   45.47    2.28
   1  -3  12   49.04    2.24
  -1  -3 -13    2.30    1.55
  -1  -3 -13    1.46    1.38
  -1  -3 -13    0.84    1.39
  -1  -3 -13    1.66    1.66
   1  -3  13    2.49    1.51
   1  -3  13    1.78    1.29
  -1  -3 -13    2.13    1.56
  -1  -3 -13    2.39    1.63
  -1  -3 -13    1.71    1.68
   1  -3  13    1.80    1.52
  -1  -3 -13    1.39    1.46
  -1  -3 -13    2.10    1.38
   1  -3  13    2.08    1.44
  -1  -3 -14   25.36    2.11
  -1  -3 -14   23.89    1.89
   1  -3  14   22.85    1.85
  -1  -3 -14   22.64    2.11
  -1  -3 -14   24.84    2.16
   1  -3  14   21.32    1.80
   1  -3  14   25.63    2.11
  -1  -3 -14   25.17    2.15
  -1  -3 -14   24.45    2.21
   1  -3  14   24.11    2.05
  -1  -3 -14   22.35    1.86
  -1  -3 -14   24.24    1.97
  -1  -3 -14   23.13    1.96
  -1  -3 -14   22.53    1.88
   1  -3  14   20.25    1.55
   1  -3  14   25.17    1.98
  -1  -3 -15    2.71    1.36
  -1  -3 -15    1.71    1.39
  -1  -3 -15    1.81    1.64
  -1  -3 -15    0.50    1.61
   1  -3  15    1.64    1.29
   1  -3  15    2.35    1.63
  -1  -3 -16   16.62    1.95
   1  -3  16   15.39    1.64
   1  -3  16   20.03    1.99
  -1  -3 -16   15.94    1.93
   1  -3  16   17.30    1.94
  -1  -3 -16    9.07    1.69
  -1  -3 -16   17.51    1.74
   1  -3  16   16.89    1.98
   1  -3  16   16.69    1.69
  -1  -3 -16   12.57    1.78
  -1  -3 -16   16.53    2.05
   1  -3  16   18.11    1.86
  -1  -3 -16   15.96    2.00
  -1  -3 -16   17.76    1.93
  -1  -3 -17   45.83    2.40
  -1  -3 -17   50.32    2.59
   1  -3  17   39.05    2.10
   1  -3  17   48.39    2.41
  -1  -3 -17   44.68    2.41
   1  -3  17   42.82    2.32
  -1  -3 -17   41.78    2.16
   1  -3  17   48.07    2.44
  -1  -3 -17   44.13    2.53
   1  -3  17   47.03    2.43
   1  -3  17   44.07    2.23
  -1  -3 -17   41.36    2.25
  -1  -3 -17   44.79    2.26
  -1  -3 -17   40.44    2.35
   1  -3  18   13.34    1.46
   1  -3  18   16.67    1.67
   1  -3  18   17.46    1.62
  -1  -3 -18   14.18    1.75
  -1  -3 -18   15.11    1.52
   1  -3  18   16.38    1.70
  -1  -3 -18   14.68    1.90
   1  -3  18   17.60    1.77
  -1  -3 -18   15.32    1.64
   1  -3  18   15.24    1.54
  -1  -3 -18   10.81    1.62
  -1  -3 -18   16.19    1.83
  -1  -3 -18   13.67    1.67
   1  -3  19    4.18    1.35
   1  -3  19    3.15    1.10
  -1  -3 -19    3.09    1.09
   1  -3  19    4.08    1.22
   1  -3  19    2.91    1.08
  -1  -3 -19    2.40    1.34
   1  -3  19    4.49    1.31
  -1  -3 -19    3.84    1.49
  -1  -3 -19    4.52    1.48
   1  -3  19    3.10    1.18
   1  -3  20   35.99    1.63
   1  -3  20   39.41    1.71
   1  -3  20   45.19    1.70
  -1  -3 -20   38.23    1.77
  -1  -3 -20   42.27    1.92
  -1  -3 -20   44.25    1.97
   1  -3  20   39.37    1.76
   1  -3  21   16.04    1.06
  -1  -3 -21   15.48    1.22
  -1  -3 -21   14.91    1.21
   1  -2 -22    2.80    1.05
  -1  -2  22    2.54    0.92
   1  -2 -22    2.49    1.05
   1  -2 -22    0.51    0.70
   1  -2 -22    0.53    0.73
  -1  -2  22    3.03    0.82
  -1  -2  22    3.11    0.90
   1  -2 -22    1.99    0.77
  -1  -2  21    4.64    1.11
  -1  -2  21    3.65    1.07
  -1  -2  21    1.81    1.11
   1  -2 -21    3.14    0.98
  -1  -2  21    3.27    1.15
   1  -2 -21    3.48    1.31
   1  -2 -21    5.10    1.35
  -1  -2  21    4.18    1.08
   1  -2 -21    4.47    1.29
  -1  -2  20    5.35    1.29
   1  -2 -20    5.80    1.53
  -1  -2  20    6.89    1.43
   1  -2 -20    6.44    1.51
  -1  -2  20    6.15    1.30
   1  -2 -20    7.06    1.59
  -1  -2  20    7.82    1.28
  -1  -2  20    5.48    1.31
  -1  -2  20    5.35    1.25
   1  -2 -20    5.44    1.18
   1  -2 -20    6.80    1.41
   1  -2 -20    6.46    1.51
  -1  -2  20    4.59    1.32
   1  -2 -19   10.13    1.76
  -1  -2  19   10.35    1.47
  -1  -2  19    9.88    1.61
   1  -2 -19    9.40    1.66
  -1  -2  19    9.90    1.54
   1  -2 -19    8.90    1.78
   1  -2 -19    7.53    1.41
  -1  -2  19   10.67    1.55
  -1  -2  19    9.03    1.54
   1  -2 -19    9.84    1.35
   1  -2 -19    4.79    1.60
   1  -2 -19    8.23    1.44
  -1  -2  19    6.94    1.51
   1  -2 -19    9.56    1.73
   1  -2 -18    0.06    1.63
  -1  -2  18   -1.33    1.51
  -1  -2  18   -0.06    1.41
   1  -2 -18    0.30    1.61
  -1  -2  18    1.23    1.37
  -1  -2  18    0.03    1.39
   1  -2 -18    1.34    1.65
   1  -2 -18    0.73    1.32
   1  -2 -18   -0.72    1.53
  -1  -2  18   -0.75    1.27
   1  -2 -18    0.49    1.32
  -1  -2  18    0.30    1.44
   1  -2 -18   -0.40    1.58
  -1  -2  18    0.13    1.41
   1  -2 -17   15.26    1.73
  -1  -2  17   15.91    1.87
  -1  -2  17   19.99    1.92
   1  -2 -17   15.74    1.66
   1  -2 -17   13.60    1.89
  -1  -2  17   15.44    1.71
   1  -2 -17   15.63    1.77
  -1  -2  17   11.44    1.82
   1  -2 -17   15.67    2.13
  -1  -2  16  313.50    6.49
  -1  -2  16  354.91    6.67
   1  -2 -16  372.43    6.93
  -1  -2  16  389.54    7.07
  -1  -2  16  394.89    6.89
  -1  -2  16  384.53    7.06
   1  -2 -16  374.39    7.04
   1  -2 -16  369.45    7.02
  -1  -2  16  370.65    6.95
  -1  -2  16  388.25    6.91
   1  -2 -16  347.22    6.64
  -1  -2  16  336.35    6.70
   1  -2 -16  387.50    6.97
   1  -2 -16  368.49    6.62
   1  -2 -16  377.73    6.79
   1  -2 -15    5.77    1.60
  -1  -2  15    8.98    1.68
  -1  -2  15    8.81    1.78
  -1  -2  15    9.68    1.74
   1  -2 -15    7.33    1.85
   1  -2 -15    7.73    1.88
   1  -2 -15    6.67    1.54
  -1  -2  15    7.20    1.68
  -1  -2  15    8.95    1.62
  -1  -2  15    5.36    1.65
  -1  -2  15    4.29    1.50
  -1  -2  15    8.20    1.52
   1  -2 -15    6.86    1.76
   1  -2 -15    8.85    1.91
  -1  -2  15    8.83    1.84
   1  -2 -15    8.49    1.47
  -1  -2  14  326.71    6.33
  -1  -2  14  356.27    6.40
   1  -2 -14  361.02    6.61
  -1  -2  14  381.53    6.84
  -1  -2  14  376.72    6.68
  -1  -2  14  367.71    6.72
   1  -2 -14  372.31    6.70
   1  -2 -14  356.99    6.35
   1  -2 -14  363.12    6.69
  -1  -2  14  345.81    6.34
   1  -2 -14  364.51    6.60
   1  -2 -14  372.19    6.47
   1  -2 -14  371.60    6.55
  -1  -2  14  369.56    6.49
  -1  -2  13   88.94    2.85
  -1  -2  13   97.80    2.92
   1  -2 -13   96.30    3.09
  -1  -2  13  105.06    3.18
  -1  -2  13  105.47    3.14
  -1  -2  13   98.72    3.10
   1  -2 -13  102.39    2.95
   1  -2 -13   95.03    3.12
   1  -2 -13   97.53    2.93
  -1  -2  13  100.12    3.08
  -1  -2  13   92.23    2.85
  -1  -2  13  101.47    3.11
   1  -2 -13   95.48    2.69
  -1  -2  13   89.69    2.87
   1  -2 -13  100.99    2.96
  -1  -2  13   99.15    2.96
  -1  -2  12   70.66    2.39
  -1  -2  12   62.35    2.35
  -1  -2  12   72.83    2.64
   1  -2 -12   67.53    2.58
  -1  -2  12   66.98    2.59
  -1  -2  12   68.72    2.52
   1  -2 -12   65.11    2.58
   1  -2 -12   65.08    2.37
  -1  -2  12   72.69    2.51
  -1  -2  12   66.98    2.34
  -1  -2  12   72.52    2.58
   1  -2 -12   73.05    2.24
  -1  -2  12   70.68    2.44
   1  -2 -12   72.93    2.41
  -1  -2  12   70.94    2.45
   1  -2 -11  116.54    2.91
  -1  -2  11  103.26    2.82
  -1  -2  11  108.85    2.81
   1  -2 -11  107.17    3.05
  -1  -2  11  111.27    3.08
  -1  -2  11  112.32    3.01
   1  -2 -11  114.75    3.11
   1  -2 -11  112.29    2.95
  -1  -2  11  111.33    2.97
  -1  -2  11  104.51    2.80
  -1  -2  11  111.24    3.07
   1  -2 -11  118.22    2.75
  -1  -2  11  106.67    2.88
   1  -2 -11  116.99    2.92
  -1  -2  11  110.71    2.92
   1  -2 -10  139.48    3.09
  -1  -2  10  132.45    3.00
  -1  -2  10  135.48    3.28
  -1  -2  10  131.33    3.18
   1  -2 -10  139.78    3.25
   1  -2 -10  133.56    3.10
  -1  -2  10  140.04    3.22
  -1  -2  10  130.27    3.02
  -1  -2  10  137.27    3.15
  -1  -2  10  133.00    3.25
   1  -2 -10  146.99    2.99
  -1  -2  10  129.41    2.69
  -1  -2  10  136.94    3.14
   1  -2 -10  126.55    2.92
   1  -2 -10  142.57    3.12
  -1  -2  10  136.94    3.10
  -1  -2   9   56.18    1.89
  -1  -2   9   54.24    1.87
  -1  -2   9   53.55    2.07
  -1  -2   9   54.14    2.00
   1  -2  -9   56.05    1.92
   1  -2  -9   56.01    1.96
  -1  -2   9   57.65    2.00
  -1  -2   9   56.17    2.10
   1  -2  -9   61.76    1.84
  -1  -2   9   57.14    1.96
  -1  -2   9   56.23    1.91
   1  -2  -8  176.30    3.25
  -1  -2   8  168.20    3.35
  -1  -2   8  172.30    3.48
  -1  -2   8  169.77    3.27
  -1  -2   8  162.60    3.04
  -1  -2   8  160.42    3.32
   1  -2  -8  183.56    3.26
  -1  -2   8  164.42    3.48
  -1  -2   8  167.64    3.18
  -1  -2   8  170.13    3.23
  -1  -2   7   50.98    1.72
  -1  -2   7   49.98    1.63
   1  -2  -7   53.19    1.71
  -1  -2   7   50.49    1.87
  -1  -2   7   48.05    1.57
  -1  -2   7   44.87    1.80
  -1  -2   7   48.55    1.60
  -1  -2   7   50.60    1.61
  -1  -2   6   89.99    2.23
   1  -2  -6   91.68    2.05
  -1  -2   6   91.36    2.11
   1  -2  -6   96.04    2.08
  -1  -2   6   95.05    1.98
  -1  -2   6   91.46    2.04
  -1  -2   5  584.35    7.93
   1  -2  -5  596.65    7.97
  -1  -2   5  605.92    7.85
  -1  -2   5  593.76    7.64
  -1  -2   5  601.53    7.80
   1  -2  -4  118.07    1.85
  -1  -2   4  124.65    2.20
  -1  -2   4  123.34    2.37
  -1  -2   4  120.57    2.29
  -1  -2   4  120.95    2.01
   1  -2  -4  115.82    2.25
  -1  -2   4  118.56    2.01
   1  -2  -3  445.61    5.89
   1  -2  -3  440.57    5.53
  -1  -2   3  431.55    5.81
  -1  -2   3  426.92    5.50
  -1  -2   3  442.13    5.94
  -1  -2   3  435.36    5.88
   1  -2  -3  442.76    5.87
   1  -2  -3  427.45    5.73
  -1  -2   2 9299.16  108.71
  -1  -2   2 9566.68  109.23
   1  -2  -2 9260.48  108.93
   1  -2  -2 9395.32  109.10
  -1  -2   2 9288.53  108.99
  -1  -2   2 9692.61  109.12
   1  -2  -2 9735.19  109.20
  -1  -2   1 6895.24   80.97
  -1  -2   1 6912.72   81.46
  -1  -2   1 6901.24   81.26
   1  -2  -1 7064.36   81.33
  -1  -2   1 7129.78   81.43
   1  -2  -1 7325.51   81.58
   1  -2  -1 7232.44   81.54
  -1  -2   1 6973.66   81.52
  -1  -2   1 7102.69   81.55
  -1  -2   0 4841.82   58.33
   1  -2   0 4921.28   58.72
   1  -2   0 5061.77   58.63
  -1  -2   0 5177.71   58.85
   1  -2   0 5292.20   58.95
   1  -2   0 5274.55   58.94
  -1  -2   0 5234.43   58.90
  -1  -2   0 5271.25   58.94
   1  -2   1  757.72    9.31
   1  -2   1  755.61    9.30
  -1  -2  -1  779.95    9.21
  -1  -2  -1  765.57    9.23
  -1  -2  -1  764.61    9.27
  -1  -2  -2    1.83    0.34
   1  -2   2    1.78    0.76
  -1  -2  -2    3.06    0.73
  -1  -2  -2    2.12    0.69
  -1  -2  -2    1.81    0.33
   1  -2   2    2.19    0.63
  -1  -2  -2    1.97    0.77
  -1  -2  -2    1.94    0.80
   1  -2   3  748.84    9.44
  -1  -2  -3  734.08    9.45
  -1  -2  -3  753.55    9.44
   1  -2   3  739.16    9.47
  -1  -2  -3  764.47    9.38
  -1  -2  -3  757.04    9.46
  -1  -2  -3  729.98    9.41
  -1  -2  -3  743.48    9.35
  -1  -2  -4   89.85    1.93
   1  -2   4   91.15    1.93
  -1  -2  -4   97.41    1.98
   1  -2   4   90.43    1.91
  -1  -2  -4   96.58    1.98
  -1  -2  -4   93.16    1.84
  -1  -2  -4   94.94    1.97
   1  -2   5   28.30    1.15
  -1  -2  -5   24.11    1.16
  -1  -2  -5   27.00    1.26
   1  -2   5   26.15    1.07
  -1  -2  -5   27.55    1.29
  -1  -2  -5   24.28    1.14
  -1  -2  -5   26.57    1.27
   1  -2   6  163.09    2.60
  -1  -2  -6  158.09    2.98
  -1  -2  -6  157.84    2.91
   1  -2   6  153.23    2.88
  -1  -2  -6  153.86    2.87
   1  -2   6  160.04    2.68
   1  -2   6  154.61    2.81
  -1  -2  -6  162.97    3.00
  -1  -2  -7   83.04    2.15
  -1  -2  -7   79.28    2.17
   1  -2   7   78.48    1.86
  -1  -2  -7   78.04    2.15
  -1  -2  -7   78.99    2.24
   1  -2   7   80.30    2.01
  -1  -2  -7   82.56    2.20
   1  -2   7   84.95    1.83
  -1  -2  -7   82.36    2.21
  -1  -2  -7   80.32    2.15
  -1  -2  -7   77.18    2.02
  -1  -2  -8  292.96    4.80
   1  -2   8  283.34    4.69
  -1  -2  -8  289.00    4.80
  -1  -2  -8  296.86    4.97
   1  -2   8  293.54    4.68
  -1  -2  -8  295.77    4.85
   1  -2   8  286.31    4.83
   1  -2   8  301.46    4.45
  -1  -2  -8  289.88    4.88
   1  -2   8  298.34    4.54
   1  -2   8  294.97    4.74
  -1  -2  -8  293.52    4.87
   1  -2   8  300.48    4.74
  -1  -2  -9    8.98    1.31
  -1  -2  -9   10.91    1.39
  -1  -2  -9    8.39    1.34
   1  -2   9   10.87    1.14
  -1  -2  -9    9.83    1.16
  -1  -2  -9   10.47    1.39
  -1  -2  -9    8.85    1.33
  -1  -2  -9   11.00    1.48
   1  -2   9    9.72    1.12
  -1  -2  -9    8.33    1.38
   1  -2   9   10.00    1.02
   1  -2   9   10.93    1.35
   1  -2   9   10.06    1.38
   1  -2   9   10.12    1.30
  -1  -2  -9   10.23    1.41
   1  -2   9   10.25    1.02
  -1  -2  -9   11.96    1.38
  -1  -2 -10  185.80    3.82
   1  -2  10  179.27    3.63
  -1  -2 -10  177.18    3.40
  -1  -2 -10  176.29    3.79
   1  -2  10  174.81    3.41
   1  -2  10  177.67    3.59
  -1  -2 -10  179.24    3.84
  -1  -2 -10  180.75    3.86
  -1  -2 -10  162.47    3.58
   1  -2  10  181.22    3.57
  -1  -2 -10  176.83    3.78
   1  -2  10  172.67    3.36
   1  -2  10  181.38    3.76
  -1  -2 -10  178.76    3.73
  -1  -2 -10  185.17    3.89
  -1  -2 -10  176.56    3.69
  -1  -2 -10  184.34    3.80
   1  -2  10  172.02    3.58
  -1  -2 -11   63.80    2.03
   1  -2  11   65.69    2.33
  -1  -2 -11   65.50    2.33
  -1  -2 -11   69.80    2.52
  -1  -2 -11   67.40    2.47
   1  -2  11   72.04    2.29
  -1  -2 -11   71.02    2.47
  -1  -2 -11   67.36    2.50
   1  -2  11   72.36    2.25
  -1  -2 -11   63.65    2.36
   1  -2  11   63.00    2.04
   1  -2  11   76.11    2.43
  -1  -2 -11   68.09    2.45
   1  -2  11   66.85    2.10
  -1  -2 -11   66.23    2.34
  -1  -2 -11   70.20    2.42
   1  -2  11   67.48    2.30
  -1  -2 -12  306.73    5.77
  -1  -2 -12  305.37    5.53
  -1  -2 -12  316.73    5.85
   1  -2  12  315.78    5.62
  -1  -2 -12  320.79    5.76
  -1  -2 -12  315.58    5.81
  -1  -2 -12  315.79    5.85
   1  -2  12  317.38    5.55
  -1  -2 -12  292.81    5.61
   1  -2  12  298.10    5.27
   1  -2  12  325.99    5.72
   1  -2  12  299.31    5.11
  -1  -2 -12  310.01    5.53
   1  -2  12  307.55    5.38
  -1  -2 -12  310.98    5.70
  -1  -2 -12  326.24    5.90
  -1  -2 -12  307.33    5.56
   1  -2  12  318.23    5.56
  -1  -2 -13  103.11    3.03
  -1  -2 -13  107.43    3.35
   1  -2  13  111.64    3.13
  -1  -2 -13  112.08    3.24
  -1  -2 -13  101.73    3.07
  -1  -2 -13  106.47    3.28
  -1  -2 -13  109.75    3.37
   1  -2  13  109.48    3.04
  -1  -2 -13   97.60    3.09
   1  -2  13  112.57    3.19
   1  -2  13   97.78    2.62
   1  -2  13  101.54    2.87
  -1  -2 -13  100.31    3.14
  -1  -2 -13  101.40    3.28
   1  -2  13  107.15    3.12
   1  -2  14    4.98    1.16
  -1  -2 -14    4.40    1.48
  -1  -2 -14    4.51    1.49
   1  -2  14    5.55    1.42
   1  -2  14    5.85    1.54
  -1  -2 -14    7.20    1.79
  -1  -2 -14    6.15    1.75
  -1  -2 -14    4.35    1.62
   1  -2  14    5.27    1.57
  -1  -2 -14    4.26    1.39
  -1  -2 -14    4.56    1.42
  -1  -2 -14    4.25    1.46
  -1  -2 -14    4.54    1.63
  -1  -2 -14    4.11    1.61
   1  -2  15   33.21    1.72
  -1  -2 -15   34.79    2.10
  -1  -2 -15   37.14    2.09
  -1  -2 -15   37.97    2.26
   1  -2  15   39.89    2.22
   1  -2  15   40.95    2.31
  -1  -2 -15   40.45    2.51
  -1  -2 -15   39.55    2.39
  -1  -2 -15   39.98    2.50
   1  -2  15   38.93    2.14
  -1  -2 -15   43.60    2.26
  -1  -2 -15   36.13    2.17
   1  -2  15   34.99    1.98
  -1  -2 -15   34.13    2.18
   1  -2  15   42.33    2.32
  -1  -2 -15   38.38    2.37
  -1  -2 -15   38.46    2.41
   1  -2  16   44.15    2.26
   1  -2  16   45.12    2.38
  -1  -2 -16   46.35    2.32
   1  -2  16   38.67    2.05
  -1  -2 -16   37.51    2.22
   1  -2  16   30.00    1.93
   1  -2  16   38.49    2.16
  -1  -2 -16   39.67    2.44
  -1  -2 -16   38.90    2.45
  -1  -2 -17  113.26    3.51
  -1  -2 -17  112.54    3.69
   1  -2  17  111.21    3.35
   1  -2  17  123.25    3.50
  -1  -2 -17  113.49    3.59
   1  -2  17   94.17    3.05
  -1  -2 -17  102.33    3.29
  -1  -2 -17  106.55    3.29
   1  -2  17  106.68    3.22
  -1  -2 -17  120.24    3.75
   1  -2  17  121.92    3.55
  -1  -2 -17  113.73    3.57
   1  -2  17  108.30    3.39
   1  -2  17  123.98    3.53
  -1  -2 -17  105.69    3.41
  -1  -2 -18   12.87    1.80
   1  -2  18   18.63    1.79
  -1  -2 -18   17.32    1.79
   1  -2  18   20.18    1.78
  -1  -2 -18   17.93    2.04
   1  -2  18   18.90    1.79
  -1  -2 -18   17.77    1.86
  -1  -2 -18   18.53    2.04
   1  -2  18   17.06    1.67
   1  -2  18   18.86    1.78
  -1  -2 -18   16.99    1.60
   1  -2  18   13.41    1.46
   1  -2  18   17.57    1.69
  -1  -2 -18   15.68    1.52
  -1  -2 -18   14.03    1.53
  -1  -2 -18   17.76    1.90
   1  -2  18   18.79    1.69
   1  -2  19   17.85    1.64
   1  -2  19   17.09    1.61
  -1  -2 -19   15.51    1.70
   1  -2  19   17.79    1.64
  -1  -2 -19   18.48    1.95
  -1  -2 -19   14.48    1.72
  -1  -2 -19   14.99    1.91
   1  -2  19   14.85    1.53
   1  -2  19   15.74    1.64
  -1  -2 -19   14.93    1.48
   1  -2  19   12.24    1.31
   1  -2  19   14.47    1.56
  -1  -2 -19   13.64    1.38
  -1  -2 -19   12.99    1.40
  -1  -2 -19   16.88    1.80
   1  -2  19   16.83    1.59
  -1  -2 -20    3.54    1.33
   1  -2  20    3.73    1.16
   1  -2  20    1.92    1.02
   1  -2  20    4.33    1.17
  -1  -2 -20    4.14    1.45
  -1  -2 -20    3.82    1.02
   1  -2  20    2.49    1.12
  -1  -2 -20    3.39    1.02
  -1  -2 -20    3.58    1.09
  -1  -2 -20    4.16    1.17
   1  -2  20    4.56    1.17
   1  -2  20    4.33    1.17
  -1  -2 -20    5.02    1.45
   1  -2  20    4.10    1.21
   1  -2  21   38.16    1.61
  -1  -2 -21   33.72    1.45
  -1  -2 -21   33.48    1.44
   1  -2  21   33.38    1.60
  -1  -2 -21   35.00    1.56
  -1  -2 -21   36.62    1.82
  -1  -2 -21   33.03    1.65
  -1  -2 -21   38.13    1.86
   1  -2  21   35.71    1.59
  -1  -2 -22   28.26    1.09
   1  -2  22   35.55    1.31
   1  -1 -23    5.47    0.84
   1  -1 -23    5.15    0.81
  -1  -1  23    9.14    0.87
   1  -1 -23    8.56    0.80
   1  -1 -22   61.62    1.93
   1  -1 -22   62.43    2.12
   1  -1 -22   67.25    2.27
  -1  -1  22   64.29    2.16
   1  -1 -22   65.19    2.26
  -1  -1  22   58.40    2.10
  -1  -1  22   64.51    1.92
  -1  -1  21   39.10    1.66
  -1  -1  21   34.46    1.92
   1  -1 -21   40.63    2.16
  -1  -1  21   34.63    1.86
   1  -1 -21   35.00    1.71
   1  -1 -21   36.52    2.09
   1  -1 -21   42.28    2.19
  -1  -1  21   38.91    1.98
   1  -1 -21   35.83    2.03
  -1  -1  21   36.99    1.75
  -1  -1  20   66.79    2.25
  -1  -1  20   63.40    2.61
  -1  -1  20   74.97    2.77
   1  -1 -20   77.11    2.92
   1  -1 -20   60.77    2.62
  -1  -1  20   60.67    2.49
   1  -1 -20   69.46    2.81
  -1  -1  20   61.71    2.39
  -1  -1  20   68.41    2.60
   1  -1 -20   67.43    2.41
   1  -1 -20   66.24    2.79
  -1  -1  20   66.29    2.41
   1  -1 -20   67.32    2.73
  -1  -1  20   68.65    2.35
   1  -1 -19    3.02    1.37
  -1  -1  19    0.68    1.26
   1  -1 -19    2.08    1.62
  -1  -1  19    1.14    1.32
   1  -1 -19    1.32    1.35
  -1  -1  19    1.24    1.28
   1  -1 -19    0.90    1.47
   1  -1 -19    1.18    1.64
  -1  -1  19    2.27    1.49
   1  -1 -19    2.18    1.68
  -1  -1  19    0.64    1.19
  -1  -1  19    2.28    1.26
  -1  -1  19    2.13    1.39
   1  -1 -19    1.68    1.12
   1  -1 -19    2.55    1.68
  -1  -1  19    1.30    1.25
   1  -1 -18   19.23    1.83
  -1  -1  18   20.72    1.85
   1  -1 -18   20.05    2.05
   1  -1 -18   20.82    2.09
  -1  -1  18   20.14    1.81
  -1  -1  18   18.96    1.73
  -1  -1  18   18.59    1.96
  -1  -1  18   12.57    1.75
   1  -1 -18   18.21    1.84
  -1  -1  18   20.28    1.96
   1  -1 -18   19.85    2.14
   1  -1 -18   17.96    2.11
  -1  -1  18   15.89    1.81
  -1  -1  18   18.68    1.73
  -1  -1  18   20.05    1.74
   1  -1 -18   17.62    1.67
   1  -1 -18   19.12    2.14
   1  -1 -18   15.82    1.78
  -1  -1  17  128.01    3.71
   1  -1 -17  133.46    3.92
  -1  -1  17  131.89    3.71
   1  -1 -17  125.96    3.84
  -1  -1  17  118.97    3.35
  -1  -1  17  132.75    3.87
   1  -1 -17  129.40    3.94
   1  -1 -17  136.91    4.07
   1  -1 -17  127.27    3.99
  -1  -1  17  123.05    3.60
  -1  -1  17  135.99    3.82
  -1  -1  17  131.51    3.58
   1  -1 -17  131.50    3.70
  -1  -1  17  130.12    3.78
   1  -1 -17  134.97    3.58
   1  -1 -17  122.33    3.66
   1  -1 -16  219.29    4.82
   1  -1 -16  226.23    5.06
  -1  -1  16  209.75    4.86
  -1  -1  16  220.42    4.74
   1  -1 -16  224.00    5.13
  -1  -1  16  225.11    5.05
   1  -1 -16  218.75    5.03
  -1  -1  16  226.01    4.95
   1  -1 -16  227.57    5.19
  -1  -1  16  221.64    4.95
  -1  -1  16  212.50    4.78
  -1  -1  16  229.25    4.82
  -1  -1  16  191.96    4.74
   1  -1 -16  223.83    4.73
  -1  -1  16  197.86    4.80
   1  -1 -16  228.93    5.20
   1  -1 -16  224.36    4.91
   1  -1 -15  209.00    4.51
   1  -1 -15  206.96    4.72
  -1  -1  15  202.27    4.54
  -1  -1  15  182.78    4.47
  -1  -1  15  206.21    4.68
   1  -1 -15  199.99    4.69
  -1  -1  15  208.05    4.47
   1  -1 -15  201.92    4.74
  -1  -1  15  211.25    4.75
   1  -1 -15  198.46    4.75
   1  -1 -15  189.76    4.32
  -1  -1  15  201.73    4.48
  -1  -1  15  190.33    4.49
   1  -1 -15  207.92    4.40
   1  -1 -15  203.57    4.53
   1  -1 -15  209.79    4.81
   1  -1 -14  422.23    6.76
   1  -1 -14  450.62    7.29
  -1  -1  14  452.40    7.39
  -1  -1  14  422.79    7.36
   1  -1 -14  449.88    7.53
  -1  -1  14  446.86    7.49
  -1  -1  14  436.87    7.30
  -1  -1  14  463.94    7.62
   1  -1 -14  447.06    7.23
   1  -1 -14  437.64    7.60
   1  -1 -14  430.68    7.16
  -1  -1  14  445.35    7.34
  -1  -1  14  455.18    7.49
  -1  -1  14  446.91    7.33
  -1  -1  14  434.48    7.39
   1  -1 -14  461.78    7.39
  -1  -1  14  467.55    7.43
  -1  -1  13   11.11    1.46
   1  -1 -13   11.42    1.61
  -1  -1  13   12.78    1.46
   1  -1 -13   12.31    1.46
   1  -1 -13   11.31    1.66
  -1  -1  13   13.01    1.45
  -1  -1  13   12.91    1.39
  -1  -1  13   12.01    1.37
  -1  -1  13   10.92    1.46
  -1  -1  13   14.39    1.37
   1  -1 -13    9.87    1.57
   1  -1 -13   11.63    1.12
  -1  -1  13   12.56    1.43
  -1  -1  13   13.21    1.54
   1  -1 -13   10.16    1.68
  -1  -1  13   13.39    1.56
   1  -1 -12   69.87    2.43
  -1  -1  12   70.71    2.28
  -1  -1  12   68.80    2.33
   1  -1 -12   65.61    2.41
  -1  -1  12   66.42    2.36
  -1  -1  12   69.02    2.40
   1  -1 -12   67.90    2.47
   1  -1 -12   64.93    2.22
   1  -1 -12   65.17    2.45
  -1  -1  12   71.67    2.34
  -1  -1  12   68.27    2.23
  -1  -1  12   69.04    2.26
  -1  -1  12   67.84    2.30
   1  -1 -12   72.56    2.00
   1  -1 -12   68.33    2.30
  -1  -1  12   68.15    2.31
  -1  -1  11  548.83    8.01
   1  -1 -11  541.74    8.09
   1  -1 -11  554.26    7.68
  -1  -1  11  530.85    7.89
   1  -1 -11  530.96    8.04
  -1  -1  11  531.03    8.05
  -1  -1  11  530.88    8.08
   1  -1 -11  552.40    8.15
   1  -1 -11  520.53    7.80
   1  -1 -11  531.15    8.10
  -1  -1  11  531.11    7.91
  -1  -1  11  558.33    8.06
  -1  -1  11  536.50    7.93
  -1  -1  11  540.09    7.96
   1  -1 -11  550.10    7.57
   1  -1 -11  553.97    7.97
  -1  -1  11  531.12    7.87
   1  -1 -10  226.71    3.70
  -1  -1  10  199.96    3.30
   1  -1 -10  228.92    3.77
   1  -1 -10  216.16    3.92
  -1  -1  10  215.77    3.94
  -1  -1  10  225.61    4.05
  -1  -1  10  224.81    4.00
  -1  -1  10  222.62    4.04
   1  -1 -10  228.57    4.18
  -1  -1  10  209.41    3.95
   1  -1 -10  221.00    4.08
  -1  -1  10  220.83    4.09
  -1  -1  10  214.03    4.08
   1  -1 -10  221.75    3.96
  -1  -1  10  225.38    4.04
  -1  -1   9   22.49    1.35
  -1  -1   9   22.65    1.46
   1  -1  -9   24.09    1.61
   1  -1  -9   23.88    1.45
  -1  -1   9   22.59    1.40
   1  -1  -9   21.60    1.49
  -1  -1   9   22.77    1.45
  -1  -1   9   21.66    1.42
  -1  -1   9   21.99    1.35
  -1  -1   8   37.75    1.53
  -1  -1   8   35.98    1.45
  -1  -1   8   37.20    1.50
  -1  -1   8   35.82    1.58
   1  -1  -8   36.53    1.67
   1  -1  -8   34.73    1.56
   1  -1  -8   36.29    1.33
  -1  -1   7  320.15    4.78
   1  -1  -7  323.05    4.59
  -1  -1   7  323.28    4.76
  -1  -1   7  313.44    4.78
  -1  -1   7  321.74    4.73
   1  -1  -7  317.19    4.70
  -1  -1   7  325.42    4.40
  -1  -1   6  322.53    4.71
  -1  -1   6  327.63    4.52
   1  -1  -6  333.96    4.60
  -1  -1   6  327.71    4.69
  -1  -1   6  333.73    4.69
  -1  -1   6  323.99    4.73
   1  -1  -6  335.12    4.63
  -1  -1   6  325.32    4.39
  -1  -1   5  222.91    3.18
  -1  -1   5  217.55    3.36
  -1  -1   5  226.87    3.33
   1  -1  -5  231.07    3.28
   1  -1  -5  237.27    3.21
  -1  -1   5  217.10    3.34
  -1  -1   4  260.89    3.51
   1  -1  -4  265.87    3.60
   1  -1  -4  266.23    3.60
  -1  -1   4  268.46    3.65
  -1  -1   3 1264.65   14.76
   1  -1  -3 1259.81   14.65
  -1  -1   3 1255.53   14.60
  -1  -1   3 1235.17   14.84
  -1  -1   2 1151.28   13.18
   1  -1  -2 1082.83   13.05
   1  -1  -2 1094.10   12.97
   1  -1  -2 1124.70   13.00
  -1  -1   2 1105.70   13.26
   1  -1  -2 1130.73   13.14
  -1  -1   1 1113.44   12.83
   1  -1  -1 1114.00   12.92
  -1  -1   1 1095.16   12.90
  -1  -1   1 1079.02   12.81
  -1  -1   0  123.44    1.76
  -1  -1   0  120.87    1.67
  -1  -1   0  117.79    1.67
   1  -1   1  581.60    7.10
  -1  -1  -1  614.94    6.96
   1  -1   1  598.31    7.05
   1  -1   1  552.63    6.85
   1  -1   1  549.91    6.77
  -1  -1  -1  596.37    6.96
  -1  -1  -2 1274.54   15.43
   1  -1   2 1290.56   15.43
   1  -1   2 1329.72   15.48
  -1  -1  -2 1276.42   15.47
  -1  -1  -2 1337.91   15.33
  -1  -1  -3  382.14    4.96
  -1  -1  -3  385.16    5.07
  -1  -1  -4 1239.67   14.77
  -1  -1  -4 1216.97   14.57
  -1  -1  -4 1200.54   14.75
   1  -1   5   99.29    1.69
   1  -1   5   99.13    1.97
  -1  -1  -5   98.87    1.97
  -1  -1  -5   97.83    1.97
   1  -1   5   96.61    1.81
   1  -1   5   97.86    1.91
   1  -1   6  188.72    2.88
   1  -1   6  198.59    3.13
  -1  -1  -6  192.34    3.20
   1  -1   6  194.12    3.11
  -1  -1  -6  189.71    3.16
  -1  -1  -6  183.66    3.15
   1  -1   6  185.31    3.01
  -1  -1  -6  195.10    3.20
   1  -1   6  187.03    2.94
   1  -1   7  874.77   10.91
   1  -1   7  857.35   11.14
  -1  -1  -7  891.25   11.28
   1  -1   7  857.94   11.05
   1  -1   7  856.08   10.98
  -1  -1  -7  863.78   11.18
  -1  -1  -7  876.58   11.24
  -1  -1  -8 1529.61   19.34
  -1  -1  -8 1533.79   19.37
  -1  -1  -8 1591.32   19.37
   1  -1   8 1543.36   19.09
   1  -1   8 1563.44   18.94
   1  -1   8 1551.59   19.14
   1  -1   8 1553.42   19.04
  -1  -1  -8 1550.37   19.28
  -1  -1  -8 1590.40   19.35
  -1  -1  -9 1113.00   14.53
   1  -1   9 1081.82   14.28
   1  -1   9 1120.29   14.19
  -1  -1  -9 1102.50   14.47
  -1  -1  -9 1110.51   14.36
  -1  -1  -9 1104.79   14.52
  -1  -1  -9 1117.51   14.53
  -1  -1  -9 1147.14   14.50
   1  -1   9 1136.67   14.27
   1  -1   9 1136.61   14.10
  -1  -1  -9 1117.23   14.38
  -1  -1  -9 1116.72   14.45
  -1  -1  -9 1160.85   14.54
  -1  -1 -10    6.74    1.35
   1  -1  10    6.24    1.07
  -1  -1 -10    6.87    1.31
   1  -1  10    7.39    0.98
  -1  -1 -10    5.72    1.20
  -1  -1 -10    6.04    1.22
  -1  -1 -10    5.96    1.26
   1  -1  10    5.40    0.99
  -1  -1 -10    5.71    1.33
  -1  -1 -10    6.21    1.32
  -1  -1 -10    5.85    1.32
   1  -1  10    6.23    0.92
  -1  -1 -10    6.97    1.30
   1  -1  10    6.13    1.01
   1  -1  10    6.93    0.98
  -1  -1 -10    6.27    0.99
  -1  -1 -10    7.20    1.29
  -1  -1 -10    5.39    1.33
  -1  -1 -11   69.12    2.37
  -1  -1 -11   67.58    2.40
   1  -1  11   72.71    2.19
  -1  -1 -11   65.82    2.32
  -1  -1 -11   66.44    2.20
   1  -1  11   72.54    2.05
  -1  -1 -11   65.63    2.22
  -1  -1 -11   65.38    2.25
   1  -1  11   68.80    1.91
  -1  -1 -11   59.28    2.19
  -1  -1 -11   70.48    2.42
  -1  -1 -11   69.69    2.39
  -1  -1 -11   62.64    2.30
   1  -1  11   67.52    1.97
   1  -1  11   74.88    2.15
   1  -1  11   74.04    2.04
  -1  -1 -11   71.35    2.20
  -1  -1 -11   69.01    2.36
   1  -1  11   73.34    2.32
   1  -1  12   20.18    1.50
  -1  -1 -12   15.31    1.59
   1  -1  12   18.89    1.31
  -1  -1 -12   16.16    1.49
  -1  -1 -12   15.31    1.52
  -1  -1 -12   16.58    1.55
  -1  -1 -12   16.96    1.72
  -1  -1 -12   16.58    1.64
  -1  -1 -12   17.92    1.72
  -1  -1 -12   14.28    1.59
   1  -1  12   19.68    1.30
   1  -1  12   18.94    1.40
   1  -1  12   17.82    1.30
   1  -1  12   19.37    1.46
  -1  -1 -12   16.13    1.37
   1  -1  12   17.42    1.24
  -1  -1 -12   17.92    1.66
   1  -1  13   24.20    1.44
  -1  -1 -13   24.63    1.78
  -1  -1 -13   25.65    1.79
   1  -1  13   27.94    1.74
  -1  -1 -13   23.70    1.82
  -1  -1 -13   24.33    1.83
  -1  -1 -13   25.50    1.76
   1  -1  13   26.62    1.58
  -1  -1 -13   28.05    2.05
  -1  -1 -13   27.38    1.96
  -1  -1 -13   27.50    2.04
   1  -1  13   24.80    1.50
   1  -1  13   28.29    1.67
   1  -1  13   28.63    1.76
   1  -1  13   27.22    1.54
  -1  -1 -13   26.85    1.95
  -1  -1 -13   25.80    1.68
  -1  -1 -13   27.54    1.92
  -1  -1 -14   21.31    1.94
  -1  -1 -14   20.34    2.05
   1  -1  14   19.16    1.49
   1  -1  14   16.60    1.36
  -1  -1 -14   18.79    1.62
  -1  -1 -14   17.23    1.75
   1  -1  14   19.12    1.56
   1  -1  14   21.21    1.73
  -1  -1 -14   17.40    1.82
  -1  -1 -14   20.41    1.73
  -1  -1 -14   16.15    1.69
  -1  -1 -14   21.22    2.06
  -1  -1 -14   16.97    1.87
  -1  -1 -15   25.72    2.23
  -1  -1 -15   21.22    2.15
  -1  -1 -15   22.42    2.04
   1  -1  15   25.56    1.84
   1  -1  15   22.24    1.62
   1  -1  15   26.99    1.88
   1  -1  15   21.72    1.66
  -1  -1 -15   25.21    1.85
   1  -1  15   23.90    1.72
  -1  -1 -15   21.37    1.93
  -1  -1 -15   22.07    1.95
  -1  -1 -15   23.75    2.02
   1  -1  15   28.01    1.93
  -1  -1 -15   22.01    1.84
  -1  -1 -15   21.13    1.83
  -1  -1 -15   24.19    2.14
  -1  -1 -15   22.58    2.08
   1  -1  16   29.85    2.05
  -1  -1 -16   27.55    2.19
  -1  -1 -16   31.58    2.38
  -1  -1 -16   27.75    2.20
   1  -1  16   29.82    1.99
   1  -1  16   25.54    1.74
   1  -1  16   25.30    1.84
   1  -1  16   28.44    1.97
  -1  -1 -16   27.68    1.92
  -1  -1 -16   28.82    2.29
  -1  -1 -16   31.23    2.36
   1  -1  16   29.09    1.97
  -1  -1 -16   26.55    2.18
  -1  -1 -16   26.87    2.08
  -1  -1 -16   26.99    2.01
   1  -1  16   25.57    1.85
   1  -1  17  104.36    3.17
   1  -1  17  105.74    3.22
   1  -1  17  104.67    3.18
   1  -1  17   92.19    3.00
  -1  -1 -17   99.47    3.18
   1  -1  17  102.51    3.17
  -1  -1 -17  104.82    3.54
  -1  -1 -17  104.94    3.49
  -1  -1 -17   94.96    3.21
   1  -1  17   97.86    3.07
  -1  -1 -18   98.17    3.46
  -1  -1 -18   97.32    3.22
   1  -1  18   93.35    3.03
   1  -1  18   82.11    2.73
   1  -1  18   77.59    2.78
   1  -1  18   94.39    2.96
  -1  -1 -18   97.06    3.38
   1  -1  18   94.72    3.06
  -1  -1 -18   97.52    3.44
   1  -1  18   96.91    3.05
   1  -1  18   86.61    2.88
  -1  -1 -18   88.45    3.00
  -1  -1 -18   91.25    3.23
   1  -1  18   93.95    3.13
   1  -1  18   92.45    2.92
  -1  -1 -18   87.34    3.16
   1  -1  19   15.54    1.70
  -1  -1 -19   14.20    1.76
   1  -1  19   14.39    1.46
   1  -1  19   15.45    1.56
  -1  -1 -19   17.09    2.03
  -1  -1 -19   16.41    1.80
  -1  -1 -19   17.28    2.02
   1  -1  19   14.49    1.59
   1  -1  19   16.10    1.57
   1  -1  19   11.29    1.43
  -1  -1 -19   14.98    1.50
   1  -1  19   15.43    1.70
  -1  -1 -19   16.50    1.89
   1  -1  19   17.18    1.68
  -1  -1 -20   10.51    1.54
   1  -1  20   11.96    1.45
   1  -1  20    8.81    1.23
  -1  -1 -20   11.74    1.72
  -1  -1 -20    9.56    1.52
   1  -1  20    8.07    1.28
   1  -1  20    9.46    1.35
  -1  -1 -20   10.27    1.27
  -1  -1 -20    8.73    1.58
   1  -1  20   10.20    1.48
  -1  -1 -20   10.13    1.32
  -1  -1 -20    8.61    1.29
   1  -1  20    9.21    1.41
   1  -1  20   10.45    1.32
  -1  -1 -20    9.98    1.72
  -1  -1 -21   18.28    1.66
  -1  -1 -21   16.01    1.27
  -1  -1 -21   17.12    1.33
   1  -1  21   17.57    1.41
  -1  -1 -21   16.16    1.30
  -1  -1 -21   15.69    1.44
   1  -1  21   15.79    1.23
  -1  -1 -21   17.10    1.65
   1  -1  21   19.32    1.52
   1  -1  21   20.16    1.47
  -1  -1 -22   59.66    1.78
  -1  -1 -22   61.48    1.85
  -1  -1 -22   60.54    1.82
  -1  -1 -22   62.81    2.10
   1  -1  22   69.57    1.93
   1  -1  22   60.52    1.92
  -1  -1 -22   66.65    2.14
  -1  -1 -23    5.19    0.65
   1   0 -23   11.69    0.98
   1   0 -23   10.71    1.00
  -1   0  23   13.49    0.93
   1   0 -23   13.04    0.91
   1   0 -22   45.98    1.70
   1   0 -22   51.08    2.10
   1   0 -22   50.37    2.01
  -1   0  22   46.15    1.93
   1   0 -22   51.00    2.12
  -1   0  22   48.06    1.92
  -1   0  22   49.70    1.75
   1   0 -21   25.72    1.96
  -1   0  21   19.87    1.58
  -1   0  21   20.21    1.54
   1   0 -21   20.12    1.44
   1   0 -21   21.38    1.85
   1   0 -21   22.85    1.81
  -1   0  21   22.80    1.72
  -1   0  21   22.04    1.66
   1   0 -21   25.60    1.95
  -1   0  21   17.52    1.51
  -1   0  21   21.02    1.54
  -1   0  20    0.90    1.19
   1   0 -20    1.19    1.43
   1   0 -20   -0.55    1.56
  -1   0  20    1.00    1.27
   1   0 -20    0.51    1.62
   1   0 -20   -1.03    1.59
   1   0 -20   -0.86    1.55
  -1   0  20    0.92    1.14
  -1   0  20    0.19    1.16
  -1   0  20   -1.31    1.59
   1   0 -20    0.55    1.03
  -1   0  20    0.33    1.20
   1   0 -19    2.37    1.38
  -1   0  19    1.79    1.30
   1   0 -19    1.76    1.58
  -1   0  19    0.71    1.63
   1   0 -19    1.84    1.39
  -1   0  19    1.58    1.33
   1   0 -19    2.69    1.62
   1   0 -19    2.22    1.73
  -1   0  19    2.00    1.38
   1   0 -19    0.89    1.64
  -1   0  19    1.51    1.25
  -1   0  19    1.31    1.30
   1   0 -19    0.87    1.09
   1   0 -19    1.32    1.71
  -1   0  19    2.16    1.28
   1   0 -18   10.20    1.66
   1   0 -18   10.83    1.89
  -1   0  18   10.23    1.61
  -1   0  18    8.30    1.83
  -1   0  18    4.62    1.62
   1   0 -18   11.92    1.96
   1   0 -18   11.88    1.71
   1   0 -18   10.94    1.77
  -1   0  18   11.47    1.61
   1   0 -18   12.34    2.10
  -1   0  18   11.34    1.75
   1   0 -18   13.32    2.05
  -1   0  18   11.18    1.61
  -1   0  18   10.91    1.70
  -1   0  18   12.13    1.64
   1   0 -18    9.75    1.36
   1   0 -18   12.55    2.09
  -1   0  18    9.72    1.51
   1   0 -17   15.63    1.87
   1   0 -17   13.64    1.98
  -1   0  17   13.82    1.71
  -1   0  17   12.07    1.89
  -1   0  17    8.83    1.77
   1   0 -17   15.24    1.84
  -1   0  17   14.08    1.72
   1   0 -17    8.45    1.97
  -1   0  17   16.40    1.81
   1   0 -17   13.63    2.13
   1   0 -17   14.40    2.07
  -1   0  17   15.98    1.71
  -1   0  17   16.09    1.75
  -1   0  17   13.76    1.79
   1   0 -17   13.41    1.48
   1   0 -17   16.27    2.18
  -1   0  17   16.86    1.70
  -1   0  16  282.38    5.44
  -1   0  16  274.68    5.86
   1   0 -16  307.16    5.95
  -1   0  16  299.34    5.91
   1   0 -16  319.83    6.25
   1   0 -16  305.02    6.12
  -1   0  16  301.46    5.71
  -1   0  16  318.68    6.08
   1   0 -16  321.14    6.34
   1   0 -16  299.66    6.25
  -1   0  16  310.74    5.92
  -1   0  16  314.06    5.94
  -1   0  16  298.72    5.88
   1   0 -16  313.00    5.95
   1   0 -16  314.85    6.31
  -1   0  16  293.58    5.52
   1   0 -15   77.58    2.84
   1   0 -15   76.63    2.98
  -1   0  15   76.75    2.64
  -1   0  15   68.89    2.50
  -1   0  15   77.79    2.83
  -1   0  15   69.27    2.75
   1   0 -15   81.08    3.04
   1   0 -15   75.22    3.06
  -1   0  15   82.18    2.86
   1   0 -15   75.38    3.07
  -1   0  15   80.51    2.75
  -1   0  15   73.59    2.53
  -1   0  15   75.37    2.72
  -1   0  15   71.36    2.62
  -1   0  15   72.84    2.59
   1   0 -15   72.39    2.78
   1   0 -15   79.23    3.08
   1   0 -14   72.55    2.61
  -1   0  14   74.73    2.47
   1   0 -14   75.78    2.82
  -1   0  14   62.31    2.31
  -1   0  14   75.61    2.67
   1   0 -14   73.04    2.89
  -1   0  14   72.33    2.47
  -1   0  14   74.53    2.48
   1   0 -14   70.93    2.83
  -1   0  14   76.71    2.55
  -1   0  14   76.59    2.57
  -1   0  14   70.46    2.37
  -1   0  14   69.68    2.63
  -1   0  14   76.67    2.66
  -1   0  14   74.31    2.55
   1   0 -14   69.38    2.61
   1   0 -14   70.10    2.40
   1   0 -13    0.25    1.16
   1   0 -13   -0.58    0.88
  -1   0  13   -0.17    1.05
   1   0 -13   -0.18    1.29
  -1   0  13    1.66    1.26
  -1   0  13    0.21    1.02
   1   0 -13   -0.32    1.35
  -1   0  13    0.29    1.13
   1   0 -13    0.31    1.39
   1   0 -13   -0.18    1.38
  -1   0  13    0.09    1.03
   1   0 -13   -0.17    1.16
  -1   0  13    0.48    1.02
  -1   0  13    0.69    1.06
  -1   0  13    0.50    1.05
  -1   0  13    0.57    1.11
  -1   0  13   -0.10    1.08
   1   0 -13    0.08    1.41
   1   0 -13   -0.07    1.04
   1   0 -12   13.49    1.44
   1   0 -12   15.05    0.97
  -1   0  12   15.23    1.51
  -1   0  12   14.95    1.41
   1   0 -12   13.96    1.59
   1   0 -12   15.96    1.49
   1   0 -12   16.36    1.11
  -1   0  12   17.26    1.34
   1   0 -12   16.09    1.60
  -1   0  12   15.51    1.34
   1   0 -12   13.80    1.57
   1   0 -12   14.74    1.49
   1   0 -12   14.80    1.61
  -1   0  12   17.04    1.36
  -1   0  12   15.88    1.31
  -1   0  12   14.75    1.28
  -1   0  12   16.29    1.36
  -1   0  12   14.27    1.31
  -1   0  12   14.92    1.34
   1   0 -12   14.35    1.64
   1   0 -12   15.70    1.29
   1   0 -11  159.63    3.38
  -1   0  11  152.67    3.36
   1   0 -11  154.71    3.35
   1   0 -11  155.98    2.91
   1   0 -11  158.90    3.47
  -1   0  11  162.47    3.31
  -1   0  11  151.57    3.24
   1   0 -11  151.11    3.42
   1   0 -11  149.83    3.23
   1   0 -11  153.22    3.49
  -1   0  11  159.01    3.32
  -1   0  11  153.75    3.26
  -1   0  11  163.98    3.32
  -1   0  11  154.27    3.15
  -1   0  11  150.01    3.19
  -1   0  11  153.49    3.21
   1   0 -11  163.45    3.56
  -1   0  11  167.61    3.39
   1   0 -10   34.26    1.77
  -1   0  10   36.18    1.57
  -1   0  10   34.69    1.61
  -1   0  10   33.57    1.53
   1   0 -10   33.84    1.76
   1   0 -10   34.14    1.75
  -1   0  10   38.12    1.58
  -1   0  10   33.36    1.52
  -1   0  10   33.78    1.52
  -1   0  10   31.45    1.50
   1   0 -10   33.92    1.64
  -1   0  10   34.28    1.51
  -1   0  10   36.08    1.56
   1   0 -10   33.50    1.69
   1   0 -10   36.88    1.84
  -1   0   9   26.67    1.42
   1   0  -9   27.32    1.51
   1   0  -9   24.47    0.85
   1   0  -9   25.79    1.61
  -1   0   9   28.82    1.38
  -1   0   9   27.73    1.38
  -1   0   9   29.19    1.38
  -1   0   9   28.35    1.44
   1   0  -9   28.28    1.65
   1   0  -9   28.39    1.16
  -1   0   9   28.00    1.41
  -1   0   9   27.33    1.36
   1   0  -8  229.89    3.95
   1   0  -8  227.39    3.27
  -1   0   8  239.39    3.77
  -1   0   8  247.14    3.90
  -1   0   8  246.98    3.89
   1   0  -8  246.97    4.10
   1   0  -8  240.05    4.06
  -1   0   8  250.21    3.93
  -1   0   8  241.86    3.38
   1   0  -8  249.29    3.63
  -1   0   7    3.16    0.77
  -1   0   7    2.70    0.74
  -1   0   7    3.46    0.78
   1   0  -7    2.64    0.97
  -1   0   7    2.96    0.72
   1   0  -7    2.87    0.95
  -1   0   7    2.90    0.58
   1   0  -7    2.58    0.88
   1   0  -7    2.60    0.44
   1   0  -6    4.25    0.80
  -1   0   6    3.68    0.67
  -1   0   6    4.08    0.66
   1   0  -6    4.25    0.89
  -1   0   6    4.62    0.65
   1   0  -6    4.38    0.86
  -1   0   6    4.35    0.52
   1   0  -5   16.93    0.97
   1   0  -5   16.82    0.85
  -1   0   5   16.16    0.78
  -1   0   5   16.41    0.57
  -1   0   4  125.32    1.68
  -1   0   3   66.67    0.89
  -1   0   3   68.74    1.17
  -1   0   3   69.48    1.25
   1   0  -2  555.19    6.50
  -1   0   2  557.85    6.53
   1   0  -2  569.08    6.52
  -1   0   2  570.67    6.57
   1   0  -1   44.77    0.72
  -1   0   1   44.65    0.76
   1   0  -1   43.97    0.66
  -1   0   1   45.95    0.81
   1   0   0    5.73    0.21
   1   0   0    5.87    0.32
  -1   0   0    5.34    0.32
   1   0   1   64.88    1.00
  -1   0  -1   65.67    0.99
   1   0   1   63.96    1.07
  -1   0  -1   63.67    0.85
  -1   0  -1   67.33    0.97
   1   0   1   61.67    0.88
   1   0   2  758.47    9.35
  -1   0  -2  754.71    9.36
  -1   0  -3 1114.71   13.17
  -1   0  -3 1073.03   13.14
  -1   0  -4   82.96    1.69
  -1   0  -5  864.74   10.84
   1   0   5  883.38   10.70
  -1   0  -5  862.78   10.92
   1   0   5  876.17   10.67
   1   0   5  867.91   10.70
  -1   0  -6   40.01    1.40
   1   0   6   41.50    1.10
   1   0   6   40.31    1.19
  -1   0  -6   39.75    1.38
  -1   0  -6   40.54    1.30
   1   0   6   41.54    1.17
   1   0   6   42.01    1.16
   1   0   7   27.99    1.12
  -1   0  -7   25.60    1.42
   1   0   7   26.53    1.06
   1   0   7   23.16    1.15
  -1   0  -7   25.47    1.39
   1   0   7   27.79    1.15
  -1   0  -7   24.95    1.44
   1   0   7   27.82    1.14
  -1   0  -7   24.44    1.32
   1   0   8  133.01    2.53
   1   0   8  133.49    2.53
   1   0   8  129.49    2.47
  -1   0  -8  131.61    2.52
  -1   0  -8  135.53    2.87
  -1   0  -8  140.02    2.89
  -1   0  -8  132.36    2.71
   1   0   8  131.60    2.56
   1   0   8  131.65    2.58
  -1   0  -8  136.03    2.89
  -1   0  -9  202.61    3.81
  -1   0  -9  207.99    3.72
   1   0   9  207.46    3.56
  -1   0  -9  200.91    3.88
  -1   0  -9  202.80    3.84
  -1   0  -9  205.82    3.92
  -1   0  -9  209.79    3.91
   1   0   9  195.07    3.50
   1   0   9  202.59    3.55
   1   0   9  205.10    3.51
  -1   0  -9  209.58    3.77
  -1   0  -9  202.77    3.72
   1   0   9  209.00    3.43
  -1   0  -9  204.11    3.49
  -1   0  -9  204.13    3.84
  -1   0  -9  210.94    3.87
   1   0  10  312.35    4.57
  -1   0 -10  296.65    5.00
  -1   0 -10  291.19    4.96
  -1   0 -10  298.45    4.98
  -1   0 -10  289.84    5.06
   1   0  10  308.20    4.83
  -1   0 -10  296.20    5.19
  -1   0 -10  285.18    5.02
  -1   0 -10  301.01    5.13
  -1   0 -10  290.02    5.12
  -1   0 -10  294.64    5.20
   1   0  10  304.62    4.83
   1   0  10  294.10    4.77
   1   0  10  305.64    4.76
  -1   0 -10  305.93    5.17
  -1   0 -10  296.04    4.72
   1   0  10  308.42    4.72
   1   0  10  300.35    4.55
   1   0  10  304.54    4.57
  -1   0 -11    2.23    1.20
  -1   0 -11    2.57    1.19
  -1   0 -11    2.16    1.20
   1   0  11    2.81    0.89
   1   0  11    2.59    0.89
  -1   0 -11    1.81    1.16
  -1   0 -11    2.07    1.19
  -1   0 -11    2.25    1.31
  -1   0 -11    1.52    1.21
   1   0  11    3.16    1.00
  -1   0 -11    2.36    1.30
  -1   0 -11    2.13    1.29
  -1   0 -11    2.05    1.26
   1   0  11    2.29    0.88
   1   0  11    2.15    0.88
   1   0  11    2.62    0.95
   1   0  11    2.56    0.94
  -1   0 -11    2.10    1.01
   1   0  11    2.03    0.88
   1   0  11    2.03    0.85
  -1   0 -11    2.38    0.96
  -1   0 -12  236.74    4.66
   1   0  12  239.56    4.21
  -1   0 -12  242.05    4.62
  -1   0 -12  239.83    4.74
  -1   0 -12  251.00    4.67
   1   0  12  255.08    4.48
  -1   0 -12  246.58    4.91
   1   0  12  242.20    4.56
  -1   0 -12  240.40    4.73
  -1   0 -12  245.50    4.81
  -1   0 -12  242.69    4.90
  -1   0 -12  238.35    4.81
   1   0  12  259.36    4.50
   1   0  12  251.90    4.44
   1   0  12  253.08    4.43
  -1   0 -12  225.65    4.37
  -1   0 -12  226.85    4.41
   1   0  12  250.18    4.19
   1   0  12  258.61    4.21
  -1   0 -12  220.67    4.29
  -1   0 -13   56.92    2.47
   1   0  13   63.71    2.26
  -1   0 -13   59.16    2.47
  -1   0 -13   58.79    2.57
  -1   0 -13   57.97    2.60
  -1   0 -13   58.35    2.47
   1   0  13   65.97    2.19
   1   0  13   61.27    2.09
   1   0  13   59.72    2.08
   1   0  13   61.48    2.13
  -1   0 -13   56.27    2.09
   1   0  13   62.73    1.98
   1   0  13   62.71    1.97
  -1   0 -13   55.25    2.40
   1   0  13   62.17    2.13
  -1   0 -13   57.02    2.33
  -1   0 -13   59.27    2.34
  -1   0 -13   57.34    2.34
  -1   0 -13   58.25    2.50
  -1   0 -13   54.80    2.07
   1   0  14    5.29    1.36
  -1   0 -14    5.15    1.61
  -1   0 -14    5.59    1.71
  -1   0 -14    4.88    1.75
  -1   0 -14    4.17    1.55
   1   0  14    5.98    1.20
   1   0  14    4.38    1.20
   1   0  14    4.64    1.23
  -1   0 -14    4.41    1.51
   1   0  14    4.15    1.14
  -1   0 -14    5.01    1.49
  -1   0 -14    5.06    1.46
  -1   0 -14    4.92    1.43
  -1   0 -14    4.87    1.13
  -1   0 -14    3.97    1.21
   1   0  14    3.75    1.42
  -1   0 -15   30.93    2.23
   1   0  15   35.02    2.03
  -1   0 -15   28.98    2.24
  -1   0 -15   32.32    2.40
  -1   0 -15   31.26    2.23
  -1   0 -15   31.46    2.39
   1   0  15   31.91    1.84
   1   0  15   31.00    1.88
   1   0  15   31.30    1.85
  -1   0 -15   31.60    1.85
   1   0  15   30.38    1.85
  -1   0 -15   29.46    2.07
  -1   0 -15   30.65    2.15
  -1   0 -15   31.47    2.11
  -1   0 -15   33.35    2.13
  -1   0 -15   32.50    2.34
   1   0  15   31.47    2.06
  -1   0 -15   27.49    1.77
  -1   0 -16   16.48    2.15
  -1   0 -16   15.86    1.97
   1   0  16   17.04    1.66
   1   0  16   15.34    1.57
   1   0  16   13.45    1.57
   1   0  16   14.28    1.56
  -1   0 -16   16.05    2.09
  -1   0 -16   15.62    2.12
   1   0  16   15.91    1.58
   1   0  16   13.94    1.57
  -1   0 -16   13.48    1.79
  -1   0 -16   15.70    1.89
   1   0  16   17.90    1.75
  -1   0 -16   14.78    2.00
  -1   0 -16   13.73    1.54
   1   0  16   17.61    1.88
   1   0  17   55.66    2.41
   1   0  17   50.08    2.32
   1   0  17   52.16    2.25
  -1   0 -17   49.59    2.28
  -1   0 -17   53.64    2.81
  -1   0 -17   47.05    2.48
   1   0  17   53.64    2.38
   1   0  17   54.41    2.48
   1   0  17   55.74    2.52
   1   0  18   10.08    1.44
  -1   0 -18    9.64    1.77
   1   0  18    8.69    1.47
   1   0  18   10.41    1.50
   1   0  18    8.26    1.39
  -1   0 -18    7.66    1.89
  -1   0 -18    9.36    1.93
   1   0  18    9.52    1.36
  -1   0 -18    8.09    1.59
   1   0  18    7.90    1.42
   1   0  18    9.14    1.58
  -1   0 -18    7.94    1.79
   1   0  18   10.67    1.70
  -1   0 -18    9.61    1.96
   1   0  19   20.05    1.82
  -1   0 -19   19.00    2.11
   1   0  19   18.87    1.58
  -1   0 -19   19.52    1.90
   1   0  19   18.12    1.66
   1   0  19   14.99    1.57
  -1   0 -19   20.76    2.02
  -1   0 -19   20.53    2.15
   1   0  19   18.49    1.46
   1   0  19   17.29    1.59
  -1   0 -19   17.78    1.92
   1   0  19   17.25    1.70
  -1   0 -19   18.28    1.54
   1   0  19   19.38    1.77
  -1   0 -20    2.16    1.13
   1   0  20    1.22    1.28
  -1   0 -20    2.30    1.15
  -1   0 -20    4.07    1.63
   1   0  20    2.12    1.04
  -1   0 -20    2.87    1.41
   1   0  20    1.88    1.11
   1   0  20    2.40    1.12
  -1   0 -20    2.54    1.50
  -1   0 -20    2.39    1.56
   1   0  20    1.61    1.07
  -1   0 -20    1.99    1.41
   1   0  20    2.68    1.20
  -1   0 -20    1.45    1.00
   1   0  20    2.06    1.31
  -1   0 -21    0.56    1.35
   1   0  21    0.68    0.86
   1   0  21    0.78    0.92
  -1   0 -21    0.14    0.83
   1   0  21    0.85    1.02
  -1   0 -21   -0.44    1.19
   1   0  21   -0.39    0.89
  -1   0 -21   -0.09    1.38
   1   0  21    0.46    1.17
  -1   0 -21    1.81    0.99
  -1   0 -21    1.34    1.01
   1   0  21   -0.29    1.11
  -1   0 -22    0.73    0.80
  -1   0 -22    0.26    0.86
  -1   0 -22    0.87    0.72
   1   0  22    1.31    1.02
  -1   0 -22    1.06    1.11
   1   0  22   -0.15    0.85
   1   0  23    1.22    0.73
  -1   0 -23    0.69    0.62
  -1   0 -23    1.17    0.59
   1   1 -23    6.40    0.76
   1   1 -23    5.24    0.84
   1   1 -23    4.76    0.81
  -1   1  22   54.92    1.97
   1   1 -22   57.15    1.80
  -1   1  22   54.41    2.04
  -1   1  22   50.85    1.83
   1   1 -22   64.45    2.26
   1   1 -22   60.39    2.19
   1   1 -22   56.76    2.05
  -1   1  22   59.22    1.80
   1   1 -21   36.37    2.03
  -1   1  21   34.27    1.86
   1   1 -21   32.96    1.60
  -1   1  21   33.51    1.88
   1   1 -21   39.26    2.18
  -1   1  21   30.20    1.71
  -1   1  21   30.59    1.74
   1   1 -21   39.74    2.15
   1   1 -21   36.10    2.14
  -1   1  21   34.26    1.69
   1   1 -20   72.83    2.81
   1   1 -20   72.41    2.96
  -1   1  20   66.61    2.48
  -1   1  20   62.56    2.49
   1   1 -20   66.23    2.78
   1   1 -20   77.58    3.00
  -1   1  20   63.56    2.37
  -1   1  20   68.40    2.58
  -1   1  20   66.61    2.65
   1   1 -20   63.31    2.27
   1   1 -20   69.36    2.93
  -1   1  20   68.53    2.37
   1   1 -20   64.97    2.19
  -1   1  19    0.24    1.24
   1   1 -19    1.61    1.37
   1   1 -19    0.35    1.57
   1   1 -19    0.12    1.59
   1   1 -19    1.01    1.77
  -1   1  19   -0.52    1.32
   1   1 -19    1.85    1.70
  -1   1  19    1.55    1.28
  -1   1  19    0.90    1.31
  -1   1  19   -0.76    1.17
   1   1 -19    1.48    1.03
   1   1 -19    0.61    1.74
   1   1 -19   -1.91    1.36
  -1   1  19   -0.02    1.31
   1   1 -18   13.83    1.80
  -1   1  18    6.87    1.63
  -1   1  18   13.58    1.85
   1   1 -18   17.33    2.06
  -1   1  18   13.34    1.64
   1   1 -18   14.46    1.78
   1   1 -18   15.24    1.86
  -1   1  18   15.88    1.68
  -1   1  18   14.82    1.66
   1   1 -18   16.06    2.15
   1   1 -18   14.35    2.06
  -1   1  18   18.16    1.74
  -1   1  18   15.01    1.61
  -1   1  18   10.97    1.72
   1   1 -18   15.92    2.18
   1   1 -18   13.67    1.46
   1   1 -18   15.29    2.03
   1   1 -17  112.91    3.53
  -1   1  17  114.10    3.56
  -1   1  17  112.55    3.41
   1   1 -17  119.22    3.83
   1   1 -17  112.48    3.53
   1   1 -17  111.12    3.56
  -1   1  17  119.26    3.24
   1   1 -17  114.14    3.90
  -1   1  17  112.69    3.43
   1   1 -17  115.22    3.89
  -1   1  17  113.63    3.45
  -1   1  17  107.89    3.27
  -1   1  17  109.88    3.46
   1   1 -17  119.82    3.99
   1   1 -17  111.49    3.79
  -1   1  17  110.36    3.23
   1   1 -16  220.22    5.19
   1   1 -16  222.71    5.00
  -1   1  16  195.26    4.83
   1   1 -16  231.52    5.28
   1   1 -16  222.31    4.95
  -1   1  16  226.09    4.87
   1   1 -16  228.90    5.08
  -1   1  16  227.25    4.62
   1   1 -16  227.58    5.38
  -1   1  16  228.16    4.91
   1   1 -16  229.36    5.36
  -1   1  16  218.78    4.71
  -1   1  16  240.19    5.00
  -1   1  16  225.30    4.89
  -1   1  16  205.71    4.78
  -1   1  16  207.40    4.75
   1   1 -16  234.24    5.43
  -1   1  16  219.31    4.64
   1   1 -16  228.44    4.69
   1   1 -15  192.02    4.68
   1   1 -15  190.80    4.47
  -1   1  15  176.01    4.37
  -1   1  15  201.41    4.49
   1   1 -15  202.18    4.76
   1   1 -15  188.72    4.56
  -1   1  15  194.99    4.37
   1   1 -15  196.75    4.87
   1   1 -15  195.54    4.79
  -1   1  15  203.30    4.44
  -1   1  15  192.67    4.36
  -1   1  15  184.79    4.10
  -1   1  15  180.58    4.26
  -1   1  15  195.93    4.30
   1   1 -15  192.86    4.77
  -1   1  15  184.26    4.11
   1   1 -15  190.58    4.10
  -1   1  14  412.41    6.87
   1   1 -14  426.95    7.47
   1   1 -14  436.14    7.70
  -1   1  14  447.27    7.23
   1   1 -14  431.39    7.61
  -1   1  14  457.82    7.30
  -1   1  14  436.54    7.05
   1   1 -14  436.35    7.31
   1   1 -14  409.26    7.35
  -1   1  14  436.53    7.20
  -1   1  14  449.58    7.11
  -1   1  14  451.01    7.09
  -1   1  14  437.57    7.23
  -1   1  14  404.70    7.24
   1   1 -14  429.01    6.84
  -1   1  14  422.08    6.92
  -1   1  13    9.19    1.26
   1   1 -13    8.09    1.59
   1   1 -13    8.31    1.53
   1   1 -13   10.01    1.69
  -1   1  13    8.95    1.39
  -1   1  13    9.85    1.46
  -1   1  13    8.47    1.39
  -1   1  13    6.95    1.37
   1   1 -13    8.64    1.74
  -1   1  13    8.69    1.30
   1   1 -13    8.17    1.64
  -1   1  13    8.40    1.26
  -1   1  13    8.27    1.19
  -1   1  13    8.37    1.24
  -1   1  13    7.81    1.35
  -1   1  13    7.54    1.31
   1   1 -13    8.68    1.70
  -1   1  13    8.30    1.32
   1   1 -13    8.76    1.24
   1   1 -12   58.63    1.70
   1   1 -12   65.49    2.42
   1   1 -12   64.19    2.52
  -1   1  12   71.39    2.21
  -1   1  12   66.17    2.27
  -1   1  12   72.38    2.22
   1   1 -12   63.61    2.52
   1   1 -12   60.45    2.40
  -1   1  12   69.42    2.23
   1   1 -12   62.59    2.60
   1   1 -12   54.99    2.25
   1   1 -12   66.83    2.55
  -1   1  12   69.24    2.12
  -1   1  12   69.57    2.22
  -1   1  12   73.57    2.23
  -1   1  12   69.50    2.18
  -1   1  12   70.36    2.19
   1   1 -12   65.23    2.58
   1   1 -12   62.49    2.02
  -1   1  12   60.30    2.08
   1   1 -11  511.20    7.87
   1   1 -11  516.31    7.95
  -1   1  11  549.30    7.58
  -1   1  11  512.08    7.69
   1   1 -11  500.92    8.08
  -1   1  11  526.04    7.67
   1   1 -11  518.94    8.07
   1   1 -11  499.78    7.67
   1   1 -11  513.90    8.03
  -1   1  11  530.71    7.56
  -1   1  11  528.18    7.70
  -1   1  11  542.68    7.68
  -1   1  11  509.66    7.19
   1   1 -11  527.96    8.04
   1   1 -11  504.17    7.92
  -1   1  11  552.35    7.72
  -1   1  11  533.25    7.57
  -1   1  11  536.60    7.55
  -1   1  11  495.51    7.44
   1   1 -11  497.49    7.32
  -1   1  10  218.39    3.93
   1   1 -10  212.61    4.32
   1   1 -10  219.21    4.20
   1   1 -10  216.46    4.28
  -1   1  10  217.05    3.84
  -1   1  10  220.75    3.96
  -1   1  10  230.41    3.94
  -1   1  10  213.71    3.56
  -1   1  10  223.55    3.87
  -1   1  10  218.09    3.84
  -1   1  10  233.73    3.88
   1   1 -10  222.99    4.32
  -1   1  10  226.42    3.94
   1   1 -10  224.81    4.30
   1   1 -10  219.60    4.21
   1   1 -10  211.93    3.41
   1   1 -10  218.53    4.16
   1   1  -9   23.54    1.67
   1   1  -9   23.63    1.68
  -1   1   9   23.77    1.26
  -1   1   9   26.01    1.33
  -1   1   9   22.35    1.14
  -1   1   9   23.03    1.31
  -1   1   9   23.99    1.31
  -1   1   9   23.21    1.32
  -1   1   9   21.88    1.02
  -1   1   9   22.53    1.36
   1   1  -9   23.33    1.76
  -1   1   9   24.32    1.30
   1   1  -9   23.10    1.69
   1   1  -9   23.24    1.68
  -1   1   8   30.71    1.08
  -1   1   8   33.33    1.32
   1   1  -8   30.22    1.70
  -1   1   8   29.59    1.26
  -1   1   8   30.13    1.34
   1   1  -8   30.05    1.74
  -1   1   8   26.29    1.34
   1   1  -8   29.07    1.66
  -1   1   8   31.70    1.34
  -1   1   7  315.81    4.28
  -1   1   7  313.01    4.56
  -1   1   7  311.91    4.47
   1   1  -7  313.20    4.84
  -1   1   7  300.04    4.59
   1   1  -7  310.65    4.89
  -1   1   7  315.39    4.56
   1   1  -7  308.74    4.91
  -1   1   6  357.17    4.58
  -1   1   6  359.25    4.83
   1   1  -6  319.11    5.09
  -1   1   6  353.15    4.82
   1   1  -6  342.92    5.04
  -1   1   6  343.40    4.85
   1   1  -6  324.27    5.02
  -1   1   5  227.06    3.02
   1   1  -5  206.59    3.42
   1   1  -5  207.18    3.39
   1   1  -5  218.96    3.14
  -1   1   5  214.78    3.24
   1   1  -5  206.32    3.39
  -1   1   5  229.37    3.23
  -1   1   5  215.33    3.03
   1   1  -5  224.15    3.40
   1   1  -4  246.61    3.71
  -1   1   4  265.69    3.39
  -1   1   4  261.81    3.59
  -1   1   4  265.61    3.43
   1   1  -4  265.85    3.49
   1   1  -4  247.70    3.70
  -1   1   4  245.77    3.59
  -1   1   3 1251.97   14.25
  -1   1   3 1223.31   14.42
   1   1  -3 1213.38   14.36
   1   1  -2 1109.74   13.30
   1   1  -2 1080.28   13.37
   1   1  -1 1160.18   13.29
  -1   1   1 1138.66   13.21
  -1   1   1 1101.35   13.19
   1   1  -1 1134.48   13.28
   1   1  -1 1075.52   13.33
  -1   1   0  112.43    1.59
  -1   1   0  111.26    1.60
   1   1   0  113.37    1.69
   1   1   0  113.75    1.72
  -1   1  -1  602.84    7.29
   1   1   1  602.48    7.36
  -1   1  -1  593.37    7.44
  -1   1  -2 1310.57   15.76
  -1   1  -2 1323.00   15.68
  -1   1  -2 1342.75   15.82
  -1   1  -3  369.62    4.94
  -1   1  -3  374.96    4.78
  -1   1  -3  368.93    4.86
   1   1   3  370.87    4.75
   1   1   4 1200.43   14.72
   1   1   4 1194.35   14.74
  -1   1  -4 1227.56   14.90
  -1   1  -4 1220.38   14.71
  -1   1  -4 1238.92   14.68
   1   1   5   92.13    1.74
   1   1   5   91.27    1.74
  -1   1  -5   92.71    1.77
  -1   1  -5   95.24    2.01
  -1   1  -5   93.49    2.02
  -1   1  -5   94.13    1.94
   1   1   6  182.29    2.89
   1   1   6  174.11    2.82
   1   1   6  183.69    2.89
  -1   1  -6  179.27    2.90
   1   1   6  188.66    2.79
  -1   1  -6  178.14    3.19
   1   1   6  179.95    2.57
  -1   1  -6  184.45    3.23
  -1   1  -6  183.32    3.11
   1   1   6  179.39    2.89
   1   1   7  872.39   11.06
   1   1   7  871.25   10.84
  -1   1  -7  883.01   11.08
   1   1   7  876.04   11.02
  -1   1  -7  855.22   11.43
  -1   1  -7  886.65   11.34
   1   1   7  874.06   11.08
  -1   1  -7  893.42   11.04
   1   1   7  850.22   10.56
  -1   1  -7  906.96   11.50
   1   1   8 1617.58   19.78
  -1   1  -8 1692.63   20.30
   1   1   8 1625.68   19.95
  -1   1  -8 1685.37   19.96
  -1   1  -8 1695.17   19.99
   1   1   8 1653.72   19.90
  -1   1  -8 1606.66   20.44
  -1   1  -8 1610.63   20.50
   1   1   8 1631.76   19.89
   1   1   8 1561.78   19.97
   1   1   8 1633.94   19.92
   1   1   8 1549.63   19.57
  -1   1  -8 1630.53   20.41
  -1   1  -8 1664.18   20.41
  -1   1  -9 1153.15   14.81
  -1   1  -9 1156.09   14.77
   1   1   9 1134.38   14.20
  -1   1  -9 1174.98   14.77
  -1   1  -9 1110.43   14.84
   1   1   9 1120.78   14.39
  -1   1  -9 1160.37   14.40
  -1   1  -9 1136.90   14.97
  -1   1  -9 1126.12   14.88
  -1   1  -9 1140.14   14.91
  -1   1  -9 1113.60   14.84
  -1   1  -9 1154.03   15.04
   1   1   9 1085.97   14.41
   1   1   9 1108.52   14.31
   1   1   9 1120.01   14.36
  -1   1  -9 1170.69   14.91
   1   1   9 1142.42   14.32
  -1   1  -9 1170.75   14.45
   1   1   9 1112.50   14.24
   1   1   9 1115.62   14.24
  -1   1 -10    6.83    1.37
  -1   1 -10    6.82    1.42
  -1   1 -10    5.88    1.35
   1   1  10    6.24    1.04
  -1   1 -10    5.57    1.15
  -1   1 -10    5.15    1.39
   1   1  10    7.93    1.00
  -1   1 -10    6.40    1.38
  -1   1 -10    6.75    1.46
  -1   1 -10    6.33    1.48
  -1   1 -10    6.12    1.47
  -1   1 -10    7.46    1.49
   1   1  10    6.35    1.00
  -1   1 -10    6.01    1.40
   1   1  10    6.89    0.99
   1   1  10    8.61    1.05
  -1   1 -10    6.72    1.21
   1   1  10    6.99    1.01
   1   1  10    8.41    1.05
   1   1  10    6.86    1.04
   1   1  10    6.66    1.25
  -1   1 -10    5.72    1.12
  -1   1 -11   52.63    2.24
  -1   1 -11   50.57    1.94
   1   1  11   54.77    1.84
  -1   1 -11   52.64    2.31
  -1   1 -11   51.99    2.25
   1   1  11   54.83    1.87
  -1   1 -11   56.93    2.30
  -1   1 -11   47.89    1.91
   1   1  11   57.68    1.88
  -1   1 -11   54.77    2.18
  -1   1 -11   55.51    2.20
   1   1  11   57.10    1.80
  -1   1 -11   54.28    2.22
  -1   1 -11   51.81    2.34
  -1   1 -11   54.79    2.29
   1   1  11   56.90    1.82
   1   1  11   55.03    1.86
   1   1  11   59.36    1.88
   1   1  11   55.29    1.81
   1   1  11   52.75    1.79
  -1   1 -11   55.54    2.33
   1   1  11   50.62    2.06
  -1   1 -11   52.76    1.95
  -1   1 -12   13.69    1.36
   1   1  12   13.55    1.24
   1   1  12   14.22    1.29
  -1   1 -12   15.10    1.77
  -1   1 -12   14.15    1.68
  -1   1 -12   15.27    1.81
   1   1  12   16.23    1.33
   1   1  12   14.49    1.26
   1   1  12   14.68    1.27
   1   1  12   15.51    1.27
   1   1  12   13.72    1.26
  -1   1 -12   14.47    1.59
   1   1  12   15.15    1.25
  -1   1 -12   14.15    1.65
   1   1  12   15.41    1.31
  -1   1 -12   15.29    1.75
  -1   1 -12   14.83    1.75
   1   1  12   14.93    1.53
  -1   1 -12   12.65    1.41
   1   1  13   18.33    1.47
  -1   1 -13   21.37    2.03
  -1   1 -13   19.62    1.90
  -1   1 -13   20.77    2.08
   1   1  13   23.49    1.48
   1   1  13   21.19    1.49
   1   1  13   22.14    1.49
   1   1  13   23.64    1.49
   1   1  13   21.46    1.46
  -1   1 -13   22.32    1.93
  -1   1 -13   21.28    1.82
   1   1  13   24.03    1.51
   1   1  13   22.89    1.56
  -1   1 -13   21.19    1.95
  -1   1 -13   21.61    2.00
  -1   1 -13   18.39    1.67
   1   1  13   20.85    1.73
  -1   1 -13   20.42    1.60
  -1   1 -14   14.97    2.04
  -1   1 -14   15.77    1.91
   1   1  14   16.55    1.51
   1   1  14   16.92    1.39
   1   1  14   17.20    1.47
   1   1  14   17.80    1.50
  -1   1 -14   14.50    1.91
   1   1  14   18.44    1.58
  -1   1 -14   15.43    1.95
  -1   1 -14   14.79    2.04
   1   1  14   15.39    1.49
   1   1  14   15.77    1.76
  -1   1 -14   14.34    1.55
   1   1  15   19.15    1.68
   1   1  15   23.24    1.75
  -1   1 -15   20.87    2.15
  -1   1 -15   21.40    2.01
   1   1  15   25.04    1.73
   1   1  15   22.96    1.68
   1   1  15   24.52    1.75
   1   1  15   24.65    1.75
  -1   1 -15   22.54    2.28
  -1   1 -15   25.44    2.32
  -1   1 -15   23.18    2.10
  -1   1 -15   21.94    2.25
   1   1  15   24.20    1.68
   1   1  15   20.22    1.65
  -1   1 -15   22.37    1.56
  -1   1 -15   21.11    1.79
   1   1  15   24.87    2.03
   1   1  16   30.38    1.92
  -1   1 -16   23.44    2.27
  -1   1 -16   25.50    2.16
   1   1  16   30.87    1.91
  -1   1 -16   28.74    2.29
   1   1  16   28.91    1.85
   1   1  16   29.26    1.89
   1   1  16   28.62    1.89
  -1   1 -16   27.52    2.40
  -1   1 -16   28.34    2.43
   1   1  16   29.08    2.15
  -1   1 -16   28.26    1.94
   1   1  16   24.72    1.81
   1   1  16   24.29    1.77
  -1   1 -16   26.84    1.72
  -1   1 -16   28.30    2.42
   1   1  17  104.88    3.08
   1   1  17  103.94    3.16
  -1   1 -17   92.99    2.93
  -1   1 -17  104.57    3.66
   1   1  17  103.90    3.18
  -1   1 -17   94.97    3.36
   1   1  17  104.12    3.16
  -1   1 -17   99.01    3.09
   1   1  17  109.05    3.39
   1   1  18  104.32    3.06
  -1   1 -18  105.98    3.52
   1   1  18  105.65    3.15
   1   1  18  102.86    3.12
  -1   1 -18  106.60    3.66
  -1   1 -18  111.87    3.74
   1   1  18  105.32    3.18
   1   1  18  104.26    3.17
  -1   1 -18   96.19    3.30
   1   1  18  103.77    3.15
  -1   1 -18   98.14    3.51
  -1   1 -18  106.39    3.72
   1   1  19   19.87    1.68
  -1   1 -19   19.71    2.00
  -1   1 -19   17.32    1.76
   1   1  19   20.73    1.62
   1   1  19   20.36    1.76
  -1   1 -19   20.10    2.16
   1   1  19   19.15    1.65
   1   1  19   19.84    1.59
   1   1  19   19.41    1.65
  -1   1 -19   20.21    2.06
  -1   1 -19   21.60    2.17
  -1   1 -19   16.08    1.41
  -1   1 -19   19.99    1.57
   1   1  19   21.32    1.85
  -1   1 -20   10.87    1.67
   1   1  20    9.47    1.28
   1   1  20    9.77    1.27
  -1   1 -20   10.44    1.76
   1   1  20    8.79    1.26
   1   1  20    8.74    1.21
   1   1  20    6.65    1.23
  -1   1 -20    7.41    1.10
  -1   1 -20    9.66    1.63
   1   1  20    7.91    1.49
  -1   1 -20    9.14    1.16
  -1   1 -20    9.89    1.80
  -1   1 -20    8.47    1.30
   1   1  20    7.92    1.40
  -1   1 -20    8.69    1.26
   1   1  21   18.95    1.44
  -1   1 -21   19.39    1.40
  -1   1 -21   18.37    1.21
  -1   1 -21   19.87    1.41
  -1   1 -21   20.15    1.76
   1   1  21   18.99    1.37
  -1   1 -21   19.70    1.60
   1   1  21   21.65    1.55
   1   1  21   18.90    1.35
  -1   1 -21   20.32    1.73
  -1   1 -22   66.25    2.17
   1   1  22   55.15    1.78
  -1   1 -22   53.01    1.57
  -1   1 -22   63.13    1.87
  -1   1 -22   61.09    1.82
  -1   1 -22   66.16    2.16
   1   1  22   69.80    1.96
  -1   1 -23    4.75    0.65
   1   1  23    4.95    0.60
  -1   2  22    2.69    0.77
  -1   2  22    3.69    0.90
   1   2 -22    1.73    0.74
   1   2 -22    1.46    0.76
   1   2 -22    1.90    0.69
   1   2 -22    3.45    0.77
   1   2 -22    3.77    1.15
   1   2 -21    3.29    1.35
  -1   2  21    4.34    1.08
   1   2 -21    3.14    0.85
  -1   2  21    2.51    1.09
   1   2 -21    4.23    1.29
   1   2 -21    3.58    1.42
   1   2 -21    1.97    0.98
   1   2 -20    6.49    1.72
  -1   2  20    3.74    1.14
   1   2 -20    6.61    1.58
   1   2 -20    6.31    1.65
  -1   2  20    5.40    1.27
  -1   2  20    5.11    1.31
   1   2 -20    6.48    1.02
   1   2 -20    7.38    1.56
   1   2 -20    5.67    1.64
   1   2 -20    4.37    1.21
  -1   2  20    5.37    1.22
  -1   2  19    4.81    1.47
   1   2 -19    8.29    1.73
   1   2 -19    5.63    1.76
   1   2 -19    7.87    1.95
   1   2 -19    6.46    1.89
   1   2 -19    7.08    1.82
  -1   2  19    7.31    1.42
  -1   2  19    6.33    1.39
  -1   2  19    6.71    1.28
   1   2 -19    7.88    1.12
  -1   2  19    7.93    1.41
   1   2 -19    6.95    1.35
  -1   2  18   -1.62    1.49
   1   2 -18   -0.93    1.71
   1   2 -18    0.55    1.56
   1   2 -18    0.29    1.84
   1   2 -18    0.77    1.71
  -1   2  18   -0.36    1.28
  -1   2  18    0.44    1.27
   1   2 -18    1.33    1.88
   1   2 -18   -0.23    1.68
  -1   2  18    0.13    1.29
   1   2 -18    0.03    1.47
  -1   2  18    0.11    1.37
  -1   2  18   -0.05    1.39
   1   2 -18   -0.27    1.43
  -1   2  18   -0.23    1.15
   1   2 -17   18.29    1.79
  -1   2  17   19.37    1.79
  -1   2  17   16.13    1.49
  -1   2  17   16.86    1.77
  -1   2  17   14.06    1.83
   1   2 -17   17.51    2.32
   1   2 -17   17.67    1.99
  -1   2  17   17.62    1.67
   1   2 -17   20.26    2.23
   1   2 -17   16.87    1.88
  -1   2  16  394.33    7.04
  -1   2  16  349.73    6.87
   1   2 -16  397.98    7.20
   1   2 -16  405.80    7.60
  -1   2  16  382.82    6.92
   1   2 -16  394.48    7.51
   1   2 -16  408.32    7.31
   1   2 -16  418.29    7.38
   1   2 -16  406.69    7.75
  -1   2  16  382.78    6.82
  -1   2  16  400.20    6.75
   1   2 -16  393.29    7.62
  -1   2  16  411.93    7.17
  -1   2  16  371.58    6.64
  -1   2  16  390.65    7.01
  -1   2  16  427.68    7.07
  -1   2  16  414.56    7.12
   1   2 -16  410.81    7.76
  -1   2  16  397.20    6.87
   1   2 -16  404.47    6.86
  -1   2  15    9.26    1.66
  -1   2  15   10.00    1.75
   1   2 -15   15.20    2.11
   1   2 -15   13.01    1.89
  -1   2  15   14.08    1.56
   1   2 -15   13.19    1.95
   1   2 -15   15.73    2.17
   1   2 -15   13.53    2.05
  -1   2  15   15.84    1.85
   1   2 -15   14.38    2.28
  -1   2  15   13.00    1.55
   1   2 -15   14.86    2.19
  -1   2  15   17.06    1.71
  -1   2  15   14.30    1.50
  -1   2  15   14.21    1.64
  -1   2  15   15.79    1.82
  -1   2  15   13.17    1.78
   1   2 -15   14.53    2.24
   1   2 -15   14.68    1.68
  -1   2  15   16.24    1.78
   1   2 -14  343.77    6.72
   1   2 -14  353.44    6.46
   1   2 -14  348.40    6.79
  -1   2  14  331.97    6.25
  -1   2  14  346.27    6.25
  -1   2  14  314.86    6.16
   1   2 -14  358.64    6.57
   1   2 -14  363.06    6.70
  -1   2  14  340.52    6.09
   1   2 -14  354.51    6.97
  -1   2  14  339.19    6.07
   1   2 -14  336.14    6.75
  -1   2  14  385.99    6.44
  -1   2  14  335.02    5.91
  -1   2  14  346.85    6.17
   1   2 -14  351.21    6.89
  -1   2  14  345.85    6.16
   1   2 -14  363.61    6.05
  -1   2  14  374.89    6.27
  -1   2  14  376.60    6.30
   1   2 -13  104.05    3.24
   1   2 -13  104.14    3.34
  -1   2  13   96.92    2.91
  -1   2  13   98.85    2.82
   1   2 -13  102.28    3.52
  -1   2  13  104.73    2.95
   1   2 -13  104.37    3.49
  -1   2  13  111.13    3.01
  -1   2  13   98.71    2.70
   1   2 -13   97.85    3.23
  -1   2  13  104.15    2.85
   1   2 -13  104.45    3.41
   1   2 -13   99.93    3.18
  -1   2  13  110.77    2.97
  -1   2  13  109.85    2.95
  -1   2  13   92.12    2.92
  -1   2  13  100.24    2.94
  -1   2  13  102.26    2.95
   1   2 -13   96.29    2.77
   1   2 -12   64.11    2.70
  -1   2  12   68.97    2.21
   1   2 -12   65.55    2.62
   1   2 -12   69.25    2.76
   1   2 -12   61.85    2.57
  -1   2  12   64.17    2.29
  -1   2  12   53.10    2.24
   1   2 -12   64.55    2.67
  -1   2  12   60.81    2.14
   1   2 -12   64.63    2.83
  -1   2  12   71.62    2.32
   1   2 -12   70.15    2.83
  -1   2  12   69.97    2.30
  -1   2  12   63.26    2.04
  -1   2  12   65.05    2.20
   1   2 -12   58.37    2.43
  -1   2  12   67.43    2.29
  -1   2  12   71.68    2.31
   1   2 -12   65.26    2.78
  -1   2  12   61.63    2.30
   1   2 -12   62.93    2.16
  -1   2  11  106.06    2.58
   1   2 -11  106.48    3.20
   1   2 -11   98.57    3.07
  -1   2  11   86.27    2.67
  -1   2  11   98.87    2.68
   1   2 -11  104.47    3.18
   1   2 -11  103.50    3.06
   1   2 -11   95.35    3.14
   1   2 -11  105.41    3.30
  -1   2  11   92.53    2.52
  -1   2  11  100.23    2.65
   1   2 -11  105.43    3.22
  -1   2  11  107.21    2.68
  -1   2  11  100.06    2.44
  -1   2  11  103.79    2.62
   1   2 -11   89.72    2.88
  -1   2  11  111.70    2.69
  -1   2  11  106.59    2.65
   1   2 -11  106.62    3.27
   1   2 -11  102.64    2.54
  -1   2  11  102.85    2.76
   1   2 -10  140.33    3.49
  -1   2  10  148.82    3.00
   1   2 -10  144.51    3.60
  -1   2  10  138.55    3.06
   1   2 -10  141.85    3.52
   1   2 -10  143.66    3.51
  -1   2  10  130.19    3.11
   1   2 -10  128.58    3.59
  -1   2  10  132.44    2.93
   1   2 -10  137.20    3.64
  -1   2  10  141.18    3.06
   1   2 -10  146.31    3.58
  -1   2  10  146.76    3.09
  -1   2  10  135.67    2.82
   1   2 -10  137.01    3.36
  -1   2  10  143.11    3.00
  -1   2  10  145.41    3.03
  -1   2  10  147.11    3.04
   1   2 -10  149.14    3.66
  -1   2  10  143.30    3.15
   1   2 -10  141.54    2.94
   1   2  -9   60.03    2.35
  -1   2   9   56.16    1.72
   1   2  -9   56.20    2.25
  -1   2   9   54.49    1.87
  -1   2   9   49.60    1.84
   1   2  -9   56.16    2.18
  -1   2   9   52.09    1.86
   1   2  -9   57.29    2.22
   1   2  -9   49.05    2.35
  -1   2   9   52.82    1.82
   1   2  -9   55.18    2.35
   1   2  -9   56.24    2.25
  -1   2   9   54.04    1.93
  -1   2   9   53.04    1.61
  -1   2   9   55.09    1.79
  -1   2   9   57.81    1.77
   1   2  -9   53.54    2.13
  -1   2   9   55.87    1.83
  -1   2   9   56.54    1.82
   1   2  -9   58.00    2.35
   1   2  -9   58.40    1.75
   1   2  -8  149.92    3.45
   1   2  -8  151.79    3.40
   1   2  -8  152.10    3.32
  -1   2   8  139.11    3.06
  -1   2   8  145.37    2.68
  -1   2   8  152.16    2.92
   1   2  -8  150.91    3.26
  -1   2   8  156.36    2.88
  -1   2   8  148.05    2.92
  -1   2   8  150.78    2.94
   1   2  -8  159.81    3.43
  -1   2   8  151.35    2.95
  -1   2   8  145.76    2.98
   1   2  -8  149.67    3.39
   1   2  -8  150.14    3.33
  -1   2   8  154.97    2.85
  -1   2   8  134.74    2.98
   1   2  -8  156.20    3.35
  -1   2   8  149.63    2.90
  -1   2   7   41.25    1.28
  -1   2   7   43.07    1.43
   1   2  -7   41.25    1.80
   1   2  -7   43.57    1.93
  -1   2   7   39.11    1.65
  -1   2   7   39.39    1.50
  -1   2   7   39.94    1.50
  -1   2   7   43.80    1.38
   1   2  -7   42.60    1.87
   1   2  -7   43.05    1.92
  -1   2   7   43.88    1.54
  -1   2   7   42.91    1.54
   1   2  -7   41.33    1.88
   1   2  -6   96.50    2.40
  -1   2   6   90.47    1.94
   1   2  -6   93.23    2.35
  -1   2   6   93.58    1.88
   1   2  -6   93.79    2.34
   1   2  -6   94.39    2.29
  -1   2   6   90.30    1.91
  -1   2   6   89.48    2.02
  -1   2   6   89.19    2.04
   1   2  -6   94.89    2.33
  -1   2   5  620.88    7.78
  -1   2   5  622.35    7.78
   1   2  -5  606.67    8.16
   1   2  -5  616.45    8.22
   1   2  -5  618.95    8.18
  -1   2   5  617.70    7.92
   1   2  -5  595.07    8.17
   1   2  -4  120.91    2.27
  -1   2   4  115.27    2.23
   1   2  -4  114.73    2.35
  -1   2   4  116.92    1.97
   1   2  -4  115.56    1.86
  -1   2   4  114.16    2.12
   1   2  -4  116.60    2.37
   1   2  -4  117.52    2.36
   1   2  -4  112.96    2.36
   1   2  -3  425.40    5.91
   1   2  -3  423.34    5.92
  -1   2   3  432.47    5.80
   1   2  -3  430.64    5.91
   1   2  -3  444.84    5.85
  -1   2   3  418.23    5.75
  -1   2   3  433.74    5.48
   1   2  -3  431.26    5.93
   1   2  -3  423.04    5.90
  -1   2   3  436.80    5.69
   1   2  -3  441.12    5.42
   1   2  -2 9695.10  111.62
   1   2  -2 9657.17  111.61
   1   2  -2 9611.73  111.61
   1   2  -2 9999.00  111.57
   1   2  -2 9418.35  111.27
  -1   2   2 9131.90  111.48
  -1   2   2 9938.37  111.10
  -1   2   2 9571.38  111.46
   1   2  -2 9402.30  111.57
   1   2  -1 6742.73   78.94
   1   2  -1 6656.27   78.92
   1   2  -1 6784.60   78.92
   1   2  -1 6905.56   78.90
  -1   2   1 6578.58   78.78
   1   2  -1 6981.01   78.58
  -1   2   1 6796.89   78.35
  -1   2   1 6900.72   78.78
   1   2  -1 6823.56   78.56
   1   2  -1 6566.90   78.89
   1   2   0 4947.58   58.50
   1   2   0 5090.21   58.50
   1   2   0 5127.47   58.48
   1   2   0 5105.06   58.30
  -1   2   0 5012.83   57.89
   1   2   0 5098.54   58.38
   1   2   0 4961.77   58.47
   1   2   0 5115.60   58.10
   1   2   1  712.82    8.94
   1   2   1  727.14    8.84
   1   2   1  720.19    8.93
   1   2   1  715.82    8.91
  -1   2  -1  692.20    8.75
   1   2   1  718.90    8.67
  -1   2  -1  712.75    8.94
  -1   2  -1  726.49    8.88
  -1   2  -2    9.24    0.95
   1   2   2    7.96    0.86
  -1   2  -2    9.29    0.89
   1   2   2    8.07    0.86
   1   2   2    8.23    0.71
   1   2   2    8.29    0.81
  -1   2  -2    9.17    0.68
  -1   2  -2    8.25    0.71
  -1   2  -2    7.64    0.43
   1   2   2    8.15    0.41
   1   2   3  709.01    8.71
  -1   2  -3  705.92    8.68
   1   2   3  696.68    8.71
   1   2   3  696.99    8.66
  -1   2  -3  719.63    8.91
  -1   2  -3  720.70    8.88
  -1   2  -3  675.42    8.83
  -1   2  -3  726.81    8.84
   1   2   4   84.65    1.88
   1   2   4   83.86    1.67
  -1   2  -4   88.50    1.90
   1   2   4   86.33    1.60
  -1   2  -4   88.30    2.07
   1   2   4   83.43    1.86
   1   2   4   84.77    1.79
  -1   2  -4   85.42    1.89
  -1   2  -4   82.96    1.91
  -1   2  -4   92.14    2.03
   1   2   5   28.32    1.27
   1   2   5   29.18    1.08
   1   2   5   28.04    1.30
  -1   2  -5   33.25    1.54
  -1   2  -5   33.99    1.35
   1   2   5   31.19    1.00
   1   2   5   29.80    1.17
  -1   2  -5   27.35    1.26
  -1   2  -5   28.20    1.19
  -1   2  -5   33.49    1.33
  -1   2  -5   35.65    1.50
   1   2   6  166.03    2.85
   1   2   6  154.09    2.97
  -1   2  -6  172.61    3.07
   1   2   6  157.85    2.63
   1   2   6  164.23    2.94
  -1   2  -6  174.85    3.35
   1   2   6  164.17    2.92
  -1   2  -6  173.81    3.03
  -1   2  -6  174.07    3.23
   1   2   6  165.92    2.82
   1   2   6  161.82    2.70
   1   2   7   71.36    1.92
   1   2   7   71.83    1.92
  -1   2  -7   78.31    2.12
   1   2   7   65.10    1.57
  -1   2  -7   77.00    2.25
  -1   2  -7   74.15    2.02
   1   2   7   72.70    1.82
  -1   2  -7   75.68    2.34
   1   2   7   69.87    1.91
  -1   2  -7   79.20    2.36
   1   2   7   66.45    1.97
   1   2   7   74.16    1.85
  -1   2  -7   76.84    2.37
  -1   2  -7   76.64    2.32
   1   2   7   65.25    1.92
   1   2   7   67.03    1.90
  -1   2  -7   73.17    2.33
  -1   2  -8  262.48    4.29
   1   2   8  257.18    4.22
  -1   2  -8  263.17    4.39
   1   2   8  263.03    4.29
  -1   2  -8  262.01    4.36
   1   2   8  261.49    4.19
  -1   2  -8  269.54    4.67
  -1   2  -8  260.63    4.74
  -1   2  -8  263.72    4.83
   1   2   8  250.18    4.29
  -1   2  -8  269.19    4.82
   1   2   8  261.26    4.22
  -1   2  -8  262.80    4.77
   1   2   8  256.40    4.25
   1   2   8  259.35    4.27
  -1   2  -8  258.77    4.79
  -1   2  -9   20.06    1.83
  -1   2  -9   17.92    1.65
   1   2   9   19.78    1.34
  -1   2  -9   18.76    1.55
   1   2   9   20.92    1.29
  -1   2  -9   20.03    1.72
   1   2   9   21.69    1.20
  -1   2  -9   18.75    1.53
  -1   2  -9   18.67    1.78
   1   2   9   17.78    1.34
  -1   2  -9   18.44    1.80
   1   2   9   20.12    1.27
  -1   2  -9   19.29    1.82
   1   2   9   19.17    1.15
   1   2   9   20.59    1.23
   1   2   9   19.93    1.32
   1   2   9   19.94    1.32
  -1   2  -9   19.64    1.85
   1   2   9   17.87    1.59
  -1   2  -9   19.53    1.29
  -1   2 -10  188.91    4.31
  -1   2 -10  182.52    3.90
  -1   2 -10  185.90    4.26
  -1   2 -10  187.94    4.28
  -1   2 -10  189.91    4.34
   1   2  10  170.58    3.51
   1   2  10  181.08    3.37
  -1   2 -10  191.90    4.24
   1   2  10  184.67    3.59
   1   2  10  184.71    3.50
  -1   2 -10  177.79    3.76
   1   2  10  185.38    3.50
  -1   2 -10  186.29    4.13
   1   2  10  188.03    3.59
  -1   2 -10  187.12    3.84
   1   2  10  188.18    3.52
   1   2  10  184.22    3.53
   1   2  10  185.13    3.55
   1   2  10  184.75    3.99
  -1   2 -10  174.50    3.50
  -1   2 -11   60.60    2.32
   1   2  11   73.35    2.16
  -1   2 -11   69.13    2.65
   1   2  11   68.56    2.09
  -1   2 -11   70.03    2.82
  -1   2 -11   73.10    2.85
  -1   2 -11   71.06    2.87
   1   2  11   63.15    2.15
   1   2  11   71.12    2.05
   1   2  11   70.80    2.21
  -1   2 -11   75.95    2.85
   1   2  11   72.83    2.15
   1   2  11   74.62    2.23
   1   2  11   76.99    2.23
   1   2  11   72.64    2.20
  -1   2 -11   67.63    2.41
   1   2  11   75.41    2.20
  -1   2 -11   69.64    2.79
   1   2  11   70.58    2.58
  -1   2 -11   70.24    2.24
  -1   2 -12  342.04    6.43
   1   2  12  350.12    5.83
   1   2  12  345.47    5.76
  -1   2 -12  359.18    6.65
  -1   2 -12  356.38    6.73
  -1   2 -12  350.69    6.75
   1   2  12  348.15    5.68
  -1   2 -12  361.13    6.64
   1   2  12  358.65    5.95
   1   2  12  345.63    5.81
   1   2  12  358.81    5.78
   1   2  12  350.17    5.91
  -1   2 -12  341.76    6.63
  -1   2 -12  342.90    5.87
   1   2  12  354.37    6.32
   1   2  12  359.51    5.83
   1   2  12  365.00    5.86
  -1   2 -13  119.51    3.84
  -1   2 -13  117.60    3.68
   1   2  13  110.34    2.85
   1   2  13  121.66    3.12
   1   2  13  114.11    2.98
   1   2  13  116.81    3.00
  -1   2 -13  119.70    3.80
   1   2  13  116.23    2.94
  -1   2 -13  115.57    3.69
   1   2  13  122.94    3.05
   1   2  13  117.52    3.00
   1   2  13  114.84    3.41
  -1   2 -13  114.80    3.15
  -1   2 -14    2.69    1.65
  -1   2 -14    4.53    1.94
  -1   2 -14    4.73    1.82
   1   2  14    3.97    1.30
   1   2  14    4.43    1.27
  -1   2 -14    3.58    1.88
   1   2  14    4.35    1.34
  -1   2 -14    4.41    1.96
  -1   2 -14    4.32    1.84
   1   2  14    4.16    1.19
   1   2  14    4.21    1.33
   1   2  14    5.20    1.32
   1   2  14    4.67    1.67
  -1   2 -14    3.11    1.41
  -1   2 -14    4.13    1.49
  -1   2 -15   36.08    2.40
   1   2  15   35.96    1.95
  -1   2 -15   37.75    2.65
   1   2  15   35.30    1.92
  -1   2 -15   34.21    2.65
   1   2  15   36.78    1.87
  -1   2 -15   36.92    2.56
   1   2  15   40.29    2.08
   1   2  15   38.14    2.03
  -1   2 -15   37.61    2.69
  -1   2 -15   34.09    2.15
   1   2  15   42.81    2.44
  -1   2 -15   36.15    2.24
   1   2  15   35.64    2.05
  -1   2 -15   37.22    2.69
   1   2  15   38.95    2.05
   1   2  15   38.95    2.04
   1   2  16   32.37    1.83
   1   2  16   32.81    2.00
  -1   2 -16   25.91    1.65
  -1   2 -16   34.49    2.63
  -1   2 -16   31.85    2.32
   1   2  16   34.02    1.94
   1   2  16   26.89    1.82
   1   2  16   35.08    2.03
  -1   2 -16   31.52    2.08
   1   2  16   39.14    2.36
   1   2  17  100.43    3.03
  -1   2 -17  103.56    3.68
   1   2  17  106.91    3.15
  -1   2 -17  104.11    3.45
  -1   2 -17  115.65    3.94
  -1   2 -17  113.44    3.87
   1   2  17  100.52    2.93
   1   2  17  110.31    3.23
   1   2  17  108.95    3.22
   1   2  17  106.26    3.13
   1   2  17  105.86    3.13
   1   2  17  109.03    3.19
  -1   2 -17  109.31    3.83
  -1   2 -18   14.01    1.56
   1   2  18   17.07    1.65
  -1   2 -18   16.08    1.53
   1   2  18   15.92    1.52
  -1   2 -18   12.59    2.13
  -1   2 -18   15.93    2.05
   1   2  18   14.93    1.45
  -1   2 -18   12.96    2.09
  -1   2 -18   15.43    2.20
   1   2  18   15.43    1.42
   1   2  18   18.16    1.65
   1   2  18   14.13    1.58
  -1   2 -18   14.96    1.87
   1   2  18   14.73    1.59
   1   2  18   16.06    1.59
  -1   2 -18   11.03    1.27
  -1   2 -18   17.73    1.67
   1   2  18   15.03    1.80
  -1   2 -19   12.91    1.38
  -1   2 -19   13.75    1.43
   1   2  19   13.74    1.50
   1   2  19   13.14    1.39
  -1   2 -19   13.75    1.63
  -1   2 -19   15.01    2.02
   1   2  19   15.65    1.33
   1   2  19   15.89    1.54
   1   2  19   13.01    1.44
  -1   2 -19   14.40    1.96
  -1   2 -19   13.97    1.21
   1   2  19   14.34    1.48
   1   2  19   15.01    1.53
  -1   2 -19   17.32    2.08
   1   2  19   16.08    1.37
  -1   2 -19   17.04    1.91
  -1   2 -19   16.38    1.55
   1   2  19   16.23    1.73
  -1   2 -20    5.40    1.46
  -1   2 -20    3.72    1.54
  -1   2 -20    3.90    1.55
   1   2  20    3.83    1.12
   1   2  20    2.75    1.06
   1   2  20    3.63    1.02
  -1   2 -20    3.45    1.03
  -1   2 -20    2.85    0.99
   1   2  20    2.68    1.12
  -1   2 -20    2.18    0.79
   1   2  20    4.52    1.32
  -1   2 -20    4.60    1.12
  -1   2 -21   38.76    1.95
   1   2  21   33.82    1.57
  -1   2 -21   32.71    1.46
   1   2  21   35.02    1.52
  -1   2 -21   38.21    1.77
   1   2  21   38.33    1.70
  -1   2 -21   37.00    1.49
  -1   2 -21   39.83    1.95
  -1   2 -21   31.88    1.43
  -1   3  21   18.77    1.11
  -1   3  21   21.52    1.30
   1   3 -21   25.19    1.34
   1   3 -21   17.20    0.93
   1   3 -21   26.37    1.64
   1   3 -20   21.80    1.74
  -1   3  20   16.27    1.29
  -1   3  20   18.19    1.42
   1   3 -20   21.74    1.85
   1   3 -20   21.25    1.46
   1   3 -20   18.29    1.14
   1   3 -19    0.79    1.57
  -1   3  19    1.51    1.12
  -1   3  19    2.12    0.98
   1   3 -19    1.81    1.51
   1   3 -19    0.21    1.67
   1   3 -19    1.36    0.84
  -1   3  19    1.89    1.33
   1   3 -19   -1.78    1.37
   1   3 -18   44.91    2.31
  -1   3  18   33.78    1.86
   1   3 -18   41.62    2.53
   1   3 -18   38.37    2.16
   1   3 -18   44.63    2.73
   1   3 -18   40.51    2.54
  -1   3  18   40.18    2.10
  -1   3  18   36.38    2.00
  -1   3  18   38.94    2.20
  -1   3  18   40.51    2.24
   1   3 -18   38.27    2.60
   1   3 -18   34.85    2.16
  -1   3  18   42.38    2.06
   1   3 -18   40.51    2.07
   1   3 -17    3.51    1.84
   1   3 -17    3.31    1.74
   1   3 -17    3.33    1.54
  -1   3  17    3.27    1.16
   1   3 -17    2.52    1.56
   1   3 -17    2.11    1.82
   1   3 -17    3.58    2.00
   1   3 -17    3.14    1.86
  -1   3  17    3.94    1.31
  -1   3  17    3.28    1.52
  -1   3  17    3.91    1.50
  -1   3  17    2.66    1.31
  -1   3  17    3.51    1.43
   1   3 -17    2.44    2.00
  -1   3  16   31.54    2.09
   1   3 -16   33.20    2.02
  -1   3  16   28.41    1.94
   1   3 -16   32.23    2.73
   1   3 -16   31.08    2.28
   1   3 -16   33.81    2.46
   1   3 -16   30.98    2.52
  -1   3  16   26.59    1.80
   1   3 -16   31.24    2.24
   1   3 -16   34.12    2.60
   1   3 -15   47.45    2.90
  -1   3  15   47.52    2.17
   1   3 -15   46.65    2.59
   1   3 -15   54.72    3.04
   1   3 -15   48.13    2.74
   1   3 -15   53.43    2.85
   1   3 -15   53.10    3.12
   1   3 -15   48.92    2.97
  -1   3  15   50.03    2.33
  -1   3  15   48.97    2.28
  -1   3  15   56.95    2.50
  -1   3  15   60.19    2.51
   1   3 -15   48.59    3.10
  -1   3  15   50.09    2.46
   1   3 -15   55.41    2.37
   1   3 -14   12.00    2.14
  -1   3  14   10.78    1.37
   1   3 -14   12.38    1.94
   1   3 -14   14.04    2.03
  -1   3  14   11.41    1.73
   1   3 -14   10.72    2.21
   1   3 -14   12.88    2.13
   1   3 -14   13.41    2.35
  -1   3  14   14.05    1.92
   1   3 -14   10.91    2.19
  -1   3  14   13.42    1.57
  -1   3  14   13.20    1.51
  -1   3  14   15.26    1.74
  -1   3  14   14.92    1.72
   1   3 -14   12.08    2.34
  -1   3  14   12.74    1.79
   1   3 -14   12.74    1.67
   1   3 -13   94.62    3.63
  -1   3  13   98.64    2.98
   1   3 -13   90.07    3.25
   1   3 -13   87.08    3.51
   1   3 -13   89.68    3.32
   1   3 -13   92.07    3.46
   1   3 -13   96.71    3.75
  -1   3  13   87.67    3.06
   1   3 -13   87.33    3.57
  -1   3  13   92.21    2.86
  -1   3  13   85.77    2.72
   1   3 -13   91.51    3.67
  -1   3  13  103.75    2.99
  -1   3  13  102.55    2.99
   1   3 -13   95.42    2.85
  -1   3  13   90.28    3.07
   1   3 -12   32.97    2.30
  -1   3  12   29.56    1.64
  -1   3  12   35.18    1.95
   1   3 -12   33.22    2.30
   1   3 -12   34.30    2.47
  -1   3  12   32.94    2.18
   1   3 -12   35.18    2.63
   1   3 -12   31.97    2.49
  -1   3  12   33.94    1.81
  -1   3  12   24.90    1.84
  -1   3  12   36.45    1.94
  -1   3  12   36.87    1.94
   1   3 -12   29.25    2.41
   1   3 -12   30.61    2.26
   1   3 -12   34.86    1.88
  -1   3  12   36.71    2.15
  -1   3  11    5.69    1.41
   1   3 -11   12.09    1.91
   1   3 -11   11.82    1.94
   1   3 -11   11.20    1.83
  -1   3  11   11.12    1.14
  -1   3  11   11.56    1.34
   1   3 -11   14.75    1.88
  -1   3  11   13.14    1.46
   1   3 -11   11.14    1.96
   1   3 -11   13.06    2.01
  -1   3  11   12.50    1.77
   1   3 -11   13.16    2.10
   1   3 -11   12.73    2.00
  -1   3  11   13.65    1.33
  -1   3  11   11.41    1.23
   1   3 -11   12.89    1.60
  -1   3  11   13.42    1.43
  -1   3  11   12.84    1.45
   1   3 -11   12.34    1.98
   1   3 -11   13.06    1.38
  -1   3  11   11.20    1.56
  -1   3  10   39.42    1.64
   1   3 -10   47.11    2.44
   1   3 -10   47.21    2.36
   1   3 -10   39.77    2.39
   1   3 -10   46.12    2.38
   1   3 -10   42.42    2.43
  -1   3  10   47.25    1.91
  -1   3  10   43.81    1.82
   1   3 -10   46.62    2.51
  -1   3  10   49.41    2.08
   1   3 -10   46.27    2.42
  -1   3  10   46.78    1.82
   1   3 -10   43.59    2.15
  -1   3  10   43.84    1.74
  -1   3  10   46.12    1.91
  -1   3  10   44.92    1.89
   1   3 -10   44.93    2.47
  -1   3  10   46.02    2.04
   1   3 -10   44.40    1.82
   1   3  -9   20.57    1.85
   1   3  -9   21.73    1.91
  -1   3   9   17.15    1.15
   1   3  -9   14.63    1.93
   1   3  -9   18.70    1.86
  -1   3   9   18.67    1.33
   1   3  -9   20.08    1.82
   1   3  -9   16.95    1.97
   1   3  -9   18.78    1.93
  -1   3   9   19.14    1.40
   1   3  -9   17.99    1.89
  -1   3   9   17.97    1.53
  -1   3   9   20.76    1.31
   1   3  -9   16.50    1.64
   1   3  -9   15.92    1.52
  -1   3   9   19.06    1.23
  -1   3   9   20.09    1.45
  -1   3   9   19.85    1.40
   1   3  -9   18.68    1.90
   1   3  -9   20.63    1.38
  -1   3   9   17.75    1.52
   1   3  -8   32.74    1.96
   1   3  -8   35.13    2.03
  -1   3   8   30.18    1.30
  -1   3   8   29.27    1.38
   1   3  -8   28.55    2.08
   1   3  -8   34.17    1.98
  -1   3   8   33.04    1.52
   1   3  -8   34.84    1.95
   1   3  -8   31.61    2.11
   1   3  -8   32.09    2.02
  -1   3   8   36.93    1.60
   1   3  -8   35.43    1.98
  -1   3   8   33.88    1.72
  -1   3   8   32.70    1.45
  -1   3   8   33.04    1.37
   1   3  -8   31.55    1.84
   1   3  -8   27.87    1.69
  -1   3   8   34.75    1.54
  -1   3   8   34.71    1.56
   1   3  -8   36.70    2.08
   1   3  -8   34.47    1.48
   1   3  -7  628.70    8.99
  -1   3   7  605.74    8.15
   1   3  -7  637.16    9.08
  -1   3   7  566.75    8.11
   1   3  -7  590.04    9.04
   1   3  -7  638.46    8.95
   1   3  -7  627.44    8.96
  -1   3   7  632.14    8.53
   1   3  -7  600.64    9.05
   1   3  -7  609.99    9.06
  -1   3   7  619.87    8.44
   1   3  -7  639.32    8.98
  -1   3   7  627.26    8.66
  -1   3   7  627.35    8.40
   1   3  -7  558.79    8.63
   1   3  -7  618.64    8.84
  -1   3   7  600.40    8.21
  -1   3   7  606.08    8.43
  -1   3   7  604.88    8.43
   1   3  -7  654.72    9.12
   1   3  -7  628.22    8.35
   1   3  -6  354.46    5.83
  -1   3   6  357.62    5.31
   1   3  -6  355.32    5.82
   1   3  -6  353.89    5.86
  -1   3   6  367.63    5.52
   1   3  -6  362.28    5.76
   1   3  -6  358.78    5.85
   1   3  -6  355.11    5.78
  -1   3   6  337.14    4.92
   1   3  -6  331.40    5.50
   1   3  -6  354.34    5.66
  -1   3   6  343.63    5.07
  -1   3   6  349.50    5.30
  -1   3   6  350.37    5.29
   1   3  -6  374.66    5.89
   1   3  -6  354.87    5.75
  -1   3   6  367.75    5.36
   1   3  -5   98.22    2.60
  -1   3   5   94.78    2.30
   1   3  -5   95.16    2.54
  -1   3   5   95.48    2.14
  -1   3   5   90.46    1.74
  -1   3   5   87.34    1.86
   1   3  -5   94.45    2.45
   1   3  -5   90.27    2.33
  -1   3   5   92.37    2.34
   1   3  -5   94.57    2.60
   1   3  -5   94.43    2.55
   1   3  -5   96.10    2.61
   1   3  -5   94.19    2.61
  -1   3   5   93.31    2.16
   1   3  -4  158.44    3.19
  -1   3   4  157.98    2.77
  -1   3   4  145.01    2.24
  -1   3   4  155.52    2.98
   1   3  -4  160.69    3.05
  -1   3   4  145.46    2.40
   1   3  -4  163.83    3.15
   1   3  -4  163.01    3.27
  -1   3   4  151.18    3.05
   1   3  -4  159.65    3.21
   1   3  -4  157.49    3.23
   1   3  -4  155.85    3.19
   1   3  -4  160.32    3.26
   1   3  -3  348.57    5.29
  -1   3   3  363.77    5.23
   1   3  -3  367.84    5.40
   1   3  -3  351.73    5.41
  -1   3   3  364.19    5.02
   1   3  -3  366.32    5.45
   1   3  -3  358.71    5.43
   1   3  -3  355.52    5.48
   1   3  -3  361.42    5.46
  -1   3   2   98.44    1.94
   1   3  -2   99.88    2.43
   1   3  -2   95.70    2.05
  -1   3   2  100.72    2.25
   1   3  -2  104.50    2.36
  -1   3   2   99.89    2.33
   1   3  -2  102.61    2.41
  -1   3   2  102.20    2.31
  -1   3   2  100.80    2.22
   1   3  -2   98.31    2.30
   1   3  -2  105.22    2.41
   1   3  -2  101.30    2.43
   1   3  -2  101.81    2.48
  -1   3   1  286.95    4.05
   1   3  -1  289.23    4.61
  -1   3   1  296.64    4.65
   1   3  -1  303.67    4.59
   1   3  -1  282.33    4.29
  -1   3   1  292.57    4.43
  -1   3   1  296.84    4.56
   1   3  -1  292.14    4.58
   1   3  -1  292.53    4.64
  -1   3   1  291.37    4.35
   1   3  -1  298.27    4.59
   1   3  -1  296.76    4.53
   1   3   0   25.83    1.42
   1   3   0   25.83    1.47
  -1   3   0   26.65    1.26
   1   3   0   25.80    1.32
  -1   3   0   25.98    1.41
  -1   3   0   27.19    1.45
   1   3   0   26.69    1.42
   1   3   0   25.46    1.15
  -1   3   0   26.40    1.38
   1   3   0   26.44    1.51
  -1   3   0   27.70    1.49
   1   3   0   23.25    1.07
  -1   3  -1   52.98    1.62
   1   3   1   52.25    1.50
  -1   3  -1   52.14    1.79
   1   3   1   49.58    1.61
  -1   3  -1   52.36    1.77
   1   3   1   51.85    1.72
   1   3   1   49.31    1.79
  -1   3  -1   53.66    1.77
   1   3   1   51.43    1.76
   1   3   1   50.91    1.72
  -1   3  -1   51.56    1.51
   1   3   2  387.42    5.47
   1   3   2  361.54    4.96
  -1   3  -2  384.68    5.14
   1   3   2  383.29    5.28
  -1   3  -2  395.38    5.30
   1   3   2  388.28    5.50
  -1   3  -2  387.91    5.72
   1   3   2  392.55    5.45
  -1   3  -2  405.38    5.64
   1   3   2  389.24    5.56
  -1   3  -2  395.39    5.51
   1   3   3  138.32    2.74
  -1   3  -3  137.79    2.95
   1   3   3  131.85    2.28
   1   3   3  139.57    2.74
  -1   3  -3  141.22    2.55
   1   3   3  135.75    2.59
  -1   3  -3  145.74    2.87
   1   3   3  137.02    2.64
   1   3   3  141.55    2.78
   1   3   3  140.44    2.56
  -1   3  -3  146.85    2.96
  -1   3  -3  143.00    2.81
  -1   3  -3  143.45    2.81
   1   3   4   95.35    2.34
   1   3   4   94.59    1.94
  -1   3  -4  101.10    2.18
  -1   3  -4  102.92    2.63
  -1   3  -4  102.65    2.43
   1   3   4   96.36    2.18
  -1   3  -4  103.89    2.42
  -1   3  -4  105.35    2.60
   1   3   4   96.05    2.32
  -1   3  -4  102.02    2.63
   1   3   4   96.31    2.22
   1   3   4   95.03    2.20
  -1   3  -4  101.10    2.46
   1   3   4   93.86    2.35
  -1   3  -5   12.58    1.52
  -1   3  -5   12.77    1.38
   1   3   5   12.51    1.22
   1   3   5   11.40    1.27
  -1   3  -5   12.80    1.52
  -1   3  -5   13.81    1.56
   1   3   5   11.66    1.40
   1   3   5   12.62    0.94
  -1   3  -5   12.57    1.17
   1   3   5   11.71    1.32
   1   3   5   11.05    1.13
   1   3   5   11.78    1.17
  -1   3  -5   12.17    1.37
  -1   3  -5   15.04    1.53
   1   3   5   11.23    0.86
  -1   3  -5   13.31    1.39
   1   3   5   12.18    1.10
   1   3   5   11.50    1.33
  -1   3  -6  124.26    3.09
   1   3   6  120.68    2.65
  -1   3  -6  127.38    2.90
   1   3   6  119.81    2.63
  -1   3  -6  124.99    2.83
  -1   3  -6  125.85    2.83
  -1   3  -6  127.46    3.05
   1   3   6  119.79    2.40
   1   3   6  117.20    2.69
  -1   3  -6  126.87    3.13
   1   3   6  122.53    2.58
   1   3   6  117.03    2.75
   1   3   6  121.67    2.45
   1   3   6  122.70    2.64
   1   3   6  121.81    2.64
   1   3   6  108.43    2.71
  -1   3  -6  129.75    3.17
  -1   3  -6  119.40    2.93
  -1   3  -7   82.76    2.39
  -1   3  -7   82.52    2.67
  -1   3  -7   81.49    2.51
   1   3   7   78.61    2.18
  -1   3  -7   83.06    2.42
   1   3   7   81.61    2.17
  -1   3  -7   78.66    2.35
  -1   3  -7   80.65    2.38
   1   3   7   81.93    2.00
  -1   3  -7   83.06    2.57
  -1   3  -7   79.20    2.63
   1   3   7   77.00    2.21
  -1   3  -7   81.94    2.65
   1   3   7   78.98    2.12
   1   3   7   81.36    2.04
   1   3   7   81.08    2.28
   1   3   7   79.62    2.22
   1   3   7   81.33    2.19
  -1   3  -7   82.31    2.68
   1   3   7   80.89    2.47
  -1   3  -8  363.99    6.25
  -1   3  -8  345.29    5.89
   1   3   8  345.39    5.52
  -1   3  -8  362.10    5.82
  -1   3  -8  348.94    5.75
   1   3   8  365.01    5.61
  -1   3  -8  350.47    5.73
  -1   3  -8  357.65    6.09
   1   3   8  346.03    5.32
  -1   3  -8  359.09    6.19
  -1   3  -8  361.35    6.26
   1   3   8  338.94    5.51
   1   3   8  324.89    5.09
   1   3   8  344.77    5.49
   1   3   8  347.96    5.37
   1   3   8  343.65    5.61
   1   3   8  341.21    5.52
   1   3   8  344.62    5.56
  -1   3  -8  359.65    6.22
  -1   3  -8  330.60    5.38
   1   3   8  341.95    5.89
  -1   3  -9   16.34    1.89
  -1   3  -9   16.78    1.75
  -1   3  -9   14.10    1.50
   1   3   9   16.33    1.43
  -1   3  -9   14.65    1.55
   1   3   9   14.93    1.32
  -1   3  -9   16.30    1.77
  -1   3  -9   14.11    1.52
   1   3   9   13.78    1.10
  -1   3  -9   15.40    1.85
  -1   3  -9   17.22    1.91
   1   3   9   15.86    1.46
   1   3   9   13.12    1.20
   1   3   9   14.22    1.02
   1   3   9   15.25    1.17
   1   3   9   15.66    1.39
   1   3   9   17.27    1.37
  -1   3  -9   17.13    1.93
   1   3   9   17.02    1.71
  -1   3  -9   13.80    1.27
  -1   3 -10   88.29    3.24
  -1   3 -10   79.19    2.93
   1   3  10   87.08    2.51
  -1   3 -10   85.57    2.76
   1   3  10   87.80    2.49
  -1   3 -10   90.38    3.21
   1   3  10   82.01    2.54
  -1   3 -10   88.09    3.22
   1   3  10   78.33    2.10
   1   3  10   84.97    2.42
   1   3  10   81.49    2.29
   1   3  10   84.73    2.47
   1   3  10   87.31    2.50
   1   3  10   85.18    2.28
  -1   3 -10   83.16    3.03
  -1   3 -10   82.52    2.74
  -1   3 -10   91.09    3.22
   1   3  10   90.77    2.96
  -1   3 -10   87.48    2.43
  -1   3 -11   35.12    2.24
  -1   3 -11   35.04    2.50
  -1   3 -11   33.57    2.55
   1   3  11   28.78    1.88
  -1   3 -11   34.17    2.56
   1   3  11   34.68    1.73
   1   3  11   31.50    1.60
   1   3  11   36.77    1.84
   1   3  11   34.84    1.83
  -1   3 -11   33.65    2.35
   1   3  11   29.42    1.54
   1   3  11   36.57    1.85
   1   3  11   36.89    2.33
  -1   3 -11   34.16    1.79
   1   3  12   48.09    2.08
  -1   3 -12   46.98    2.87
  -1   3 -12   42.85    2.75
  -1   3 -12   45.41    2.85
   1   3  12   38.45    2.11
  -1   3 -12   47.10    2.89
   1   3  12   43.73    1.97
   1   3  12   46.94    2.05
   1   3  12   41.24    1.82
   1   3  12   44.46    2.05
   1   3  12   46.62    2.09
   1   3  12   49.13    2.62
  -1   3 -12   41.42    2.16
  -1   3 -12   42.25    2.09
   1   3  13    0.83    1.04
   1   3  13    1.33    1.28
   1   3  13    1.35    1.34
  -1   3 -13    0.86    1.93
  -1   3 -13    0.31    1.76
  -1   3 -13    0.99    2.02
   1   3  13    1.61    1.19
   1   3  13    0.93    1.08
  -1   3 -13    0.42    2.01
  -1   3 -13    0.08    2.09
   1   3  13    1.78    1.29
   1   3  13    1.14    1.34
  -1   3 -13    1.00    1.42
   1   3  13    1.41    1.74
  -1   3 -13    1.17    1.38
  -1   3 -14   23.25    2.29
   1   3  14   26.95    1.68
  -1   3 -14   24.69    2.61
  -1   3 -14   25.21    2.51
  -1   3 -14   27.22    2.59
   1   3  14   28.36    1.80
   1   3  14   24.22    1.70
   1   3  14   29.33    1.90
   1   3  14   29.24    1.88
   1   3  14   28.42    2.28
  -1   3 -14   23.39    2.03
  -1   3 -14   23.45    1.96
  -1   3 -14   29.78    2.68
   1   3  14   20.62    1.82
   1   3  15    1.17    1.19
  -1   3 -15    0.38    1.71
   1   3  15    1.46    1.08
   1   3  15    1.32    1.35
  -1   3 -15    1.06    2.05
   1   3  15    1.34    1.73
  -1   3 -15    0.86    1.49
  -1   3 -15    1.93    1.50
   1   3  16   17.47    1.72
  -1   3 -16   15.51    2.32
  -1   3 -16   18.07    2.25
  -1   3 -16   15.93    2.34
  -1   3 -16   16.98    2.28
   1   3  16   18.07    1.65
   1   3  16   17.05    1.58
   1   3  16   17.17    1.85
   1   3  16   15.16    1.48
  -1   3 -16   18.44    2.09
   1   3  16   18.53    1.73
   1   3  16   17.87    1.72
   1   3  17   41.97    2.20
  -1   3 -17   31.57    1.80
  -1   3 -17   40.86    2.40
   1   3  17   38.12    1.92
   1   3  17   40.40    2.13
  -1   3 -17   42.15    2.77
  -1   3 -17   39.16    2.60
  -1   3 -17   43.07    2.78
   1   3  17   42.62    2.06
   1   3  17   38.62    2.01
   1   3  17   44.03    2.15
   1   3  17   47.19    2.18
  -1   3 -17   39.83    2.69
  -1   3 -17   45.29    2.23
   1   3  17   43.00    2.40
  -1   3 -18   17.43    2.11
  -1   3 -18   16.02    1.78
   1   3  18   15.77    1.36
  -1   3 -18   17.84    2.11
   1   3  18   18.06    1.54
   1   3  18   12.51    1.38
  -1   3 -18   12.59    1.21
   1   3  18   16.37    1.56
  -1   3 -18   18.02    2.02
  -1   3 -18   17.95    1.65
   1   3  18   18.87    1.79
   1   3  18   17.38    1.61
   1   3  18   18.32    1.59
  -1   3 -18   12.53    1.19
  -1   3 -19    6.72    1.59
   1   3  19    6.51    1.21
  -1   3 -19    5.11    1.65
   1   3  19    4.09    1.16
  -1   3 -19    3.32    1.23
   1   3  19    6.06    1.23
   1   3  19    5.84    1.25
   1   3  19    4.49    0.97
   1   3  20   34.10    1.48
   1   3  20   32.42    1.56
  -1   3 -20   38.50    2.02
  -1   3 -20   43.12    1.69
  -1   3 -20   36.71    1.86
   1   3  20   31.14    1.55
   1   3  20   30.41    1.54
   1   3  21   13.84    1.01
  -1   3 -21   16.69    1.06
   1   4 -20   16.93    1.16
   1   4 -20   15.62    1.39
   1   4 -19    0.74    1.11
   1   4 -19    1.91    1.39
  -1   4  19    1.36    0.80
   1   4 -19    2.16    1.14
  -1   4  19    2.35    0.93
  -1   4  18    2.78    1.08
   1   4 -18    1.86    1.31
  -1   4  18    3.87    1.29
  -1   4  18    3.88    1.34
   1   4 -18   -0.39    1.32
   1   4 -18    2.78    1.24
   1   4 -18    2.95    1.50
  -1   4  18    1.31    0.97
   1   4 -18    2.26    1.67
  -1   4  17    9.27    1.30
  -1   4  17   10.89    1.57
  -1   4  17   10.03    1.60
  -1   4  17    8.88    1.28
   1   4 -17    8.22    1.67
   1   4 -17   10.65    1.88
   1   4 -17    6.94    1.43
   1   4 -17   10.39    1.48
   1   4 -17    6.84    2.03
   1   4 -16   89.39    3.49
  -1   4  16   88.74    2.85
  -1   4  16  102.91    3.14
  -1   4  16  102.95    3.14
   1   4 -16   97.83    3.36
  -1   4  16   80.02    2.92
   1   4 -16   90.70    3.21
   1   4 -16   97.48    3.59
   1   4 -16   90.28    3.17
   1   4 -16   99.41    3.70
   1   4 -16   91.50    2.94
   1   4 -16  103.56    2.96
  -1   4  15   20.47    1.72
  -1   4  15   26.91    2.01
  -1   4  15   29.79    2.03
   1   4 -15   27.53    2.35
  -1   4  15   25.55    2.03
   1   4 -15   25.26    2.21
   1   4 -15   24.74    2.15
   1   4 -15   25.37    2.51
   1   4 -15   27.50    2.53
   1   4 -15   25.66    2.59
   1   4 -14   61.39    2.96
   1   4 -14   60.96    2.88
   1   4 -14   63.05    3.27
   1   4 -14   63.50    2.68
  -1   4  14   58.62    2.58
   1   4 -14   64.22    2.48
   1   4 -13  369.62    7.63
   1   4 -13  358.28    6.76
   1   4 -13  373.54    7.17
   1   4 -13  363.85    7.49
   1   4 -13  371.18    7.10
   1   4 -13  363.89    7.47
  -1   4  13  345.15    6.32
   1   4 -13  367.03    6.89
   1   4 -13  386.90    7.32
  -1   4  13  314.59    7.06
   1   4 -13  367.77    6.39
  -1   4  13  390.96    6.60
  -1   4  13  398.94    6.64
   1   4 -12  153.47    4.77
  -1   4  12  154.52    3.80
   1   4 -12  156.48    4.42
   1   4 -12  152.22    4.33
   1   4 -12  153.05    4.72
   1   4 -12  146.57    4.57
  -1   4  12  144.59    3.62
   1   4 -12  154.25    4.25
   1   4 -12  160.88    4.58
  -1   4  12  145.54    4.23
   1   4 -12  156.34    3.67
  -1   4  12  161.76    3.81
  -1   4  12  166.88    3.86
   1   4 -11  115.82    4.03
   1   4 -11  110.58    3.57
  -1   4  11  112.65    3.15
  -1   4  11   98.46    3.11
   1   4 -11  111.47    3.77
   1   4 -11  110.51    3.91
   1   4 -11  113.12    3.87
  -1   4  11  104.85    2.94
   1   4 -11  108.56    3.70
  -1   4  11  106.04    3.55
   1   4 -11  115.90    3.95
   1   4 -11  111.43    3.05
  -1   4  11  116.56    3.17
  -1   4  11  116.56    3.16
   1   4 -10   14.17    2.21
   1   4 -10   12.18    1.86
  -1   4  10   12.38    1.54
   1   4 -10   13.54    1.99
   1   4 -10   13.09    2.00
  -1   4  10   10.72    1.72
   1   4 -10   12.60    2.05
  -1   4  10   12.44    1.28
   1   4 -10   11.53    2.09
  -1   4  10   13.89    1.53
  -1   4  10   12.60    1.49
   1   4 -10   10.28    2.18
  -1   4  10   12.14    1.61
   1   4 -10   11.89    1.49
   1   4  -9   34.07    2.42
  -1   4   9   29.90    1.74
   1   4  -9   30.32    2.23
   1   4  -9   28.16    1.51
   1   4  -9   33.04    2.25
  -1   4   9   26.48    1.66
   1   4  -9   32.32    2.25
   1   4  -9   28.62    2.25
  -1   4   9   29.30    1.99
   1   4  -9   29.43    1.67
   1   4  -9   27.89    2.01
  -1   4   9   31.43    1.72
  -1   4   9   31.13    1.75
   1   4  -9   27.08    2.30
  -1   4   9   27.84    1.94
   1   4  -9   31.16    2.44
   1   4  -8   22.29    2.09
   1   4  -8   23.10    2.01
  -1   4   8   22.45    1.54
  -1   4   8   18.00    1.43
   1   4  -8   19.48    1.29
   1   4  -8   22.54    2.02
   1   4  -8   20.88    1.91
  -1   4   8   20.90    1.74
   1   4  -8   20.36    1.43
   1   4  -8   19.76    1.77
  -1   4   8   21.78    1.51
  -1   4   8   21.88    1.54
   1   4  -8   21.37    2.12
  -1   4   8   19.35    1.61
   1   4  -8   22.43    2.13
   1   4  -7  191.22    4.35
  -1   4   7  179.42    3.59
   1   4  -7  182.78    4.25
   1   4  -7  175.26    3.51
  -1   4   7  173.73    3.62
   1   4  -7  188.52    4.24
   1   4  -7  183.69    4.28
  -1   4   7  189.79    3.89
   1   4  -7  181.39    3.53
   1   4  -7  162.84    3.76
   1   4  -7  183.01    4.00
  -1   4   7  177.02    3.58
  -1   4   7  178.98    3.59
   1   4  -7  174.64    4.30
   1   4  -7  184.03    4.32
  -1   4   7  186.52    4.08
  -1   4   6  217.15    4.29
   1   4  -6  203.37    4.42
  -1   4   6  192.18    3.74
   1   4  -6  206.51    4.37
   1   4  -6  199.45    4.29
  -1   4   6  197.43    3.78
   1   4  -6  204.61    4.34
   1   4  -6  206.58    4.40
   1   4  -6  203.82    4.41
  -1   4   6  217.80    4.07
   1   4  -6  182.11    3.98
   1   4  -6  192.21    4.31
   1   4  -6  186.92    3.96
   1   4  -6  196.96    4.13
  -1   4   6  195.18    3.73
  -1   4   6  194.51    3.71
   1   4  -6  201.04    4.43
   1   4  -6  200.84    3.68
   1   4  -5  581.63    8.73
  -1   4   5  589.40    8.68
   1   4  -5  591.62    8.72
  -1   4   5  549.20    8.01
   1   4  -5  576.43    8.61
  -1   4   5  557.71    8.02
   1   4  -5  591.67    8.74
   1   4  -5  597.14    8.71
   1   4  -5  575.80    8.73
  -1   4   5  575.58    8.34
   1   4  -5  524.72    8.33
   1   4  -5  559.72    8.71
   1   4  -5  584.02    8.52
   1   4  -5  554.22    8.32
  -1   4   5  580.47    8.36
  -1   4   5  554.36    7.97
  -1   4   5  557.43    7.97
   1   4  -5  568.98    8.74
   1   4  -5  574.30    7.96
   1   4  -4  110.68    3.09
  -1   4   4  123.20    2.91
   1   4  -4  112.64    3.02
  -1   4   4  113.08    2.56
   1   4  -4  109.83    2.96
  -1   4   4  112.94    2.51
   1   4  -4  112.81    3.02
   1   4  -4  108.43    3.03
  -1   4   4  116.97    2.79
   1   4  -4  100.06    2.77
   1   4  -4  110.45    2.94
   1   4  -4  109.68    2.88
   1   4  -4  109.63    2.75
  -1   4   4  120.85    2.81
  -1   4   4  113.06    2.49
  -1   4   4  109.18    2.46
   1   4  -4  110.42    3.09
  -1   4   4  114.30    2.94
   1   4  -4  111.04    2.48
   1   4  -3  546.87    8.25
  -1   4   3  532.26    7.56
   1   4  -3  572.83    8.26
   1   4  -3  545.92    8.15
  -1   4   3  536.81    7.54
  -1   4   3  552.23    7.87
   1   4  -3  534.12    8.01
   1   4  -3  559.48    8.22
   1   4  -3  558.45    8.11
   1   4  -3  549.97    7.99
  -1   4   3  570.21    7.91
   1   4  -3  530.52    7.50
   1   4  -3  556.43    8.22
   1   4  -3  561.49    8.29
  -1   4   3  555.87    8.08
   1   4  -3  551.31    8.26
  -1   4   2  608.23    8.62
   1   4  -2  637.55    8.87
   1   4  -2  634.11    9.01
  -1   4   2  617.23    8.94
   1   4  -2  637.38    8.82
   1   4  -2  645.75    8.96
  -1   4   2  620.90    8.65
  -1   4   2  612.98    8.68
   1   4  -2  618.00    8.38
   1   4  -2  643.29    9.08
  -1   4   2  602.06    8.86
   1   4  -2  628.56    9.08
   1   4  -2  648.38    9.06
   1   4  -2  620.83    8.41
  -1   4   2  627.28    8.84
  -1   4   2  618.80    8.88
   1   4  -2  633.94    9.08
   1   4  -2  623.83    9.06
  -1   4   1  105.77    2.70
   1   4  -1  103.64    2.65
  -1   4   1  104.66    2.47
   1   4  -1  101.04    2.65
   1   4  -1  100.58    2.57
   1   4  -1   97.54    2.20
  -1   4   1  103.69    2.53
   1   4  -1   98.84    2.76
  -1   4   1  103.66    2.75
   1   4  -1  101.53    2.73
  -1   4   1  109.01    2.68
   1   4  -1  100.42    2.69
   1   4  -1   94.31    2.24
  -1   4   1  105.72    2.73
   1   4  -1   99.32    2.76
  -1   4   1   99.30    2.44
   1   4  -1   99.63    2.57
  -1   4   0   88.03    2.52
   1   4   0   87.81    2.43
   1   4   0   90.59    2.44
  -1   4   0   93.22    2.27
   1   4   0   86.56    2.09
  -1   4   0   93.09    2.38
   1   4   0   92.59    2.52
  -1   4   0   88.07    2.58
   1   4   0   86.08    2.60
   1   4   0   86.36    2.55
   1   4   0   91.17    2.57
   1   4   0   96.63    2.24
  -1   4   0   91.31    2.50
  -1   4   0   94.63    2.59
   1   4   0   88.41    2.59
   1   4   0   92.55    2.46
  -1   4   0   89.07    2.27
  -1   4  -1  399.01    6.16
   1   4   1  382.78    6.15
   1   4   1  382.51    6.16
  -1   4  -1  391.25    6.18
  -1   4  -1  391.85    6.07
   1   4   1  385.39    6.14
   1   4   1  369.00    5.67
  -1   4  -1  398.95    6.17
   1   4   1  403.59    6.09
  -1   4  -1  372.77    5.70
   1   4   1  390.75    6.02
  -1   4  -1  398.56    6.31
   1   4   1  392.54    6.05
   1   4   1  389.84    6.00
  -1   4  -1  380.24    5.71
   1   4   1  368.22    5.57
   1   4   1  386.54    6.05
  -1   4  -1  394.36    5.87
   1   4   1  377.32    5.67
  -1   4  -1  390.67    6.04
   1   4   2  358.36    5.79
  -1   4  -2  366.68    5.82
  -1   4  -2  333.49    5.46
  -1   4  -2  365.16    5.75
   1   4   2  353.45    5.79
  -1   4  -2  363.78    5.89
   1   4   2  333.42    5.34
  -1   4  -2  375.98    5.89
   1   4   2  361.89    5.66
  -1   4  -2  355.24    5.94
   1   4   2  361.20    5.67
  -1   4  -2  357.97    5.98
  -1   4  -2  355.95    5.32
   1   4   2  357.77    5.66
   1   4   2  342.79    5.28
   1   4   2  338.44    5.29
   1   4   2  340.86    5.35
  -1   4  -2  365.97    5.51
   1   4   2  358.95    5.70
  -1   4  -2  357.82    5.64
  -1   4  -3  517.55    7.61
   1   4   3  496.41    7.52
   1   4   3  492.53    7.49
  -1   4  -3  513.86    7.67
   1   4   3  502.21    7.34
   1   4   3  477.73    7.13
  -1   4  -3  529.35    7.70
   1   4   3  498.82    7.17
  -1   4  -3  522.67    7.55
  -1   4  -3  512.39    7.80
   1   4   3  508.56    7.43
  -1   4  -3  511.12    7.88
   1   4   3  503.83    7.43
   1   4   3  497.06    7.12
   1   4   3  489.96    7.10
  -1   4  -3  514.34    7.24
   1   4   3  510.12    7.46
  -1   4  -3  515.27    7.37
  -1   4  -4  176.52    3.74
   1   4   4  170.68    3.61
   1   4   4  166.17    3.59
  -1   4  -4  171.95    3.79
  -1   4  -4  180.46    3.81
   1   4   4  165.43    3.38
   1   4   4  161.34    3.31
   1   4   4  170.80    3.29
  -1   4  -4  175.25    3.63
  -1   4  -4  173.52    3.89
   1   4   4  172.90    3.53
  -1   4  -4  164.55    3.86
   1   4   4  166.80    3.53
   1   4   4  173.13    3.32
   1   4   4  164.38    3.30
  -1   4  -4  169.85    3.32
   1   4   4  168.62    3.55
  -1   4  -4  168.45    3.38
  -1   4  -5   30.71    1.89
   1   4   5   27.79    1.78
  -1   4  -5   29.90    1.95
   1   4   5   29.96    1.54
  -1   4  -5   32.43    1.90
  -1   4  -5   30.68    1.80
   1   4   5   26.41    1.41
  -1   4  -5   30.81    1.79
  -1   4  -5   32.38    2.05
   1   4   5   27.80    1.65
  -1   4  -5   26.56    1.86
   1   4   5   27.64    1.65
   1   4   5   28.39    1.52
   1   4   5   30.13    1.49
   1   4   5   29.71    1.68
  -1   4  -5   28.08    1.51
  -1   4  -5   26.63    1.39
  -1   4  -5   26.16    1.34
  -1   4  -6   81.89    2.59
   1   4   6   78.26    2.26
  -1   4  -6   81.37    2.78
  -1   4  -6   79.04    2.56
  -1   4  -6   80.60    2.73
   1   4   6   79.72    2.32
  -1   4  -6   86.23    2.74
  -1   4  -6   78.88    2.85
   1   4   6   82.86    2.47
  -1   4  -6   70.88    2.72
   1   4   6   78.09    2.10
   1   4   6   74.47    1.96
   1   4   6   77.99    2.44
   1   4   6   78.93    2.29
   1   4   6   79.42    2.30
  -1   4  -6   81.29    2.63
   1   4   6   75.05    2.48
  -1   4  -6   69.86    2.07
  -1   4  -6   72.35    2.19
   1   4   7   36.16    1.95
   1   4   7   38.37    1.73
  -1   4  -7   39.44    2.02
  -1   4  -7   37.98    2.22
  -1   4  -7   40.08    2.21
  -1   4  -7   39.82    2.12
   1   4   7   39.43    1.81
  -1   4  -7   40.77    2.36
   1   4   7   39.13    1.93
  -1   4  -7   42.25    2.41
   1   4   7   36.66    1.55
  -1   4  -7   37.77    2.19
   1   4   7   37.43    1.48
   1   4   7   38.16    1.92
   1   4   7   38.32    1.77
   1   4   7   39.71    1.79
  -1   4  -7   37.16    2.07
  -1   4  -7   33.67    1.62
  -1   4  -7   36.81    1.63
   1   4   8   70.55    2.61
   1   4   8   70.71    2.36
  -1   4  -8   66.47    2.09
  -1   4  -8   74.75    2.65
  -1   4  -8   71.88    2.87
  -1   4  -8   75.86    2.87
   1   4   8   74.52    2.42
  -1   4  -8   75.87    2.74
  -1   4  -8   78.19    3.04
   1   4   8   73.44    2.49
  -1   4  -8   77.69    3.04
   1   4   8   74.37    2.21
   1   4   8   65.02    2.03
   1   4   8   70.65    2.54
   1   4   8   76.51    2.37
   1   4   8   74.44    2.37
  -1   4  -8   73.54    2.69
  -1   4  -8   68.89    2.20
  -1   4  -8   66.54    2.37
  -1   4  -9  118.86    3.55
  -1   4  -9  120.49    3.40
   1   4   9  113.41    3.03
  -1   4  -9  112.06    3.27
  -1   4  -9   98.98    2.59
  -1   4  -9  112.53    3.34
  -1   4  -9  116.81    3.75
   1   4   9  116.36    3.14
  -1   4  -9  123.48    3.84
   1   4   9  114.04    2.82
   1   4   9  100.82    2.62
   1   4   9  114.12    2.98
   1   4   9  112.98    2.96
  -1   4  -9  104.41    3.03
  -1   4  -9  108.09    2.82
   1   4   9  104.53    3.27
  -1   4 -10   53.59    2.99
  -1   4 -10   52.00    2.45
   1   4  10   51.67    2.21
  -1   4 -10   53.30    2.85
   1   4  10   46.97    2.33
  -1   4 -10   51.39    2.94
   1   4  10   50.34    1.99
   1   4  10   49.16    2.50
  -1   4 -10   50.46    2.55
   1   4  10   51.04    2.16
   1   4  10   49.39    2.11
   1   4  10   51.38    2.16
  -1   4 -10   51.08    2.69
  -1   4 -10   47.66    2.23
  -1   4 -10   46.47    2.06
  -1   4 -11   16.08    2.03
   1   4  11   15.67    1.63
  -1   4 -11   15.66    1.90
   1   4  11   13.54    1.56
   1   4  11   14.94    1.78
  -1   4 -11   14.41    2.40
   1   4  11   16.11    1.43
   1   4  11   15.27    1.32
   1   4  11   16.18    1.61
   1   4  11   16.11    1.62
  -1   4 -11   13.97    2.36
  -1   4 -11   16.17    2.20
   1   4  11   12.77    1.89
  -1   4 -11   14.40    1.59
  -1   4 -11   14.80    1.69
   1   4  12  190.30    4.10
  -1   4 -12  182.06    4.92
   1   4  12  177.96    4.13
   1   4  12  180.60    3.96
   1   4  12  165.97    3.76
   1   4  12  184.15    4.08
   1   4  12  184.15    4.07
   1   4  12  172.86    4.21
  -1   4 -12  187.94    5.25
  -1   4 -12  168.50    4.17
  -1   4 -12  173.53    4.01
  -1   4 -12  194.50    5.21
   1   4  12  174.80    4.57
   1   4  13   62.73    2.30
   1   4  13   65.24    2.88
   1   4  13   66.62    2.57
  -1   4 -13   67.25    3.21
  -1   4 -13   70.34    2.60
  -1   4 -13   65.90    2.68
  -1   4 -14   48.03    2.20
   1   4  14   50.40    2.35
  -1   4 -14   53.34    2.90
   1   4  14   39.47    2.30
   1   4  14   47.63    2.11
   1   4  14   42.99    2.02
   1   4  14   52.42    2.30
   1   4  14   55.42    2.36
  -1   4 -14   50.25    3.10
  -1   4 -14   51.43    3.03
   1   4  14   50.05    2.52
  -1   4 -14   42.63    2.30
  -1   4 -14   50.15    2.41
   1   4  15   41.58    1.99
   1   4  15   35.93    1.89
   1   4  15   43.86    2.18
   1   4  15   46.78    2.19
  -1   4 -15   43.72    2.63
  -1   4 -15   41.84    2.75
  -1   4 -15   41.20    2.85
   1   4  15   42.06    2.29
   1   4  15   40.55    2.19
   1   4  16   12.39    1.58
   1   4  16    9.04    1.24
   1   4  16   14.30    1.61
   1   4  16   13.05    1.58
  -1   4 -16   12.28    2.07
   1   4  16   13.14    1.41
  -1   4 -16   12.83    2.11
  -1   4 -16   13.33    1.83
  -1   4 -16   13.26    1.61
  -1   4 -17   13.02    1.86
   1   4  17   12.87    1.49
   1   4  17   12.10    1.46
  -1   4 -17   13.33    1.50
  -1   4 -17    9.48    1.59
   1   4  17   12.12    1.29
   1   4  17   12.94    1.40
  -1   4 -17   12.69    1.65
   1   4  17    9.44    1.19
   1   4  17   10.67    1.48
   1   4  18    3.49    0.97
  -1   4 -18    2.50    1.23
   1   4  18    3.63    1.12
   1   4  18    3.81    1.15
  -1   4 -18    3.76    1.47
   1   4  18    3.11    1.01
  -1   4 -18    3.43    1.19
  -1   4 -19    0.36    0.96
   1   4  19    0.92    0.80
  -1   4 -19    0.25    1.21
  -1   4 -19    1.93    0.98
   1   4  19    1.11    0.93
   1   4  19    0.60    0.94
  -1   4 -20   42.64    1.42
   1   5 -19    5.95    0.87
   1   5 -18    7.24    1.08
   1   5 -18    9.03    1.37
   1   5 -17    8.68    1.34
   1   5 -17   11.07    1.63
   1   5 -17    7.31    1.20
   1   5 -17    7.61    1.22
  -1   5  17    9.24    1.27
  -1   5  17    8.10    1.22
  -1   5  16   25.30    1.73
  -1   5  16   24.14    1.70
   1   5 -16   26.12    1.93
   1   5 -16   24.71    1.50
   1   5 -16   24.78    1.90
   1   5 -16   27.59    2.20
   1   5 -16   22.42    1.66
   1   5 -16   25.58    1.64
   1   5 -15   17.35    1.60
   1   5 -15   15.91    1.56
  -1   5  15   18.70    1.69
  -1   5  15   18.54    1.67
   1   5 -15   18.24    1.75
   1   5 -15   19.26    1.96
  -1   5  15   13.18    1.34
   1   5 -15   17.72    1.98
   1   5 -15   17.76    2.24
   1   5 -14   72.04    2.54
   1   5 -14   67.57    2.54
   1   5 -14   67.39    3.15
  -1   5  14   77.98    2.70
  -1   5  14   77.56    2.69
   1   5 -14   73.60    2.99
   1   5 -14   74.67    2.92
   1   5 -14   78.06    2.82
  -1   5  14   70.44    2.72
  -1   5  14   60.23    2.50
   1   5 -14   80.76    3.18
   1   5 -14   74.42    3.42
   1   5 -13    4.97    1.91
  -1   5  13    4.18    1.26
  -1   5  13    4.89    1.48
   1   5 -13    4.29    1.63
   1   5 -13    4.96    1.76
   1   5 -13    3.67    1.80
   1   5 -13    4.83    1.77
  -1   5  13    4.17    1.40
  -1   5  13    5.29    1.41
   1   5 -13    6.13    1.76
   1   5 -13    2.85    2.07
   1   5 -13    4.71    2.17
   1   5 -12    3.69    2.28
  -1   5  12    3.86    1.43
   1   5 -12    4.10    1.73
   1   5 -12    1.63    1.88
   1   5 -12    3.51    1.91
   1   5 -12    2.96    1.76
  -1   5  12    3.41    1.41
  -1   5  12    4.56    1.41
   1   5 -12    3.58    1.81
   1   5 -12    4.42    2.09
  -1   5  12    2.84    1.30
   1   5 -12    3.07    1.34
   1   5 -12    1.89    2.22
  -1   5  11  114.48    3.68
   1   5 -11  141.06    4.30
   1   5 -11  136.93    4.49
   1   5 -11  143.46    4.24
   1   5 -11  138.70    4.08
  -1   5  11  130.95    3.47
   1   5 -11  130.41    3.40
   1   5 -11  120.78    4.18
   1   5 -10  302.17    6.64
   1   5 -10  292.50    6.22
   1   5 -10  315.64    6.44
  -1   5  10  294.52    5.90
   1   5 -10  299.03    5.47
  -1   5  10  295.86    5.58
  -1   5  10  296.86    5.57
   1   5 -10  309.90    6.40
   1   5 -10  316.43    6.50
   1   5 -10  307.01    6.66
  -1   5  10  271.62    5.97
   1   5  -9   96.91    3.69
  -1   5   9   84.68    2.72
   1   5  -9   93.46    3.46
   1   5  -9   94.28    3.52
  -1   5   9   72.27    2.65
  -1   5   9   89.35    3.09
   1   5  -9   90.34    2.74
  -1   5   9   86.13    2.76
  -1   5   9   85.44    2.75
   1   5  -9   94.24    3.57
  -1   5   9   74.87    2.41
  -1   5   9   81.72    2.98
   1   5  -9   89.80    3.65
  -1   5   8    0.85    0.87
   1   5  -8    2.55    1.87
   1   5  -8    1.21    0.95
  -1   5   8    1.21    1.06
   1   5  -8    1.21    1.78
   1   5  -8    1.08    1.96
   1   5  -8    1.58    1.81
  -1   5   8    1.24    1.25
   1   5  -8    2.50    2.06
  -1   5   8    0.52    1.09
  -1   5   8    1.83    1.53
   1   5  -8    0.95    1.50
  -1   5   8    1.87    1.20
  -1   5   8    0.81    1.22
   1   5  -8    1.58    1.55
   1   5  -8    1.64    1.23
   1   5  -8    0.94    1.95
   1   5  -7  136.63    4.08
  -1   5   7  135.98    3.57
   1   5  -7  138.89    4.02
  -1   5   7  129.54    3.18
  -1   5   7  144.42    3.62
   1   5  -7  124.72    3.80
   1   5  -7  135.21    4.01
  -1   5   7  117.93    3.14
   1   5  -7  122.35    3.03
   1   5  -7  136.35    3.88
   1   5  -7  138.31    4.01
   1   5  -7  130.48    3.11
  -1   5   7  119.89    3.18
  -1   5   7  118.84    3.18
   1   5  -6   45.38    2.60
  -1   5   6   40.20    1.89
   1   5  -6   41.96    2.50
  -1   5   6   43.63    1.96
  -1   5   6   44.65    2.23
   1   5  -6   37.74    2.27
   1   5  -6   43.13    2.66
  -1   5   6   39.85    2.04
   1   5  -6   41.48    2.57
   1   5  -6   38.32    1.73
   1   5  -6   44.28    2.47
   1   5  -6   40.59    1.83
  -1   5   5  165.76    3.86
   1   5  -5  178.06    4.42
   1   5  -5  172.45    4.31
  -1   5   5  159.73    3.43
  -1   5   5  177.00    3.91
   1   5  -5  165.78    3.49
   1   5  -5  180.24    4.35
  -1   5   5  163.53    3.83
   1   5  -5  163.72    3.85
   1   5  -5  166.64    4.15
   1   5  -5  160.79    3.80
   1   5  -5  174.43    4.34
   1   5  -5  171.68    4.21
   1   5  -5  157.67    3.39
  -1   5   4  127.39    3.24
   1   5  -4  120.52    2.85
   1   5  -4  128.45    3.61
   1   5  -4  126.11    3.53
   1   5  -4  121.52    3.60
  -1   5   4  118.73    3.11
  -1   5   4  118.35    3.14
   1   5  -4  120.10    3.20
   1   5  -4  118.35    3.38
   1   5  -4  118.91    3.17
  -1   5   4  117.99    3.12
   1   5  -4  116.90    3.27
   1   5  -4  128.24    3.65
  -1   5   4  111.19    3.26
   1   5  -4  115.09    2.77
  -1   5   3   40.56    1.87
   1   5  -3   32.17    1.53
  -1   5   3   35.10    1.71
   1   5  -3   33.12    2.29
   1   5  -3   34.23    2.13
   1   5  -3   35.85    2.18
  -1   5   3   35.87    1.86
   1   5  -3   30.01    1.88
   1   5  -3   32.34    1.93
   1   5  -3   30.53    1.83
  -1   5   3   37.38    1.86
   1   5  -3   35.94    1.98
  -1   5   3   35.56    2.11
   1   5  -3   36.05    2.29
   1   5  -3   32.14    1.55
   1   5  -3   29.75    1.63
  -1   5   2   52.38    2.07
   1   5  -2   45.75    1.76
   1   5  -2   50.09    2.33
   1   5  -2   43.28    1.85
   1   5  -2   50.35    2.35
  -1   5   2   46.99    1.89
   1   5  -2   51.73    2.48
  -1   5   2   51.12    2.03
   1   5  -2   46.70    2.09
   1   5  -2   49.57    2.16
   1   5  -2   49.95    2.10
  -1   5   2   50.52    2.00
   1   5  -2   48.27    2.16
   1   5  -2   52.55    2.46
  -1   5   2   50.74    2.30
   1   5  -2   45.26    1.71
   1   5  -2   45.64    1.91
  -1   5   1   44.25    1.90
   1   5  -1   39.39    2.13
   1   5  -1   36.52    1.72
  -1   5   1   40.16    2.04
   1   5  -1   38.73    2.11
  -1   5   1   39.13    2.18
  -1   5   1   33.86    1.64
   1   5  -1   41.39    2.32
  -1   5   1   37.76    1.86
   1   5  -1   39.26    2.00
   1   5  -1   36.90    1.93
   1   5  -1   41.45    1.94
  -1   5   1   37.89    1.80
   1   5  -1   42.03    2.06
   1   5  -1   40.70    2.26
  -1   5   1   39.61    2.13
   1   5  -1   39.70    1.86
   1   5  -1   35.57    1.56
  -1   5   1   39.94    2.07
  -1   5   0  109.31    2.82
  -1   5   0  126.19    3.18
   1   5   0  117.67    3.23
  -1   5   0  112.62    2.92
   1   5   0  120.14    3.12
  -1   5   0  115.58    3.20
   1   5   0  117.71    3.08
   1   5   0  120.33    3.05
  -1   5   0  113.37    2.84
  -1   5   0  116.87    2.96
   1   5   0  119.58    3.15
   1   5   0  118.01    3.33
  -1   5   0  113.57    3.25
  -1   5   0  119.39    3.19
   1   5   0  122.36    3.23
   1   5   0  112.46    2.90
  -1   5   0  123.65    3.29
   1   5   0  123.01    3.34
  -1   5   0  115.06    3.11
  -1   5  -1   46.26    1.81
  -1   5  -1   52.99    2.02
   1   5   1   47.94    1.96
   1   5   1   46.41    1.81
  -1   5  -1   54.86    2.31
   1   5   1   51.10    2.19
   1   5   1   50.23    2.35
  -1   5  -1   54.11    2.39
   1   5   1   49.30    2.12
  -1   5  -1   52.89    2.28
   1   5   1   50.73    2.11
  -1   5  -1   53.53    2.07
   1   5   1   48.66    2.14
   1   5   1   51.03    2.39
  -1   5  -1   51.29    2.35
  -1   5  -1   49.77    2.13
  -1   5  -2   22.16    1.41
   1   5   2   18.82    1.29
   1   5   2   22.11    1.93
  -1   5  -2   22.85    1.97
  -1   5  -2   24.71    1.90
   1   5   2   23.13    1.73
   1   5   2   22.08    1.45
  -1   5  -2   22.95    1.73
   1   5   2   21.12    1.50
   1   5   2   22.36    1.71
  -1   5  -2   21.35    1.78
   1   5   2   21.92    1.67
  -1   5  -2   22.29    1.58
   1   5   2   23.09    1.74
  -1   5  -2   22.16    1.91
   1   5   2   22.02    1.95
  -1   5  -2   21.91    1.61
   1   5   3   19.99    1.91
  -1   5  -3   19.71    1.64
  -1   5  -3   19.88    1.95
  -1   5  -3   20.10    1.36
   1   5   3   19.70    1.35
  -1   5  -3   21.41    1.76
   1   5   3   20.53    1.89
  -1   5  -3   20.67    2.00
   1   5   3   19.82    1.69
   1   5   3   20.61    1.50
  -1   5  -3   21.42    1.89
   1   5   3   18.89    1.50
  -1   5  -3   17.54    1.63
   1   5   3   20.10    1.71
  -1   5  -3   19.48    1.78
   1   5   3   21.99    1.70
   1   5   3   20.35    1.39
  -1   5  -3   21.30    1.59
  -1   5  -3   20.88    1.58
  -1   5  -4  227.06    4.66
   1   5   4  212.81    4.16
   1   5   4  218.69    4.23
  -1   5  -4  230.66    4.82
  -1   5  -4  230.53    4.86
  -1   5  -4  212.45    4.27
  -1   5  -4  218.87    4.32
   1   5   4  219.14    4.51
   1   5   4  223.11    4.51
  -1   5  -4  223.48    4.94
   1   5   4  224.37    4.53
   1   5   4  217.75    4.17
   1   5   4  211.88    4.12
  -1   5  -4  214.48    4.19
  -1   5  -4  234.61    4.78
   1   5   4  219.21    4.64
  -1   5  -4  217.80    4.31
  -1   5  -5   31.11    2.07
  -1   5  -5   32.31    2.18
   1   5   5   30.98    1.78
  -1   5  -5   32.19    2.29
  -1   5  -5   31.15    1.82
   1   5   5   27.64    1.80
  -1   5  -5   26.68    1.47
   1   5   5   30.23    1.90
  -1   5  -5   33.32    2.39
   1   5   5   30.46    1.96
  -1   5  -5   30.96    2.17
   1   5   5   29.19    1.92
   1   5   5   29.74    2.07
  -1   5  -5   33.80    2.24
  -1   5  -5   30.54    1.75
   1   5   5   31.44    1.70
   1   5   5   30.47    1.68
   1   5   6   65.88    2.54
   1   5   6   64.79    2.35
  -1   5  -6   68.97    2.84
  -1   5  -6   66.72    2.87
  -1   5  -6   58.85    2.25
   1   5   6   60.57    2.52
  -1   5  -6   71.40    3.07
   1   5   6   60.44    2.51
  -1   5  -6   64.09    2.82
   1   5   6   61.50    2.24
   1   5   6   60.00    2.21
  -1   5  -6   64.69    2.74
  -1   5  -6   64.65    2.66
  -1   5  -6   58.01    2.23
  -1   5  -7  100.13    3.45
   1   5   7   84.05    3.03
  -1   5  -7   99.34    3.62
  -1   5  -7  105.03    3.38
   1   5   7   98.02    2.91
   1   5   7  101.17    3.09
  -1   5  -7   93.92    3.42
   1   5   7   96.91    2.78
   1   5   7   95.71    2.79
  -1   5  -7  102.91    3.33
   1   5   7   95.55    3.10
   1   5   7   98.15    2.84
  -1   5  -7   89.93    2.66
   1   5   8  200.84    4.47
  -1   5  -8  169.44    3.85
   1   5   8  197.92    4.17
   1   5   8  194.09    4.14
   1   5   8  200.25    4.56
  -1   5  -8  180.76    3.85
   1   5   8  192.22    4.21
  -1   5  -8  200.00    4.63
   1   5   8  196.21    4.24
  -1   5  -8  215.69    4.83
  -1   5  -8  210.28    4.93
  -1   5  -8  206.22    5.16
  -1   5  -9   11.65    1.49
  -1   5  -9   17.92    1.70
   1   5   9   16.95    1.63
   1   5   9   16.51    1.63
   1   5   9   17.02    1.89
  -1   5  -9   14.16    1.49
   1   5   9   17.14    1.59
   1   5   9   16.07    1.85
   1   5   9   16.14    1.65
  -1   5  -9   17.30    2.18
  -1   5  -9   17.36    2.37
  -1   5 -10   18.86    2.44
  -1   5 -10   19.59    1.90
   1   5  10   18.07    1.70
   1   5  10   19.74    1.69
   1   5  10   19.67    1.95
   1   5  10   18.54    1.64
  -1   5 -10   20.65    2.23
   1   5  10   18.32    1.93
  -1   5 -10   15.63    1.69
  -1   5 -10   12.34    1.56
  -1   5 -10   18.05    2.18
   1   5  11  135.84    3.43
  -1   5 -11  127.64    4.24
  -1   5 -11  124.38    3.47
   1   5  11  137.54    3.41
   1   5  11  134.33    3.80
  -1   5 -12  161.54    4.79
   1   5  12  171.85    3.92
   1   5  12  172.24    3.91
   1   5  12  168.67    4.24
   1   5  12  169.87    3.93
   1   5  12  155.45    4.06
   1   5  12  174.60    3.96
  -1   5 -12  168.18    4.97
  -1   5 -13  157.15    3.88
  -1   5 -13  152.12    3.69
   1   5  13  173.34    3.91
   1   5  13  172.31    3.94
   1   5  13  165.01    4.06
  -1   5 -13  163.41    4.69
   1   5  13  176.17    3.93
  -1   5 -13  169.87    4.83
  -1   5 -13  165.54    3.83
   1   5  13  158.77    3.86
  -1   5 -14  211.99    4.39
  -1   5 -14  218.17    4.56
  -1   5 -14  231.23    5.38
   1   5  14  233.87    4.57
   1   5  14  239.28    4.59
   1   5  14  232.55    4.56
  -1   5 -14  216.29    5.28
  -1   5 -14  223.24    4.40
  -1   5 -15   37.27    2.29
   1   5  15   36.27    1.80
  -1   5 -15   40.34    2.47
   1   5  15   38.27    1.95
  -1   5 -15   36.24    1.74
  -1   5 -15   36.69    1.90
   1   5  15   37.77    1.91
   1   5  15   36.78    1.92
  -1   5 -16    8.32    1.30
  -1   5 -16   10.25    1.71
   1   5  16    7.96    1.29
  -1   5 -16    9.23    1.48
  -1   5 -16   10.20    1.17
   1   5  16    9.06    1.28
   1   5  16    9.10    1.25
  -1   5 -17    5.20    1.18
  -1   5 -17    7.57    1.40
  -1   5 -17    6.85    1.08
   1   5  17    5.77    1.05
   1   5  17    5.96    1.06
   1   5  18   30.33    1.42
   1   5  18   29.72    1.41
   1   6 -16    5.92    0.89
  -1   6  16    2.90    0.95
   1   6 -15   19.18    1.32
   1   6 -15   18.51    1.47
   1   6 -14    3.71    1.04
  -1   6  14    2.99    1.06
  -1   6  14    3.09    1.10
   1   6 -14    3.33    1.28
   1   6 -14    2.23    1.53
   1   6 -13   41.73    2.38
   1   6 -13   44.08    2.12
   1   6 -13   35.57    1.77
  -1   6  13   37.88    1.85
  -1   6  13   35.68    1.84
   1   6 -13   44.52    2.06
   1   6 -13   38.75    2.23
   1   6 -12   23.31    2.06
   1   6 -12   24.50    1.99
   1   6 -12   23.07    1.55
  -1   6  12   23.57    1.65
  -1   6  12   25.57    1.65
   1   6 -12   27.30    2.05
   1   6 -12   26.51    1.94
  -1   6  12   25.20    1.72
   1   6 -12   27.37    2.27
   1   6 -11   96.44    3.43
   1   6 -11   98.92    3.32
   1   6 -11   96.42    2.70
  -1   6  11   94.72    2.80
   1   6 -11  102.59    3.40
   1   6 -11  106.60    3.65
  -1   6  11  100.91    2.89
  -1   6  10   10.42    1.45
   1   6 -10   14.03    1.97
   1   6 -10   13.15    2.00
   1   6 -10   13.43    2.24
   1   6 -10   10.12    1.77
   1   6 -10   10.83    1.34
   1   6 -10   11.21    2.03
   1   6  -9    3.80    1.60
  -1   6   9    3.88    0.92
   1   6  -9    5.34    2.12
   1   6  -9    6.49    1.90
   1   6  -9    6.38    2.01
  -1   6   9    5.47    1.55
   1   6  -9    4.65    1.88
  -1   6   9    4.35    1.29
   1   6  -8   13.53    1.83
   1   6  -8   16.19    2.20
  -1   6   8   13.39    1.26
   1   6  -8   15.66    2.32
   1   6  -8   13.01    2.04
   1   6  -8   14.75    2.11
  -1   6   8   12.77    1.76
   1   6  -7   17.19    1.90
  -1   6   7   16.41    1.41
   1   6  -7   13.69    1.28
   1   6  -7   17.85    1.89
   1   6  -7   20.53    2.17
   1   6  -7   15.61    1.53
   1   6  -7   18.23    2.19
   1   6  -6   47.74    2.48
   1   6  -6   51.57    2.50
  -1   6   6   55.79    2.27
   1   6  -6   42.42    1.87
   1   6  -6   51.48    2.75
   1   6  -6   55.87    2.86
   1   6  -6   43.61    2.00
  -1   6   5    8.36    1.63
   1   6  -5    8.38    1.62
   1   6  -5    8.32    2.07
   1   6  -5    8.81    2.19
   1   6  -5    9.82    1.94
   1   6  -5    7.77    1.10
   1   6  -5    8.51    1.97
   1   6  -5    6.29    1.09
  -1   6   5    8.16    1.27
   1   6  -5    8.13    1.71
  -1   6   4   22.70    2.16
   1   6  -4   23.67    2.31
   1   6  -4   22.29    2.00
   1   6  -4   19.93    1.41
  -1   6   4   22.13    1.86
   1   6  -4   26.06    2.26
   1   6  -4   22.96    2.39
   1   6  -4   18.13    1.49
  -1   6   4   24.58    1.75
   1   6  -3    5.55    2.10
  -1   6   3    5.06    1.77
   1   6  -3    4.92    1.51
   1   6  -3    5.63    1.73
   1   6  -3    5.62    1.07
  -1   6   3    6.43    1.54
   1   6  -3    5.50    1.52
   1   6  -3    6.21    1.83
   1   6  -3    4.44    2.01
   1   6  -3    3.82    1.17
  -1   6   3    6.46    1.36
  -1   6   2  114.35    3.33
   1   6  -2  100.38    2.68
  -1   6   2   99.38    3.25
   1   6  -2  102.23    3.10
   1   6  -2  106.59    3.24
   1   6  -2  104.06    3.10
  -1   6   2  101.71    3.02
   1   6  -2  107.54    3.55
  -1   6   2  100.47    3.31
   1   6  -2  102.29    3.51
   1   6  -1   21.00    1.88
  -1   6   1   24.82    1.73
   1   6  -1   21.56    1.42
   1   6  -1   20.87    1.91
   1   6  -1   21.00    1.94
   1   6  -1   30.32    2.17
   1   6  -1   21.73    1.71
  -1   6   1   22.59    1.98
   1   6  -1   22.13    2.29
   1   6  -1   22.57    2.34
  -1   6   1   22.70    2.19
   1   6   0   52.84    2.40
   1   6   0   53.28    2.40
   1   6   0   56.33    2.52
  -1   6   0   57.42    2.36
   1   6   0   53.80    2.32
  -1   6   0   51.66    2.40
  -1   6   0   55.12    2.54
   1   6   0   52.86    2.12
  -1   6   0   53.33    2.68
   1   6   0   54.90    2.77
   1   6   0   51.06    2.73
  -1   6   0   53.80    2.67
   1   6   1   46.62    2.29
   1   6   1   40.64    2.21
   1   6   1   44.41    2.32
  -1   6  -1   46.55    2.14
  -1   6  -1   42.76    2.25
   1   6   1   42.80    2.25
   1   6   1   46.45    2.05
  -1   6  -1   45.61    2.36
  -1   6  -1   48.52    2.63
   1   6   1   45.02    2.55
  -1   6  -1   46.33    2.55
   1   6   1   42.11    2.54
   1   6   2   58.17    2.49
   1   6   2   58.17    2.48
   1   6   2   59.25    2.55
  -1   6  -2   59.39    2.32
  -1   6  -2   57.56    2.78
  -1   6  -2   58.44    2.51
   1   6   2   57.94    2.26
  -1   6  -2   56.40    2.42
   1   6   2   59.34    2.58
  -1   6  -2   57.51    2.45
  -1   6  -2   60.03    2.75
   1   6   2   57.72    2.74
  -1   6  -3   79.34    2.70
   1   6   3   79.78    2.81
  -1   6  -3   79.32    2.68
   1   6   3   78.25    3.05
  -1   6  -3   84.94    3.16
  -1   6  -3   78.21    2.63
   1   6   3   79.60    2.82
  -1   6  -3   83.89    3.19
   1   6   3   76.74    2.58
  -1   6  -3   81.43    2.76
   1   6   4   11.76    1.45
  -1   6  -4    8.85    1.59
  -1   6  -4   12.16    1.92
  -1   6  -4    9.89    1.75
   1   6   4   11.24    1.76
  -1   6  -4    9.55    1.59
   1   6   4    9.27    1.91
  -1   6  -4    8.83    1.94
  -1   6  -4    7.70    1.20
   1   6   4   11.35    1.77
  -1   6  -4   11.15    2.06
  -1   6  -4    8.42    1.52
  -1   6  -5   84.94    2.73
   1   6   5   86.20    2.78
  -1   6  -5   97.61    3.28
  -1   6  -5   80.49    2.54
  -1   6  -5   91.38    3.30
   1   6   5   90.81    3.02
  -1   6  -5   89.56    3.24
  -1   6  -5   82.82    2.73
  -1   6  -5   93.09    3.38
   1   6   5   91.07    2.99
  -1   6  -6  109.66    3.62
  -1   6  -6  119.71    3.63
   1   6   6  109.44    3.01
  -1   6  -6  108.27    2.94
   1   6   6  106.67    2.94
   1   6   6  119.23    3.44
  -1   6  -6  100.64    2.94
  -1   6  -6   99.06    2.92
  -1   6  -7    4.70    1.33
   1   6   7    4.80    1.18
  -1   6  -7    6.96    1.80
   1   6   7    5.51    1.35
  -1   6  -7    4.98    1.69
   1   6   7    4.03    1.08
   1   6   8   20.84    1.58
   1   6   8   22.54    1.59
  -1   6  -8   23.81    2.29
   1   6   8   18.34    1.40
  -1   6  -8   21.58    1.59
   1   6   8   20.02    1.59
  -1   6  -8   24.41    2.04
   1   6   8   22.12    1.70
  -1   6  -8   23.60    2.15
   1   6   8   24.15    2.02
   1   6   9    9.77    1.34
   1   6   9    8.21    1.33
  -1   6  -9    9.21    1.93
   1   6   9    7.28    1.02
  -1   6  -9   12.19    1.72
   1   6   9   11.62    1.48
   1   6   9   10.64    1.74
  -1   6  -9    9.73    1.86
  -1   6  -9    9.36    1.33
   1   6   9    8.58    1.27
   1   6  10   26.47    1.68
   1   6  10   25.48    1.66
   1   6  10   26.79    1.74
  -1   6 -10   24.81    1.87
   1   6  10   19.96    1.60
  -1   6 -10   27.16    2.16
  -1   6 -10   26.50    2.25
   1   6  10   26.74    2.00
   1   6  11   55.86    2.09
   1   6  11   55.73    2.11
   1   6  11   52.00    2.18
   1   6  11   46.42    2.07
   1   6  11   49.14    2.36
  -1   6 -11   50.43    2.71
  -1   6 -11   55.17    2.37
   1   6  12    8.34    1.35
  -1   6 -12    8.81    1.54
  -1   6 -12    7.50    1.64
   1   6  12    8.92    1.27
   1   6  12    9.89    1.31
   1   6  13   63.42    2.18
  -1   6 -13   67.45    2.24
   1   6  13   63.61    2.16
   1   6  13   62.96    2.14
   1   6  14   44.92    1.79
   1   6  14   46.90    1.77
   1   6  14   48.35    1.79
  -1   6 -14   49.09    1.84
  -1   6 -15   18.32    1.41
   1   6  15   20.47    1.24
   1   6  15   19.30    1.25
  -1   6 -17    2.96    0.69
  -1   7  14   14.10    0.96
   1   7 -13   14.53    1.11
  -1   7  13   12.06    1.14
   1   7 -12   26.11    1.43
   1   7 -12   27.34    1.61
  -1   7  12   25.27    1.41
  -1   7  12   27.74    1.57
   1   7 -11   18.90    1.48
   1   7 -11   14.46    1.37
  -1   7  11   17.64    1.61
   1   7 -11   20.13    1.70
   1   7 -10   65.90    2.57
   1   7 -10   62.93    2.31
   1   7 -10   62.64    2.31
  -1   7  10   67.15    2.55
   1   7  -9   -1.03    1.68
  -1   7   9   -0.02    0.65
   1   7  -9   -0.03    1.12
   1   7  -9    0.62    1.37
   1   7  -9    0.28    1.49
  -1   7   9    0.05    1.44
   1   7  -8   23.91    2.17
  -1   7   8   23.14    1.28
   1   7  -8   22.74    1.97
  -1   7   8   22.45    1.93
   1   7  -8   21.14    2.02
   1   7  -8   18.49    1.64
   1   7  -7   55.15    2.73
   1   7  -7   54.38    2.65
  -1   7   7   59.61    2.59
   1   7  -7   56.11    2.61
   1   7  -6  121.07    3.53
   1   7  -6  116.92    3.57
  -1   7   6  111.00    3.10
   1   7  -6  113.24    3.60
  -1   7   6  113.06    3.38
  -1   7   5   27.73    2.03
   1   7  -5   29.77    2.33
   1   7  -5   29.87    2.17
  -1   7   5   26.05    1.64
  -1   7   5   26.97    1.84
   1   7  -5   30.23    2.38
   1   7  -5   27.49    1.87
  -1   7   4   49.56    2.38
   1   7  -4   52.03    2.64
  -1   7   4   49.54    2.49
   1   7  -4   52.84    2.54
  -1   7   4   53.74    2.22
   1   7  -4   45.17    1.91
  -1   7   4   51.37    2.20
   1   7  -4   51.40    2.68
   1   7  -4   50.33    2.26
   1   7  -3    8.71    1.95
  -1   7   3    8.20    1.76
   1   7  -3    9.11    1.75
   1   7  -3    5.99    1.11
  -1   7   3   10.67    1.35
   1   7  -3    9.56    1.96
  -1   7   3    8.77    1.60
   1   7  -3    9.61    1.55
  -1   7   2   27.25    2.08
   1   7  -2   26.35    2.27
   1   7  -2   27.57    1.67
  -1   7   2   28.63    1.78
   1   7  -2   27.71    2.24
   1   7  -2   28.85    2.07
  -1   7   2   24.63    2.01
  -1   7   2   27.43    1.93
   1   7  -1   16.78    1.66
   1   7  -1   15.77    1.45
  -1   7   1   18.04    1.53
  -1   7   1   17.31    1.82
   1   7  -1   15.55    2.07
   1   7  -1   16.38    1.65
  -1   7   1   15.42    1.81
  -1   7   1   17.25    1.70
   1   7   0    6.55    1.46
   1   7   0    5.53    1.19
  -1   7   0    5.01    1.14
   1   7   0    5.59    1.81
  -1   7   0    4.51    1.55
   1   7   0    4.29    1.47
  -1   7   0    4.58    1.56
  -1   7   0    5.67    1.37
   1   7   1    5.33    1.43
  -1   7  -1    2.94    1.03
   1   7   1    3.24    1.14
  -1   7  -1    3.45    1.47
  -1   7  -1    3.98    1.70
   1   7   1    3.90    1.75
   1   7   1    2.14    1.44
   1   7   1    1.18    1.54
  -1   7  -1    3.19    1.47
  -1   7  -1    2.62    1.31
   1   7   1    2.79    1.26
   1   7   2    8.07    1.50
  -1   7  -2    8.08    1.78
   1   7   2    8.37    1.79
  -1   7  -2    7.71    1.52
   1   7   2    8.22    1.29
  -1   7  -2    6.48    1.15
   1   7   2    8.79    1.56
   1   7   2    7.16    1.57
  -1   7  -2    5.72    1.48
  -1   7  -2    6.19    1.35
   1   7   2    8.10    1.44
   1   7   3   67.70    2.51
  -1   7  -3   63.58    2.70
  -1   7  -3   58.70    2.23
  -1   7  -3   61.15    2.33
  -1   7  -3   57.67    2.25
   1   7   3   63.48    2.45
  -1   7  -3   59.47    2.28
   1   7   3   67.38    2.52
   1   7   3   72.45    2.53
  -1   7  -3   59.95    2.19
  -1   7  -4   42.67    2.35
  -1   7  -4   41.66    2.11
  -1   7  -4   39.26    1.94
  -1   7  -4   35.56    1.84
   1   7   4   43.56    2.22
   1   7   4   47.26    2.22
   1   7   4   50.45    2.14
  -1   7  -4   39.83    1.75
  -1   7  -5   25.01    1.87
   1   7   5   25.70    1.62
   1   7   5   24.77    1.91
   1   7   5   23.36    1.83
  -1   7  -5   22.22    2.00
  -1   7  -6   92.55    3.12
  -1   7  -6   91.79    2.85
   1   7   6   91.99    2.86
  -1   7  -6   82.42    2.93
   1   7   6   89.44    2.96
  -1   7  -6   88.01    2.93
  -1   7  -7   55.81    2.46
  -1   7  -7   61.15    2.36
  -1   7  -7   60.91    2.62
   1   7   7   58.79    2.03
   1   7   7   60.60    2.53
   1   7   7   64.88    2.47
  -1   7  -8   21.38    1.78
  -1   7  -8   24.62    1.77
  -1   7  -8   22.27    1.91
   1   7   8   20.34    1.24
  -1   7  -8   20.91    1.39
   1   7   8   21.05    1.83
   1   7   8   23.62    1.73
  -1   7  -9   24.65    1.79
   1   7   9   23.04    1.18
  -1   7  -9   26.98    1.74
   1   7   9   27.76    1.75
   1   7   9   29.77    1.97
  -1   7  -9   22.94    1.34
  -1   7 -10    3.80    1.30
   1   7  10    4.16    1.40
  -1   7 -10    3.89    1.26
   1   7  10    3.26    0.93
  -1   7 -11  107.07    2.51
   1   7  11  101.01    2.79
  -1   7 -12   52.51    1.70
   1   7  12   43.14    1.82
  -1   7 -13   54.81    1.55
   1   7  13   49.88    1.64
  -1   8  10   10.41    0.79
  -1   8  10    9.92    0.83
  -1   8   9    6.82    0.96
  -1   8   9    6.24    0.88
  -1   8   9    6.26    0.92
  -1   8   8    0.48    0.99
  -1   8   8    0.22    0.91
   1   8  -8    0.06    0.88
  -1   8   8    0.26    0.99
   1   8  -7   25.75    1.31
  -1   8   7   31.09    1.53
  -1   8   7   28.77    1.52
  -1   8   7   25.45    1.07
  -1   8   7   29.97    1.45
  -1   8   6   32.18    1.52
  -1   8   6   30.49    1.64
   1   8  -6   32.88    1.68
  -1   8   6   29.69    1.58
  -1   8   6   29.76    1.23
  -1   8   5   28.87    1.49
  -1   8   5   28.89    1.66
   1   8  -5   29.14    1.72
  -1   8   5   30.24    1.60
   1   8  -5   21.85    1.21
  -1   8   5   30.05    1.30
   1   8  -5   19.08    0.94
  -1   8   4   58.98    1.93
  -1   8   4   59.53    2.08
   1   8  -4   65.92    2.23
  -1   8   4   57.73    1.98
   1   8  -4   58.38    1.73
  -1   8   4   65.16    1.92
   1   8  -4   51.78    1.57
  -1   8   3   17.88    1.35
  -1   8   3   16.23    1.49
  -1   8   3   18.69    1.43
   1   8  -3   14.56    1.23
  -1   8   3   18.37    1.22
   1   8  -3   15.89    1.05
  -1   8   2   34.60    1.64
  -1   8   2   33.05    1.72
  -1   8   2   36.55    1.58
   1   8  -2   34.98    1.44
  -1   8   2   33.05    1.58
  -1   8   1   38.49    1.67
  -1   8   1   39.95    1.76
   1   8  -1   41.76    1.62
  -1   8   1   44.60    1.70
  -1   8   1   40.40    1.65
  -1   8   0   11.27    1.17
  -1   8   0    9.56    1.28
   1   8   0    9.57    1.21
  -1   8   0   10.67    1.24
  -1   8   0   11.72    1.28
   1   8   0   11.72    1.08
  -1   8   0   11.41    1.07
  -1   8  -1   12.91    1.17
  -1   8  -1   11.15    1.27
   1   8   1   11.26    1.34
  -1   8  -1   14.79    1.32
   1   8   1   15.60    1.18
  -1   8  -1   14.04    1.09
  -1   8  -1   13.60    1.25
   1   8   2   94.55    2.42
  -1   8  -2   90.48    2.27
  -1   8  -2   89.30    2.30
  -1   8  -3   84.99    2.23
   1   8   3   92.04    2.20
   1   8   3   94.07    2.23
   1   8   3   95.62    2.46
  -1   8  -3   78.08    2.08
   1   8   3  102.39    2.49
   1   8   3   99.62    2.39
  -1   8  -4    3.34    1.03
   1   8   4    3.89    0.98
   1   8   4    4.49    1.08
   1   8   4    5.24    1.31
  -1   8  -4    1.81    0.63
   1   8   4    5.31    0.85
   1   8   4    4.73    1.16
   1   8   5   54.08    1.68
   1   8   5   54.06    1.73
   1   8   5   59.57    2.00
   1   8   5   59.87    1.73
   1   8   5   53.84    1.78
   1   8   6    2.75    1.23
   1   8   6    3.00    0.91
   1   8   6    2.61    1.01
  -1   8  -6    1.61    0.90
   1   8   6    2.90    0.68
   1   8   7   12.21    1.28
  -1   8  -7   10.85    1.06
   1   8   7   12.50    1.02
   1   8   7   11.42    1.11
  -1   8  -7    9.53    0.93
   1   8   7   11.74    0.78
  -1   8  -8    5.02    0.87
   1   8   8    5.69    0.96
   1   8   8    6.97    1.06
   1   8   9   63.49    1.55
   1   8   9   72.76    1.67
   1   8  10    9.34    0.71
  -2  -8   8    8.06    0.92
   2  -8  -7    5.59    1.12
  -2  -8   7    6.11    0.97
  -2  -8   7    7.05    1.28
  -2  -8   7    5.34    1.17
   2  -8  -6    7.13    1.22
  -2  -8   6    6.70    1.08
  -2  -8   6    6.16    1.34
  -2  -8   6    6.69    1.36
  -2  -8   5   29.58    1.78
  -2  -8   5   26.86    1.54
  -2  -8   5   27.84    1.46
  -2  -8   5   27.67    1.56
  -2  -8   5   28.65    1.76
   2  -8  -5   25.97    1.52
  -2  -8   4   25.59    1.76
   2  -8  -4   23.75    1.44
  -2  -8   4   24.89    1.57
  -2  -8   4   23.43    1.48
  -2  -8   4   25.79    1.59
   2  -8  -4   23.77    1.46
  -2  -8   4   24.02    1.72
   2  -8  -4   24.52    1.54
  -2  -8   4   23.11    1.57
  -2  -8   3   93.92    2.70
   2  -8  -3   85.98    2.36
  -2  -8   3   91.45    2.51
  -2  -8   3   90.80    2.43
   2  -8  -3   82.59    2.36
  -2  -8   3   88.59    2.50
  -2  -8   3   91.14    2.68
   2  -8  -3   88.26    2.50
  -2  -8   3   84.31    2.49
  -2  -8   2   15.03    1.68
  -2  -8   2   16.44    1.64
   2  -8  -2   13.20    1.47
   2  -8  -2   13.74    1.50
  -2  -8   2   18.45    1.60
  -2  -8   2   14.29    1.55
  -2  -8   2   19.60    1.59
  -2  -8   2   14.71    1.54
   2  -8  -2   14.86    1.54
  -2  -8   2   22.03    1.62
   2  -8  -1   26.89    1.74
  -2  -8   1   32.62    1.73
  -2  -8   1   28.78    1.73
  -2  -8   1   33.97    1.75
   2  -8  -1   27.25    1.73
  -2  -8   1   30.30    1.80
  -2  -8   1   33.01    1.76
  -2  -8   1   29.27    1.84
  -2  -8   0   13.93    1.55
  -2  -8   0   12.46    1.47
   2  -8   0    9.52    1.47
   2  -8   0   10.25    1.52
  -2  -8   0   13.76    1.50
  -2  -8   0   10.44    1.51
  -2  -8   0   15.72    1.57
  -2  -8   0   10.78    1.56
  -2  -8  -1   53.59    2.00
  -2  -8  -1   50.71    1.93
  -2  -8  -1   52.04    1.96
  -2  -8  -1   51.29    2.02
   2  -8   1   48.64    2.01
  -2  -8  -1   48.58    1.92
  -2  -8  -1   52.68    2.09
  -2  -8  -1   51.94    2.01
  -2  -8  -2    6.93    1.30
  -2  -8  -2    7.17    1.28
  -2  -8  -2    7.70    1.32
  -2  -8  -2    7.50    1.29
  -2  -8  -2    5.98    1.36
   2  -8   2    5.21    1.39
  -2  -8  -3   10.00    1.29
  -2  -8  -3   10.96    1.31
  -2  -8  -3   11.27    1.30
  -2  -8  -3   10.01    1.29
   2  -8   3   10.39    1.49
  -2  -8  -3    9.75    1.35
  -2  -8  -4    3.94    1.17
  -2  -8  -4    3.77    1.13
   2  -8   4    2.98    1.35
  -2  -8  -4    3.12    1.20
  -2  -8  -4    3.69    1.14
  -2  -8  -4    3.34    1.10
  -2  -8  -5   10.93    1.21
  -2  -8  -5   10.57    1.23
   2  -8   5   10.45    1.42
  -2  -8  -5    9.91    1.18
  -2  -8  -5   10.80    1.21
  -2  -8  -6    1.92    0.96
  -2  -8  -6    1.80    0.97
  -2  -8  -6    1.09    0.97
  -2  -7  13   16.77    1.11
   2  -7 -13   16.66    1.19
  -2  -7  13   17.39    1.28
  -2  -7  12    7.11    1.09
   2  -7 -12    8.29    1.21
  -2  -7  12    7.09    1.30
  -2  -7  12    9.59    1.34
  -2  -7  11   44.72    2.07
  -2  -7  11   45.30    2.11
   2  -7 -11   37.44    1.88
  -2  -7  11   45.22    1.90
  -2  -7  11   42.93    1.88
   2  -7 -11   36.44    1.83
  -2  -7  11   40.08    1.74
  -2  -7  11   44.60    1.94
  -2  -7  10   84.75    2.85
  -2  -7  10   87.34    2.89
   2  -7 -10   77.44    2.53
  -2  -7  10   83.28    2.68
  -2  -7  10   85.59    2.68
  -2  -7  10   85.29    2.45
  -2  -7  10   85.65    2.65
  -2  -7   9    6.36    1.42
   2  -7  -9    6.01    1.46
  -2  -7   9    6.59    1.29
  -2  -7   9    5.68    1.82
  -2  -7   9    6.05    1.53
  -2  -7   9    6.08    1.55
  -2  -7   9    5.46    1.67
  -2  -7   9    6.65    1.70
  -2  -7   9    7.08    1.39
  -2  -7   8   22.37    1.69
  -2  -7   8   22.06    2.02
  -2  -7   8   20.89    2.15
   2  -7  -8   20.95    1.59
  -2  -7   8   18.19    1.78
   2  -7  -8   19.60    1.77
  -2  -7   8   22.32    2.06
  -2  -7   8   22.67    1.72
  -2  -7   8   18.41    1.91
  -2  -7   8   20.44    1.87
   2  -7  -7   31.03    1.86
  -2  -7   7   34.38    2.32
  -2  -7   7   31.60    2.10
  -2  -7   7   31.61    2.42
  -2  -7   7   33.16    2.26
  -2  -7   7   33.82    1.98
  -2  -7   7   30.56    2.16
  -2  -7   7   34.03    2.15
  -2  -7   7   33.69    1.95
  -2  -7   6    1.19    1.83
  -2  -7   6    2.04    1.61
  -2  -7   6    1.24    1.98
  -2  -7   6    0.89    1.58
  -2  -7   6    3.36    1.67
  -2  -7   6    2.32    1.27
   2  -7  -6    2.67    1.35
   2  -7  -6    3.81    1.31
   2  -7  -6    2.63    1.32
   2  -7  -6    2.28    1.40
  -2  -7   6    1.43    1.66
  -2  -7   6    2.30    1.47
  -2  -7   5   92.69    3.27
   2  -7  -5   88.95    2.80
  -2  -7   5   96.40    3.22
  -2  -7   5   86.16    3.02
   2  -7  -5   85.36    2.75
  -2  -7   5   87.73    3.10
   2  -7  -5   90.38    2.92
  -2  -7   5   94.15    3.01
   2  -7  -5   88.55    2.88
  -2  -7   5   93.63    3.34
  -2  -7   5   94.37    3.12
  -2  -7   4   88.88    3.09
   2  -7  -4   88.24    2.84
  -2  -7   4   92.46    3.00
  -2  -7   4   81.13    2.76
   2  -7  -4   84.80    2.84
   2  -7  -4   88.60    2.84
  -2  -7   4   89.53    3.22
  -2  -7   4   86.53    2.97
  -2  -7   4   88.65    3.25
  -2  -7   4   84.86    2.96
  -2  -7   4   84.32    3.08
  -2  -7   3    3.58    1.93
  -2  -7   3    5.06    1.74
  -2  -7   3    4.06    1.54
   2  -7  -3    4.19    1.53
  -2  -7   3    4.10    1.42
  -2  -7   3    4.06    1.31
  -2  -7   3    3.61    1.57
  -2  -7   3    4.99    1.72
   2  -7  -3    4.55    1.48
  -2  -7   3    4.36    1.90
  -2  -7   2   58.06    2.60
   2  -7  -2   58.51    2.52
  -2  -7   2   57.30    2.35
  -2  -7   2   57.33    2.37
  -2  -7   2   57.24    2.62
  -2  -7   2   52.68    2.40
  -2  -7   2   57.85    2.58
  -2  -7   2   60.34    2.75
   2  -7  -2   53.02    2.42
  -2  -7   2   60.35    2.60
  -2  -7   2   57.06    2.75
  -2  -7   1   10.65    1.88
  -2  -7   1    7.34    1.37
  -2  -7   1    7.44    1.67
  -2  -7   1   10.28    1.60
  -2  -7   1    9.62    1.84
  -2  -7   1    9.82    1.84
  -2  -7   1   11.23    2.00
  -2  -7   1    8.55    2.02
   2  -7  -1    6.63    1.63
  -2  -7   1    7.64    1.85
  -2  -7   0   21.31    2.09
  -2  -7   0   23.18    1.98
   2  -7   0   25.16    1.99
  -2  -7   0   23.53    2.04
  -2  -7   0   24.66    2.05
  -2  -7   0   21.96    1.73
  -2  -7   0   23.42    2.04
  -2  -7   0   22.48    2.00
  -2  -7   0   22.26    2.12
   2  -7   0   21.48    2.01
  -2  -7   0   23.16    1.78
  -2  -7   0   22.33    1.63
  -2  -7   0   21.09    1.45
  -2  -7  -1   13.08    1.88
  -2  -7  -1   14.56    1.84
   2  -7   1   14.53    1.87
  -2  -7  -1   13.65    1.87
  -2  -7  -1   15.13    1.86
   2  -7   1   12.70    1.73
  -2  -7  -1   12.35    1.79
  -2  -7  -1   15.12    1.88
   2  -7   1   12.75    1.97
  -2  -7  -1   14.36    1.96
  -2  -7  -1   12.73    1.65
  -2  -7  -1   12.23    1.23
  -2  -7  -2   80.83    2.84
  -2  -7  -2   79.05    2.82
  -2  -7  -2   79.96    2.93
   2  -7   2   81.85    2.98
  -2  -7  -2   79.87    2.87
  -2  -7  -2   79.89    2.86
   2  -7   2   76.85    2.85
  -2  -7  -2   77.48    2.81
  -2  -7  -2   82.26    2.94
  -2  -7  -2   75.63    2.65
  -2  -7  -2   79.00    2.58
   2  -7   3    5.33    1.75
  -2  -7  -3    5.87    1.65
   2  -7   3    4.25    1.80
  -2  -7  -3    5.17    1.60
  -2  -7  -3    5.51    1.64
  -2  -7  -3    5.02    1.63
  -2  -7  -3    5.26    1.60
  -2  -7  -3    3.61    1.49
   2  -7   3    4.58    1.69
  -2  -7  -3    5.00    1.65
  -2  -7  -3    4.57    1.37
  -2  -7  -3    4.85    1.03
   2  -7   4   14.91    2.11
  -2  -7  -4   16.27    1.79
  -2  -7  -4   13.97    1.76
  -2  -7  -4   16.17    1.83
  -2  -7  -4   14.96    1.75
  -2  -7  -4   17.23    1.82
  -2  -7  -4   14.59    1.69
   2  -7   4   15.71    1.92
  -2  -7  -4   16.81    1.81
  -2  -7  -4   13.42    1.56
  -2  -7  -4   15.65    1.40
   2  -7   5   22.30    2.11
  -2  -7  -5   22.31    1.78
  -2  -7  -5   23.02    1.89
  -2  -7  -5   23.94    1.95
   2  -7   5   22.50    2.29
  -2  -7  -5   23.82    1.91
  -2  -7  -5   24.42    1.98
  -2  -7  -5   23.03    1.92
  -2  -7  -5   22.60    1.95
  -2  -7  -5   21.14    1.70
  -2  -7  -5   24.13    1.61
  -2  -7  -6   79.93    2.69
  -2  -7  -6   78.53    2.80
  -2  -7  -6   82.10    2.77
   2  -7   6   87.96    3.26
  -2  -7  -6   82.21    2.76
  -2  -7  -6   81.04    2.85
  -2  -7  -6   84.52    2.80
  -2  -7  -6   85.04    2.75
   2  -7   6   86.16    3.14
  -2  -7  -6   73.95    2.62
  -2  -7  -7   37.49    2.14
  -2  -7  -7   33.89    1.97
  -2  -7  -7   35.16    2.01
  -2  -7  -7   38.15    2.10
   2  -7   7   37.96    2.35
  -2  -7  -7   37.66    2.04
  -2  -7  -7   37.00    2.11
  -2  -7  -7   40.92    1.97
   2  -7   7   41.45    2.56
  -2  -7  -8    7.23    1.38
  -2  -7  -8    9.68    1.57
  -2  -7  -8    7.64    1.42
   2  -7   8    8.27    1.95
  -2  -7  -8    7.91    1.39
   2  -7   8    7.11    1.62
   2  -7   8    7.78    1.72
  -2  -7  -8    9.34    1.53
  -2  -7  -8    9.44    1.50
  -2  -7  -8    9.25    1.54
  -2  -7  -8    9.74    1.22
   2  -7   9    7.63    1.79
  -2  -7  -9    6.09    1.28
  -2  -7  -9    5.96    1.38
  -2  -7  -9    5.31    1.37
  -2  -7  -9    8.03    1.42
   2  -7   9    7.21    1.59
  -2  -7  -9    4.54    1.43
  -2  -7  -9    5.98    1.30
  -2  -7  -9    7.32    1.09
  -2  -7 -10   66.62    2.20
  -2  -7 -10   60.80    2.15
  -2  -7 -10   60.79    2.18
   2  -7  10   67.19    2.58
   2  -7  10   60.40    2.29
  -2  -7 -10   58.74    2.10
  -2  -7 -10   61.02    2.19
  -2  -7 -10   57.03    2.01
   2  -7  11  102.28    2.67
  -2  -7 -11   98.20    2.44
  -2  -7 -11  105.20    2.57
  -2  -7 -11   96.43    2.52
  -2  -7 -11  101.71    2.58
  -2  -7 -11   95.09    2.43
  -2  -7 -12  118.96    2.58
  -2  -7 -12  110.48    2.52
  -2  -6  16    3.55    1.00
  -2  -6  16    2.27    1.03
   2  -6 -16    1.60    0.94
   2  -6 -16    1.39    0.94
  -2  -6  16    3.00    0.95
  -2  -6  15   15.70    1.30
  -2  -6  15   19.00    1.51
   2  -6 -15   14.88    1.36
  -2  -6  15   17.27    1.31
   2  -6 -15   14.77    1.38
  -2  -6  15   19.12    1.55
  -2  -6  15   15.34    1.34
  -2  -6  14   18.17    1.54
  -2  -6  14   22.99    1.78
  -2  -6  14   19.65    1.54
   2  -6 -14   18.71    1.60
   2  -6 -14   17.56    1.40
   2  -6 -14   18.41    1.62
  -2  -6  14   20.95    1.65
  -2  -6  14   20.21    1.76
  -2  -6  14   18.69    1.53
  -2  -6  13   65.54    2.36
  -2  -6  13   61.38    2.51
   2  -6 -13   60.94    2.45
  -2  -6  13   68.57    2.60
  -2  -6  13   71.83    2.75
  -2  -6  13   63.16    2.45
   2  -6 -13   63.45    2.48
   2  -6 -13   59.00    2.31
  -2  -6  13   63.17    2.61
  -2  -6  13   66.15    2.61
  -2  -6  13   69.68    2.76
  -2  -6  12   13.50    1.92
  -2  -6  12   11.12    1.58
   2  -6 -12   11.02    1.64
  -2  -6  12    9.76    1.65
  -2  -6  12   11.32    1.69
  -2  -6  12   11.55    1.89
  -2  -6  12   10.28    1.96
  -2  -6  12    8.94    1.62
  -2  -6  12   11.07    1.73
  -2  -6  12   12.04    1.69
   2  -6 -12   10.07    1.70
  -2  -6  12   11.96    1.61
  -2  -6  11   32.69    2.50
  -2  -6  11   31.87    2.41
  -2  -6  11   29.03    2.04
  -2  -6  11   28.34    2.00
  -2  -6  11   31.82    2.22
   2  -6 -11   28.17    1.89
  -2  -6  11   33.66    2.28
  -2  -6  11   31.12    2.37
   2  -6 -11   29.24    2.05
  -2  -6  11   29.72    2.24
  -2  -6  11   28.68    2.18
  -2  -6  11   34.05    2.29
  -2  -6  11   30.34    2.02
  -2  -6  10    1.17    1.50
  -2  -6  10    4.08    1.55
   2  -6 -10    2.36    1.37
  -2  -6  10    2.70    1.77
  -2  -6  10    1.78    1.95
  -2  -6  10    1.25    1.76
  -2  -6  10    2.95    1.75
  -2  -6  10    3.58    1.58
   2  -6 -10    3.82    1.60
  -2  -6  10    3.36    1.99
  -2  -6  10    3.12    1.47
  -2  -6   9   12.94    1.81
   2  -6  -9   10.04    1.56
  -2  -6   9    8.12    1.92
  -2  -6   9    8.23    2.15
  -2  -6   9    9.90    1.99
  -2  -6   9   10.13    2.04
  -2  -6   9   10.35    1.80
  -2  -6   9    9.38    2.24
  -2  -6   9    6.49    1.64
  -2  -6   8   12.18    2.11
  -2  -6   8   13.53    2.09
  -2  -6   8   11.93    2.25
   2  -6  -8   12.84    1.60
  -2  -6   8   12.64    1.94
  -2  -6   8   12.06    1.78
   2  -6  -8   12.52    1.65
  -2  -6   8   10.77    2.17
  -2  -6   8   12.82    1.96
  -2  -6   7   35.21    2.32
   2  -6  -7   38.02    2.15
  -2  -6   7   39.56    2.30
  -2  -6   7   37.53    2.58
  -2  -6   7   35.47    2.53
  -2  -6   7   36.73    2.44
  -2  -6   6   24.85    2.34
  -2  -6   6   23.58    2.37
  -2  -6   6   27.90    2.11
   2  -6  -6   29.63    2.04
  -2  -6   6   23.43    2.24
   2  -6  -5   98.01    3.12
  -2  -6   5  104.30    3.44
  -2  -6   5   95.59    3.52
   2  -6  -5  104.24    3.61
  -2  -6   5  101.10    3.57
  -2  -6   5  103.41    3.52
  -2  -6   5  103.07    3.65
  -2  -6   5   97.88    3.42
   2  -6  -4   16.27    1.87
  -2  -6   4   19.06    1.84
  -2  -6   4   16.55    2.09
  -2  -6   4   16.35    2.33
   2  -6  -4   15.99    2.01
  -2  -6   4   17.14    2.21
  -2  -6   4   17.68    2.08
   2  -6  -4   16.74    1.73
  -2  -6   4   16.89    2.10
  -2  -6   4   17.43    2.27
  -2  -6   3  201.69    4.77
  -2  -6   3  185.71    4.51
  -2  -6   3  193.12    4.75
  -2  -6   3  190.35    4.53
   2  -6  -3  191.10    4.69
  -2  -6   3  188.99    4.66
  -2  -6   3  189.47    4.54
  -2  -6   3  195.15    4.64
   2  -6  -3  191.17    4.23
  -2  -6   3  174.29    4.14
  -2  -6   2   40.16    2.58
   2  -6  -2   37.25    2.19
  -2  -6   2   41.53    2.63
  -2  -6   2   38.96    2.33
   2  -6  -2   37.68    2.33
  -2  -6   2   39.83    2.54
  -2  -6   2   38.96    2.34
  -2  -6   2   40.38    2.43
   2  -6  -2   37.52    2.23
  -2  -6   2   37.52    1.92
  -2  -6   1   46.19    2.63
   2  -6  -1   41.99    2.25
  -2  -6   1   46.11    2.64
  -2  -6   1   41.93    2.29
   2  -6  -1   42.74    2.38
  -2  -6   1   45.38    2.59
  -2  -6   1   42.90    2.33
  -2  -6   1   44.74    2.46
   2  -6  -1   42.85    2.35
  -2  -6   1   41.01    2.00
  -2  -6   0   39.42    2.49
  -2  -6   0   36.20    2.21
   2  -6   0   34.45    2.08
  -2  -6   0   30.46    1.86
  -2  -6   0   37.48    2.46
   2  -6   0   33.97    2.20
  -2  -6   0   33.91    1.88
   2  -6   0   33.85    2.19
  -2  -6   0   33.17    2.35
  -2  -6   0   35.33    2.17
  -2  -6   0   40.07    2.39
  -2  -6  -1   87.23    2.91
   2  -6   1   81.02    2.88
   2  -6   1   86.95    3.09
  -2  -6  -1   86.95    3.10
  -2  -6  -1   83.54    2.85
   2  -6   1   87.26    3.11
  -2  -6  -1   87.69    3.11
  -2  -6  -1   91.92    3.20
  -2  -6  -1   80.27    2.81
  -2  -6  -1   88.18    3.07
  -2  -6  -2   17.76    1.99
  -2  -6  -2   15.61    1.93
  -2  -6  -2   18.93    1.96
   2  -6   2   14.85    1.99
  -2  -6  -2   15.26    1.94
  -2  -6  -2   15.40    1.69
  -2  -6  -2   16.09    2.04
  -2  -6  -2   15.28    1.53
  -2  -6  -2   17.35    2.06
  -2  -6  -2   17.95    1.74
  -2  -6  -3   12.86    1.92
  -2  -6  -3   13.18    1.64
  -2  -6  -3   12.91    1.56
   2  -6   3   15.03    2.10
  -2  -6  -3   12.57    1.81
  -2  -6  -3   15.16    1.91
  -2  -6  -3   13.09    1.46
  -2  -6  -3   14.52    1.86
  -2  -6  -3   14.05    1.87
  -2  -6  -3   13.67    1.86
  -2  -6  -3   15.27    1.93
  -2  -6  -4    5.60    1.70
   2  -6   4    5.20    1.65
  -2  -6  -4    5.01    1.70
   2  -6   4    6.73    1.94
  -2  -6  -4    5.26    1.79
  -2  -6  -4    4.98    1.24
  -2  -6  -4    6.53    1.74
  -2  -6  -4    6.31    1.56
  -2  -6  -5   57.74    2.51
  -2  -6  -5   54.46    2.56
   2  -6   5   55.38    2.71
   2  -6   5   61.60    3.04
  -2  -6  -5   55.08    2.59
  -2  -6  -5   55.94    2.64
  -2  -6  -6    2.24    1.47
  -2  -6  -6    2.12    1.15
  -2  -6  -6    3.54    1.67
  -2  -6  -6    2.58    1.55
   2  -6   6    3.28    1.72
   2  -6   6    2.50    2.01
  -2  -6  -7   58.86    2.65
  -2  -6  -7   59.17    2.77
  -2  -6  -7   64.82    2.74
  -2  -6  -7   65.52    2.68
   2  -6   7   68.42    3.29
   2  -6   7   66.53    3.02
  -2  -6  -7   59.69    2.56
  -2  -6  -7   61.96    2.67
   2  -6   7   58.41    3.04
  -2  -6  -7   64.01    2.78
  -2  -6  -7   65.75    2.72
  -2  -6  -8   27.21    2.17
  -2  -6  -8   24.88    2.02
  -2  -6  -8   24.97    2.06
  -2  -6  -8   24.79    2.09
  -2  -6  -8   26.30    2.06
   2  -6   8   27.01    2.58
   2  -6   8   24.85    2.37
  -2  -6  -8   22.32    1.90
   2  -6   8   22.96    2.37
  -2  -6  -8   27.16    2.12
  -2  -6  -8   24.66    1.99
  -2  -6  -9    2.34    1.71
  -2  -6  -9    4.35    1.59
  -2  -6  -9    3.13    1.50
  -2  -6  -9    3.56    1.59
  -2  -6  -9    3.99    1.63
   2  -6   9    2.55    1.83
   2  -6   9    4.90    2.12
  -2  -6  -9    3.64    1.45
  -2  -6  -9    4.15    1.53
  -2  -6  -9    4.11    1.66
   2  -6   9    5.16    1.99
  -2  -6  -9    3.11    1.27
  -2  -6 -10   11.28    1.58
  -2  -6 -10   14.19    1.89
  -2  -6 -10   11.32    1.75
  -2  -6 -10   11.31    1.64
   2  -6  10   12.11    1.99
  -2  -6 -10    9.73    1.52
   2  -6  10   11.60    2.17
  -2  -6 -10   12.34    1.71
  -2  -6 -10   11.65    1.81
  -2  -6 -10   11.71    1.76
  -2  -6 -10   11.83    1.72
   2  -6  10   10.46    1.77
   2  -6  10   12.85    2.10
  -2  -6 -11   97.62    3.02
  -2  -6 -11   93.33    2.96
   2  -6  11   95.93    3.19
  -2  -6 -11  100.41    3.17
   2  -6  11  101.05    3.44
  -2  -6 -11  102.32    3.20
  -2  -6 -11   91.01    2.84
  -2  -6 -11   91.87    2.99
  -2  -6 -11   96.75    3.05
  -2  -6 -11   93.24    3.00
   2  -6  11  101.47    3.58
   2  -6  11   95.71    3.42
  -2  -6 -11  100.51    3.41
   2  -6  12   62.83    2.69
  -2  -6 -12   57.93    2.41
  -2  -6 -12   56.60    2.33
  -2  -6 -12   52.59    2.17
  -2  -6 -12   56.89    2.44
  -2  -6 -12   52.67    2.24
  -2  -6 -12   55.48    2.33
  -2  -6 -12   54.92    2.29
   2  -6  12   61.29    2.47
   2  -6  12   58.75    2.60
   2  -6  12   59.43    2.73
  -2  -6 -12   60.50    2.57
  -2  -6 -13   26.85    1.71
  -2  -6 -13   24.22    1.63
  -2  -6 -13   25.25    1.68
   2  -6  13   27.43    1.97
  -2  -6 -13   24.11    1.70
  -2  -6 -13   25.60    1.76
  -2  -6 -13   25.67    1.58
   2  -6  13   26.11    1.77
  -2  -6 -13   24.00    1.61
  -2  -6 -14   27.64    1.63
   2  -6  14   37.15    1.84
  -2  -6 -14   28.66    1.53
  -2  -6 -14   26.90    1.54
  -2  -6 -14   35.72    1.70
   2  -6  14   34.87    1.72
  -2  -6 -14   35.67    1.70
  -2  -6 -14   36.30    1.71
  -2  -6 -15    0.35    0.72
  -2  -6 -15    1.90    0.93
   2  -6  15    0.47    1.01
  -2  -6 -16    9.90    0.76
  -2  -5  19   43.63    1.32
   2  -5 -18   22.81    1.18
  -2  -5  18   33.75    1.64
   2  -5 -18   26.39    1.50
   2  -5 -18   28.64    1.48
  -2  -5  18   32.74    1.57
   2  -5 -18   29.97    1.54
   2  -5 -17   21.39    1.58
  -2  -5  17   19.59    1.53
  -2  -5  17   21.03    1.61
  -2  -5  17   23.58    1.72
  -2  -5  17   22.59    1.59
   2  -5 -17   20.54    1.56
  -2  -5  17   22.56    1.56
   2  -5 -16   20.39    1.73
  -2  -5  16   21.30    1.67
  -2  -5  16   20.06    1.73
   2  -5 -16   13.68    1.64
  -2  -5  16   21.32    1.80
   2  -5 -16   16.41    1.61
  -2  -5  16   23.64    1.89
  -2  -5  16   18.57    1.65
   2  -5 -16   18.25    1.67
  -2  -5  16   21.88    1.78
   2  -5 -15   23.53    1.96
  -2  -5  15   27.02    1.87
  -2  -5  15   28.00    2.04
   2  -5 -15   21.48    1.90
  -2  -5  15   27.25    1.95
  -2  -5  15   27.52    2.10
   2  -5 -15   23.98    1.87
  -2  -5  15   27.30    2.19
   2  -5 -15   24.98    1.94
  -2  -5  15   28.66    2.03
  -2  -5  15   27.69    2.04
  -2  -5  14   56.36    2.45
  -2  -5  14   56.23    2.69
   2  -5 -14   52.39    2.51
  -2  -5  14   58.77    2.63
  -2  -5  14   56.44    2.82
   2  -5 -14   53.33    2.54
  -2  -5  14   54.56    2.63
   2  -5 -14   49.01    2.29
  -2  -5  14   54.11    2.51
  -2  -5  14   56.37    2.74
   2  -5 -14   48.15    2.24
  -2  -5  14   55.11    2.78
  -2  -5  13    1.66    1.63
   2  -5 -13    0.11    1.33
  -2  -5  13    0.12    1.58
  -2  -5  13    1.01    1.64
  -2  -5  13    1.31    1.51
   2  -5 -13    1.16    1.62
  -2  -5  13    2.13    1.82
  -2  -5  13    0.76    1.84
  -2  -5  13    0.93    1.55
   2  -5 -13    1.46    1.62
  -2  -5  13    0.73    1.71
   2  -5 -13    1.32    1.42
   2  -5 -12   69.41    2.79
  -2  -5  12   74.38    3.10
  -2  -5  12   73.85    3.29
  -2  -5  12   72.47    3.13
  -2  -5  12   75.86    3.24
   2  -5 -12   58.82    2.73
  -2  -5  12   63.37    3.26
  -2  -5  12   74.84    2.89
  -2  -5  12   70.13    2.98
   2  -5 -12   71.16    2.97
  -2  -5  12   71.80    3.14
  -2  -5  12   79.58    3.33
   2  -5 -11   37.19    2.21
  -2  -5  11   39.80    2.71
  -2  -5  11   39.57    2.58
  -2  -5  11   42.10    2.67
  -2  -5  11   44.13    2.40
   2  -5 -11   44.65    2.57
  -2  -5  11   40.50    2.59
  -2  -5  10    8.42    2.10
  -2  -5  10    7.88    2.27
   2  -5 -10   11.01    1.91
  -2  -5  10    8.94    1.82
   2  -5 -10    6.34    1.70
  -2  -5  10    7.37    1.87
  -2  -5  10    7.53    1.84
   2  -5 -10    8.46    1.62
  -2  -5  10    7.98    2.15
  -2  -5  10    9.25    2.01
  -2  -5  10    9.19    2.13
  -2  -5  10   10.09    1.81
  -2  -5   9   72.20    2.85
  -2  -5   9   66.51    2.94
  -2  -5   9   66.98    3.07
  -2  -5   9   64.91    3.10
  -2  -5   9   61.98    2.83
   2  -5  -9   73.37    3.09
   2  -5  -9   65.48    2.60
  -2  -5   9   64.81    3.24
  -2  -5   9   68.51    3.27
  -2  -5   9   65.31    3.11
  -2  -5   8  318.53    5.95
  -2  -5   8  299.68    6.36
  -2  -5   8  303.48    6.34
   2  -5  -8  290.91    5.50
  -2  -5   8  283.80    5.97
  -2  -5   8  297.90    6.02
  -2  -5   8  297.06    6.16
  -2  -5   8  301.63    6.20
  -2  -5   8  294.69    6.25
   2  -5  -8  294.65    5.60
  -2  -5   7   16.80    1.90
   2  -5  -7   17.02    1.69
   2  -5  -7   20.24    2.10
  -2  -5   7   17.81    2.13
  -2  -5   7   18.11    2.09
  -2  -5   7   16.73    1.79
   2  -5  -7   19.16    1.94
   2  -5  -7   17.31    1.62
  -2  -5   7   18.29    2.34
  -2  -5   7   17.33    2.24
  -2  -5   7   19.46    2.07
  -2  -5   6    6.18    1.79
  -2  -5   6    3.76    1.85
  -2  -5   6    3.16    1.36
   2  -5  -6    6.04    1.54
   2  -5  -6    4.73    1.64
  -2  -5   6    5.84    1.55
   2  -5  -6    5.43    1.45
  -2  -5   6    3.51    1.67
  -2  -5   6    3.57    1.89
  -2  -5   6    5.79    2.07
  -2  -5   5  428.22    7.47
  -2  -5   5  428.69    7.53
   2  -5  -5  440.48    7.37
   2  -5  -5  447.90    7.65
  -2  -5   5  402.74    7.59
   2  -5  -5  419.99    7.04
  -2  -5   5  417.84    7.27
  -2  -5   5  415.30    7.10
  -2  -5   4   22.44    1.72
  -2  -5   4   23.48    1.90
  -2  -5   4   26.33    2.35
  -2  -5   4   22.90    2.07
   2  -5  -4   24.27    1.80
   2  -5  -4   25.09    2.05
   2  -5  -4   25.29    1.74
   2  -5  -4   25.33    1.99
  -2  -5   4   24.68    1.88
  -2  -5   4   19.73    1.43
  -2  -5   3   79.53    2.68
  -2  -5   3   80.98    3.04
  -2  -5   3   80.34    2.85
   2  -5  -3   82.22    2.91
   2  -5  -3   84.07    2.59
  -2  -5   3   82.32    2.84
   2  -5  -3   85.76    2.90
  -2  -5   3   81.20    2.80
  -2  -5   3   76.28    2.49
  -2  -5   2   36.99    1.94
   2  -5  -2   38.03    2.16
  -2  -5   2   35.56    1.74
  -2  -5   2   39.49    2.02
  -2  -5   2   40.61    2.19
  -2  -5   2   37.52    1.79
  -2  -5   2   40.26    2.37
  -2  -5   2   38.85    2.19
  -2  -5   1   26.81    2.11
   2  -5  -1   23.71    1.73
  -2  -5   1   22.77    1.79
  -2  -5   1   24.36    1.87
  -2  -5   1   25.88    2.12
   2  -5  -1   23.46    1.80
  -2  -5   1   28.13    1.93
  -2  -5   1   24.02    1.52
  -2  -5   1   23.63    1.49
  -2  -5   1   26.13    1.73
   2  -5  -1   24.72    1.72
  -2  -5   0    4.86    1.71
  -2  -5   0    4.06    1.41
   2  -5   0    4.39    1.47
  -2  -5   0    5.49    1.50
   2  -5   0    3.99    1.39
  -2  -5   0    4.43    1.06
  -2  -5   0    4.91    1.23
   2  -5   0    3.58    1.20
  -2  -5   0    5.14    1.75
  -2  -5   0    5.00    1.52
  -2  -5   0    3.52    0.96
  -2  -5  -1   23.94    1.84
  -2  -5  -1   23.46    1.60
  -2  -5  -1   22.47    1.46
   2  -5   1   21.51    1.59
   2  -5   1   20.92    1.72
   2  -5   1   20.81    1.83
  -2  -5  -1   24.54    1.75
  -2  -5  -1   23.04    1.75
  -2  -5  -1   25.05    1.98
  -2  -5  -1   25.89    1.60
  -2  -5  -1   23.98    1.99
  -2  -5  -2   11.31    1.60
   2  -5   2   10.77    1.51
  -2  -5  -2    8.92    1.45
  -2  -5  -2   10.46    1.29
  -2  -5  -2    9.29    1.44
  -2  -5  -2    9.31    1.19
   2  -5   2   10.14    1.34
  -2  -5  -2   10.27    1.44
   2  -5   2    9.55    1.48
  -2  -5  -2    9.54    1.78
  -2  -5  -2   10.27    1.74
  -2  -5  -2    9.11    1.23
  -2  -5  -3   46.59    2.24
  -2  -5  -3   49.95    2.32
  -2  -5  -3   44.57    2.07
  -2  -5  -3   43.46    1.94
  -2  -5  -3   42.99    1.99
   2  -5   3   42.22    2.02
  -2  -5  -3   45.73    2.07
   2  -5   3   43.93    2.02
  -2  -5  -3   51.16    2.32
  -2  -5  -3   45.84    2.30
  -2  -5  -3   46.52    2.33
  -2  -5  -3   49.99    2.22
  -2  -5  -4   36.46    2.16
  -2  -5  -4   37.98    2.12
  -2  -5  -4   38.21    2.17
  -2  -5  -4   33.56    1.94
   2  -5   4   31.84    1.84
  -2  -5  -4   30.80    1.77
  -2  -5  -4   27.66    1.72
  -2  -5  -4   31.11    1.92
   2  -5   4   32.74    1.85
  -2  -5  -4   38.47    2.18
  -2  -5  -4   34.08    2.12
  -2  -5  -4   37.38    2.20
  -2  -5  -4   35.33    2.01
  -2  -5  -5  156.82    3.94
  -2  -5  -5  152.54    3.80
  -2  -5  -5  147.42    3.78
  -2  -5  -5  153.49    3.82
  -2  -5  -5  146.66    3.67
  -2  -5  -5  147.11    3.67
  -2  -5  -5  147.85    3.72
  -2  -5  -5  148.49    3.76
  -2  -5  -5  143.81    3.63
   2  -5   5  137.14    3.58
  -2  -5  -5  159.71    4.14
  -2  -5  -6  360.28    6.25
  -2  -5  -6  367.05    6.51
  -2  -5  -6  366.90    6.53
  -2  -5  -6  344.56    6.39
   2  -5   6  370.41    6.93
  -2  -5  -6  366.94    6.50
  -2  -5  -6  378.61    7.21
  -2  -5  -6  366.48    6.63
  -2  -5  -6  353.53    6.41
   2  -5   7   14.42    1.95
  -2  -5  -7   16.75    1.90
  -2  -5  -7   15.63    2.01
  -2  -5  -7   15.43    1.89
  -2  -5  -7   17.15    1.81
  -2  -5  -7   16.50    1.93
   2  -5   7   14.16    2.10
  -2  -5  -7   13.48    1.89
  -2  -5  -7   14.78    1.83
  -2  -5  -7   17.77    2.00
   2  -5   8   21.89    2.21
  -2  -5  -8   22.29    2.09
  -2  -5  -8   22.29    2.02
   2  -5   8   20.42    1.96
  -2  -5  -8   21.86    2.10
  -2  -5  -8   19.29    1.99
  -2  -5  -8   19.49    2.01
  -2  -5  -8   21.77    1.97
  -2  -5  -8   22.81    2.05
  -2  -5  -8   19.73    1.94
   2  -5   8   23.15    2.38
  -2  -5  -8   24.76    2.05
   2  -5   9  103.21    3.66
  -2  -5  -9   94.83    3.19
  -2  -5  -9  105.23    3.52
  -2  -5  -9  100.75    3.37
  -2  -5  -9  108.48    3.43
  -2  -5  -9  108.95    3.40
  -2  -5  -9  107.34    3.35
  -2  -5  -9  106.94    3.48
  -2  -5  -9  106.13    3.94
   2  -5   9  106.33    3.91
  -2  -5  -9   92.69    3.19
   2  -5   9  103.51    3.28
  -2  -5 -10  115.65    3.62
   2  -5  10  120.25    3.60
  -2  -5 -10  104.57    3.36
  -2  -5 -10  108.32    3.37
   2  -5  10  119.07    4.13
   2  -5  10  115.18    3.46
   2  -5  10  119.16    3.91
  -2  -5 -10  120.26    3.62
   2  -5  11   83.41    3.26
  -2  -5 -11   82.96    3.05
   2  -5  11   76.87    3.26
  -2  -5 -11   79.35    3.03
   2  -5  11   71.88    2.91
  -2  -5 -11   79.16    3.17
  -2  -5 -11   80.50    3.04
   2  -5  11   76.54    2.96
  -2  -5 -11   81.73    3.04
  -2  -5 -11   72.07    3.07
  -2  -5 -11   69.12    2.76
   2  -5  11   79.77    3.44
  -2  -5 -11   79.71    3.03
   2  -5  12  119.61    3.68
  -2  -5 -12  107.36    3.30
   2  -5  12   96.13    3.54
  -2  -5 -12  106.37    3.37
   2  -5  12  105.52    3.32
  -2  -5 -12  100.16    3.22
  -2  -5 -12  110.21    3.53
  -2  -5 -12  104.27    3.38
   2  -5  12  109.06    3.39
  -2  -5 -12  107.56    3.35
  -2  -5 -12  110.66    3.48
   2  -5  12  117.70    3.78
  -2  -5 -12   93.34    3.11
  -2  -5 -12  105.61    3.37
   2  -5  13   45.54    2.51
   2  -5  13   37.28    2.32
  -2  -5 -13   44.43    2.27
  -2  -5 -13   43.14    2.32
   2  -5  13   39.07    2.19
  -2  -5 -13   43.03    2.27
  -2  -5 -13   43.82    2.45
  -2  -5 -13   39.79    2.21
   2  -5  13   44.11    2.29
  -2  -5 -13   41.88    2.25
  -2  -5 -13   37.60    2.11
   2  -5  13   43.01    2.59
  -2  -5 -13   44.65    2.37
  -2  -5 -13   37.65    2.21
  -2  -5 -14   32.40    2.03
   2  -5  14   32.47    1.97
  -2  -5 -14   32.85    2.08
   2  -5  14   38.38    2.20
  -2  -5 -14   21.04    1.81
   2  -5  14   36.60    2.20
  -2  -5 -14   31.62    1.94
  -2  -5 -14   31.38    2.12
  -2  -5 -14   33.83    2.12
   2  -5  14   35.66    2.05
  -2  -5 -14   30.12    1.92
   2  -5  14   29.09    1.95
  -2  -5 -14   27.60    1.93
  -2  -5 -14   30.07    1.98
  -2  -5 -15   24.60    1.83
  -2  -5 -15   23.35    1.69
  -2  -5 -15   21.79    1.73
   2  -5  15   24.01    1.69
  -2  -5 -15   23.55    1.74
   2  -5  15   24.02    1.66
  -2  -5 -15   23.23    1.79
   2  -5  15   26.96    1.97
  -2  -5 -15   21.34    1.57
   2  -5  15   21.35    1.64
  -2  -5 -15   21.82    1.61
   2  -5  15   26.51    1.89
   2  -5  15   28.81    1.91
  -2  -5 -16    6.94    1.22
   2  -5  16   12.42    1.47
  -2  -5 -16    7.82    1.14
  -2  -5 -16    8.99    1.17
   2  -5  16   10.26    1.38
  -2  -5 -16    9.46    1.20
  -2  -5 -16   10.41    1.36
   2  -5  16   10.50    1.24
  -2  -5 -16   10.34    1.36
  -2  -5 -16    9.81    1.28
   2  -5  17    0.19    0.84
  -2  -5 -17   -1.38    1.09
  -2  -5 -17    0.12    0.73
   2  -5  17    0.83    0.70
  -2  -5 -17    0.55    0.98
   2  -5  17    0.73    0.99
   2  -5  17    0.22    1.03
  -2  -5 -18    4.12    0.69
  -2  -4  21    1.11    0.67
   2  -4 -20   -0.35    0.93
  -2  -4  20   -0.02    0.87
   2  -4 -20    0.23    0.92
  -2  -4  20    1.15    0.78
  -2  -4  20    0.01    0.92
  -2  -4  19   14.93    1.31
  -2  -4  19   15.96    1.34
  -2  -4  19   18.26    1.48
   2  -4 -19   17.25    1.48
  -2  -4  19   14.68    1.23
   2  -4 -19   16.37    1.48
   2  -4 -19   14.90    1.42
  -2  -4  19   19.55    1.49
  -2  -4  18   48.80    2.11
  -2  -4  18   64.35    2.46
   2  -4 -18   58.65    2.38
  -2  -4  18   56.28    2.35
  -2  -4  18   57.75    2.37
   2  -4 -18   52.54    2.31
   2  -4 -18   53.53    2.24
   2  -4 -18   56.30    2.27
  -2  -4  18   64.45    2.49
   2  -4 -18   55.19    2.34
   2  -4 -17   57.86    2.53
  -2  -4  17   61.95    2.49
  -2  -4  17   59.42    2.60
   2  -4 -17   53.85    2.49
   2  -4 -17   54.49    2.41
  -2  -4  17   61.86    2.45
  -2  -4  17   56.41    2.61
   2  -4 -17   56.73    2.44
  -2  -4  17   64.68    2.70
  -2  -4  17   64.19    2.68
  -2  -4  17   51.14    2.34
  -2  -4  16   56.70    2.54
  -2  -4  16   65.33    2.86
  -2  -4  16   55.73    2.91
  -2  -4  16   61.47    2.64
   2  -4 -16   57.89    2.64
  -2  -4  16   51.84    2.51
  -2  -4  16   65.62    2.82
   2  -4 -16   58.87    2.67
  -2  -4  16   58.76    2.45
   2  -4 -16   56.02    2.58
   2  -4 -16   58.96    2.59
  -2  -4  16   65.55    2.82
  -2  -4  16   61.30    2.56
  -2  -4  15   35.67    2.50
  -2  -4  15   31.07    2.12
   2  -4 -15   30.46    2.25
  -2  -4  15   31.33    2.19
  -2  -4  15   30.12    2.34
  -2  -4  15   32.02    2.15
   2  -4 -15   32.75    2.32
  -2  -4  15   27.17    2.41
  -2  -4  15   36.10    2.42
   2  -4 -15   29.19    2.17
   2  -4 -15   24.12    1.92
  -2  -4  15   34.07    2.34
  -2  -4  14    2.71    1.49
  -2  -4  14    1.17    1.73
   2  -4 -14    2.08    1.35
  -2  -4  14    2.34    1.66
  -2  -4  14    1.85    1.58
   2  -4 -14    0.16    1.78
   2  -4 -14    0.90    1.34
  -2  -4  14    1.61    1.63
  -2  -4  13  253.11    5.53
  -2  -4  13  232.95    5.96
   2  -4 -13  259.62    5.37
  -2  -4  13  241.37    5.69
   2  -4 -13  239.06    5.26
   2  -4 -13  230.90    5.01
  -2  -4  13  223.19    5.37
  -2  -4  13  252.63    5.64
   2  -4 -13  233.01    4.98
  -2  -4  13  251.12    5.72
  -2  -4  13  252.98    5.41
  -2  -4  13  217.77    5.15
   2  -4 -13  246.05    5.36
  -2  -4  13  246.51    5.26
  -2  -4  12   28.63    2.43
   2  -4 -12   30.09    2.14
  -2  -4  12   29.31    2.35
  -2  -4  12   23.50    2.04
  -2  -4  12   29.38    2.38
   2  -4 -12   26.67    1.97
   2  -4 -12   25.10    1.99
  -2  -4  12   29.06    2.22
  -2  -4  12   27.09    2.21
   2  -4 -12   26.89    2.22
  -2  -4  12   27.30    2.27
  -2  -4  12   27.87    2.48
  -2  -4  11   10.09    2.05
  -2  -4  11    9.03    2.09
  -2  -4  11   10.11    1.79
   2  -4 -11    8.89    1.63
  -2  -4  11    9.79    1.92
  -2  -4  11    8.73    1.88
  -2  -4  11    9.36    1.83
  -2  -4  11    8.72    1.86
   2  -4 -11   10.15    1.72
  -2  -4  11    8.93    1.90
   2  -4 -11    7.13    1.50
  -2  -4  10   94.43    3.01
  -2  -4  10   80.71    2.93
   2  -4 -10   83.27    2.74
  -2  -4  10   85.84    3.27
  -2  -4  10   81.02    3.22
   2  -4 -10   97.13    3.20
  -2  -4  10   81.61    3.38
  -2  -4  10   83.20    3.36
  -2  -4  10   85.97    3.37
  -2  -4   9  162.61    3.84
  -2  -4   9  146.35    3.78
  -2  -4   9  151.16    4.01
   2  -4  -9  148.64    3.55
  -2  -4   9  144.73    4.02
   2  -4  -9  169.23    4.13
  -2  -4   9  148.78    4.29
  -2  -4   9  146.98    4.22
  -2  -4   9  157.91    4.23
  -2  -4   8   37.53    2.15
  -2  -4   8   36.27    2.22
  -2  -4   8   38.39    2.28
   2  -4  -8   39.22    1.85
  -2  -4   8   36.68    2.12
   2  -4  -8   43.18    2.22
  -2  -4   8   37.64    2.30
  -2  -4   8   37.39    2.32
  -2  -4   8   39.36    2.41
  -2  -4   7   47.15    2.42
  -2  -4   7   44.34    2.33
  -2  -4   7   43.97    2.15
  -2  -4   7   46.06    2.32
  -2  -4   7   42.83    2.30
  -2  -4   7   44.01    2.12
  -2  -4   7   44.61    2.32
   2  -4  -7   47.55    2.19
   2  -4  -7   47.97    2.37
   2  -4  -7   45.63    1.99
  -2  -4   6   23.87    1.72
  -2  -4   6   23.05    1.86
  -2  -4   6   24.32    1.83
  -2  -4   6   21.97    1.65
   2  -4  -6   23.63    1.71
   2  -4  -6   24.19    1.86
   2  -4  -6   24.49    1.54
   2  -4  -6   24.43    1.51
  -2  -4   6   23.18    1.80
  -2  -4   6   21.28    1.82
  -2  -4   6   22.91    1.92
  -2  -4   5  170.17    3.79
   2  -4  -5  195.61    3.57
  -2  -4   5  189.76    3.96
  -2  -4   5  193.60    4.09
  -2  -4   5  190.84    4.10
  -2  -4   5  188.73    3.95
   2  -4  -5  192.12    4.00
   2  -4  -5  195.00    4.24
   2  -4  -5  207.47    4.02
  -2  -4   5  190.55    4.29
   2  -4  -5  179.44    3.92
  -2  -4   5  187.56    4.06
  -2  -4   5  191.92    4.15
  -2  -4   4  204.74    4.13
   2  -4  -4  218.06    3.89
  -2  -4   4  213.01    4.15
  -2  -4   4  220.77    4.37
  -2  -4   4  217.46    4.32
  -2  -4   4  206.64    4.12
   2  -4  -4  203.86    4.16
  -2  -4   4  221.62    4.52
   2  -4  -4  207.06    4.12
   2  -4  -4  220.78    4.47
  -2  -4   4  210.31    4.25
  -2  -4   4  221.74    4.39
  -2  -4   3 1429.99   17.90
  -2  -4   3 1392.14   17.83
   2  -4  -3 1393.18   17.68
  -2  -4   3 1348.71   17.60
  -2  -4   3 1376.28   17.64
   2  -4  -3 1393.72   17.78
  -2  -4   3 1427.04   18.15
   2  -4  -3 1280.45   17.01
  -2  -4   3 1332.76   17.44
   2  -4  -3 1441.16   18.07
  -2  -4   3 1365.16   17.77
   2  -4  -3 1390.34   17.23
  -2  -4   3 1397.58   17.86
  -2  -4   3 1415.07   17.86
  -2  -4   3 1383.61   17.88
  -2  -4   2 2102.30   25.49
  -2  -4   2 2045.68   25.40
   2  -4  -2 2010.90   25.19
  -2  -4   2 1953.90   25.11
  -2  -4   2 2023.75   25.18
  -2  -4   2 2096.94   25.69
  -2  -4   2 2027.94   25.10
   2  -4  -2 2032.16   25.35
   2  -4  -2 2093.11   25.60
  -2  -4   2 2082.41   25.59
   2  -4  -2 2066.16   24.98
  -2  -4   2 2063.02   25.43
  -2  -4   2 2050.57   25.40
  -2  -4   2 2008.46   25.28
  -2  -4   1  882.40   11.75
  -2  -4   1  844.91   11.44
  -2  -4   1  865.21   11.72
  -2  -4   1  883.53   11.81
   2  -4  -1  833.61   11.46
   2  -4  -1  857.27   11.80
  -2  -4   1  868.86   11.77
   2  -4  -1  876.51   11.49
  -2  -4   1  857.55   11.71
   2  -4  -1  857.45   11.68
  -2  -4   1  854.90   11.43
   2  -4  -1  874.23   11.86
  -2  -4   1  868.71   11.89
  -2  -4   1  849.18   11.57
  -2  -4   1  873.31   11.92
  -2  -4   0   86.33    2.37
   2  -4   0   87.23    2.55
  -2  -4   0   91.13    2.46
  -2  -4   0   94.21    2.65
   2  -4   0   91.12    2.30
  -2  -4   0   91.93    2.56
  -2  -4   0   96.47    2.63
  -2  -4   0   87.03    2.25
  -2  -4   0   93.05    2.72
  -2  -4   0   89.92    2.58
  -2  -4   0   92.74    2.53
  -2  -4   0   95.92    2.71
  -2  -4   0   88.06    2.26
  -2  -4   0   88.85    2.54
   2  -4   0   88.55    2.56
  -2  -4  -1  287.46    4.95
  -2  -4  -1  274.95    4.59
  -2  -4  -1  272.94    4.86
   2  -4   1  274.44    4.87
  -2  -4  -1  276.20    4.76
  -2  -4  -1  278.67    4.90
  -2  -4  -1  271.32    4.71
   2  -4   1  269.75    4.83
  -2  -4  -1  275.22    4.78
  -2  -4  -1  280.85    4.88
   2  -4   1  278.74    4.67
  -2  -4  -1  277.29    4.85
  -2  -4  -1  284.91    5.07
  -2  -4  -1  273.37    4.58
  -2  -4  -2   69.85    2.34
  -2  -4  -2   66.02    2.14
   2  -4   2   65.94    2.14
  -2  -4  -2   63.25    1.94
  -2  -4  -2   65.47    2.32
  -2  -4  -2   65.66    2.13
   2  -4   2   65.13    2.18
  -2  -4  -2   68.60    2.28
  -2  -4  -2   67.99    2.20
  -2  -4  -2   69.14    2.29
  -2  -4  -2   70.71    2.29
  -2  -4  -2   66.25    2.10
   2  -4   2   64.71    2.19
  -2  -4  -3   27.06    1.73
  -2  -4  -3   26.40    1.64
   2  -4   3   24.01    1.47
  -2  -4  -3   22.71    1.39
  -2  -4  -3   25.55    1.50
  -2  -4  -3   25.27    1.77
  -2  -4  -3   24.24    1.49
   2  -4   3   22.22    1.54
  -2  -4  -3   25.29    1.68
  -2  -4  -3   24.81    1.53
  -2  -4  -3   22.86    1.50
  -2  -4  -3   24.72    1.51
  -2  -4  -4  154.78    3.44
  -2  -4  -4  153.02    3.41
  -2  -4  -4  148.78    3.24
  -2  -4  -4  153.74    3.42
  -2  -4  -4  158.60    3.47
   2  -4   4  154.42    3.38
  -2  -4  -4  150.36    3.27
  -2  -4  -4  158.73    3.46
   2  -4   4  150.01    3.44
  -2  -4  -4  159.20    3.48
  -2  -4  -4  153.24    3.32
   2  -4   4  149.59    3.38
  -2  -4  -4  138.85    3.28
  -2  -4  -5   69.94    2.39
  -2  -4  -5   71.63    2.44
  -2  -4  -5   73.24    2.46
  -2  -4  -5   73.43    2.41
   2  -4   5   60.92    2.17
  -2  -4  -5   69.76    2.38
  -2  -4  -5   67.10    2.21
   2  -4   5   66.96    2.23
  -2  -4  -5   71.89    2.41
   2  -4   5   68.72    2.38
  -2  -4  -5   70.12    2.40
  -2  -4  -5   66.51    2.17
   2  -4   5   63.91    2.21
  -2  -4  -6   47.82    2.14
  -2  -4  -6   50.39    2.15
   2  -4   6   37.16    1.97
  -2  -4  -6   37.09    1.75
  -2  -4  -6   47.87    2.09
  -2  -4  -6   43.23    1.90
   2  -4   6   45.70    1.94
  -2  -4  -6   49.49    2.14
   2  -4   6   40.91    1.99
  -2  -4  -6   48.42    2.19
  -2  -4  -6   47.13    2.12
  -2  -4  -6   46.30    2.03
  -2  -4  -7   27.94    1.84
   2  -4   7   25.76    1.65
  -2  -4  -7   28.58    1.96
  -2  -4  -7   29.26    1.91
  -2  -4  -7   31.76    1.95
   2  -4   7   26.13    1.80
  -2  -4  -7   27.15    1.84
  -2  -4  -7   30.90    1.93
  -2  -4  -7   28.58    1.82
  -2  -4  -7   29.02    1.89
  -2  -4  -7   29.97    1.94
   2  -4   7   26.18    1.80
  -2  -4  -8    3.00    1.50
  -2  -4  -8    3.27    1.61
  -2  -4  -8    2.36    1.49
   2  -4   8    2.03    1.37
   2  -4   8    4.05    1.51
  -2  -4  -8    2.67    1.48
  -2  -4  -8    2.94    1.53
  -2  -4  -8    3.42    1.54
   2  -4   8    3.18    1.30
  -2  -4  -8    2.72    1.41
  -2  -4  -9   35.89    2.15
  -2  -4  -9   40.31    2.37
  -2  -4  -9   37.15    2.23
  -2  -4  -9   40.85    2.28
   2  -4   9   36.44    2.19
   2  -4   9   37.24    2.15
  -2  -4  -9   39.05    2.22
  -2  -4  -9   39.42    2.29
   2  -4   9   36.65    2.14
  -2  -4  -9   37.01    2.19
  -2  -4 -10   40.52    2.32
  -2  -4 -10   48.58    2.62
  -2  -4 -10   46.01    2.43
  -2  -4 -10   45.03    2.46
  -2  -4 -10   38.05    2.27
  -2  -4 -10   43.22    2.32
   2  -4  10   45.82    2.38
  -2  -4 -10   44.86    2.42
  -2  -4 -10   47.31    2.56
   2  -4  10   50.86    2.47
   2  -4  10   45.84    2.39
   2  -4  11  205.64    4.63
  -2  -4 -11  200.51    4.76
   2  -4  11  216.22    4.84
  -2  -4 -11  192.94    4.50
  -2  -4 -11  211.27    4.94
  -2  -4 -11  190.05    4.71
   2  -4  11  220.59    4.80
  -2  -4 -11  215.39    4.80
  -2  -4 -11  210.17    4.73
  -2  -4 -11  211.11    4.95
   2  -4  11  205.98    4.64
  -2  -4 -11  172.76    4.40
  -2  -4 -11  193.79    4.52
  -2  -4 -11  195.46    4.78
  -2  -4 -12   30.87    2.20
  -2  -4 -12   30.74    2.28
  -2  -4 -12   29.07    2.26
   2  -4  12   33.91    2.24
  -2  -4 -12   28.89    2.19
  -2  -4 -12   33.21    2.39
  -2  -4 -12   27.88    2.22
   2  -4  12   35.89    2.28
  -2  -4 -12   27.92    2.13
  -2  -4 -12   27.52    2.25
  -2  -4 -12   31.12    2.23
   2  -4  13   20.80    2.00
  -2  -4 -13   19.18    1.89
  -2  -4 -13   18.17    2.02
  -2  -4 -13   19.70    1.93
   2  -4  14   60.53    2.80
  -2  -4 -14   52.25    2.46
  -2  -4 -14   55.63    2.60
  -2  -4 -14   55.54    2.68
   2  -4  14   57.37    2.60
  -2  -4 -14   58.06    2.75
  -2  -4 -14   55.93    2.62
  -2  -4 -14   51.40    2.47
   2  -4  14   59.72    2.66
  -2  -4 -14   55.43    2.51
  -2  -4 -14   54.48    2.63
  -2  -4 -14   51.38    2.46
   2  -4  14   59.12    2.85
  -2  -4 -15   88.72    3.13
   2  -4  15   87.33    3.02
   2  -4  15   91.18    3.07
  -2  -4 -15   85.01    3.05
  -2  -4 -15   81.76    2.95
   2  -4  15   93.67    3.26
  -2  -4 -15   84.76    2.91
  -2  -4 -15   86.10    2.87
  -2  -4 -15   85.46    3.01
  -2  -4 -15   87.48    3.09
  -2  -4 -15   78.66    2.84
   2  -4  15   96.46    3.22
  -2  -4 -16    9.30    1.58
  -2  -4 -16   11.07    1.66
   2  -4  16   12.16    1.58
   2  -4  16    9.61    1.67
  -2  -4 -16    4.33    1.58
  -2  -4 -16    8.52    1.51
   2  -4  16   11.62    1.72
  -2  -4 -16    9.84    1.44
  -2  -4 -16    9.10    1.43
  -2  -4 -16    9.83    1.52
  -2  -4 -16    9.24    1.68
   2  -4  16   10.29    1.55
   2  -4  17   20.67    1.62
   2  -4  17   20.62    1.67
   2  -4  17   20.08    1.62
  -2  -4 -17   17.15    1.77
  -2  -4 -17   18.76    1.43
  -2  -4 -17   19.13    1.50
   2  -4  17   18.97    1.57
  -2  -4 -17   20.33    1.69
  -2  -4 -17   19.82    1.71
  -2  -4 -17   19.16    1.56
   2  -4  17   21.80    1.76
  -2  -4 -18    7.91    1.28
  -2  -4 -18    8.18    1.34
   2  -4  18    7.39    1.17
  -2  -4 -18    7.40    1.14
   2  -4  18    7.67    1.02
   2  -4  18    7.05    1.26
   2  -4  18    6.64    1.28
   2  -4  18    6.94    1.10
  -2  -4 -18    7.60    1.27
  -2  -4 -19    0.48    0.66
   2  -4  19    0.22    0.73
  -2  -4 -19    0.22    0.91
   2  -4  19    0.33    0.82
  -2  -4 -19    0.28    0.94
   2  -4  19    0.06    0.88
  -2  -3  22   13.49    0.86
   2  -3 -21   25.99    1.21
  -2  -3  21   33.65    1.35
  -2  -3  21   32.44    1.52
   2  -3 -21   31.48    1.57
  -2  -3  21   28.68    1.48
   2  -3 -21   33.02    1.61
  -2  -3  21   36.08    1.45
   2  -3 -20   -0.31    1.22
  -2  -3  20    1.33    1.00
   2  -3 -20   -0.17    0.83
  -2  -3  20    0.33    1.11
   2  -3 -20    0.71    1.12
  -2  -3  20    0.38    1.08
   2  -3 -20   -0.59    1.25
  -2  -3  20   -0.27    1.07
  -2  -3  20    0.23    0.95
  -2  -3  19   35.32    2.00
  -2  -3  19   39.04    2.05
   2  -3 -19   37.13    2.14
  -2  -3  19   40.18    2.01
   2  -3 -19   35.80    2.06
  -2  -3  19   37.43    1.86
  -2  -3  19   32.68    1.94
  -2  -3  19   39.47    2.04
   2  -3 -19   35.60    2.09
  -2  -3  19   41.02    2.13
   2  -3 -19   37.82    2.03
   2  -3 -19   32.77    1.74
   2  -3 -19   35.05    2.08
  -2  -3  18   13.92    1.73
  -2  -3  18   15.46    1.75
   2  -3 -18   15.70    1.89
  -2  -3  18   14.72    1.76
  -2  -3  18   14.68    1.78
   2  -3 -18   15.10    1.76
  -2  -3  18   14.29    1.69
  -2  -3  18   14.30    1.74
   2  -3 -18   12.96    1.42
   2  -3 -18   15.20    1.75
   2  -3 -18   12.83    1.79
   2  -3 -18   14.43    1.83
   2  -3 -18   12.92    1.61
  -2  -3  17  127.43    3.69
  -2  -3  17  122.88    3.76
   2  -3 -17  119.31    3.57
  -2  -3  17  127.21    3.84
   2  -3 -17  123.21    3.68
  -2  -3  17  115.53    3.66
  -2  -3  17  130.66    3.76
   2  -3 -17  116.48    3.41
   2  -3 -17  122.59    3.67
   2  -3 -17  119.15    3.47
   2  -3 -17  122.08    3.69
  -2  -3  16  186.38    4.54
   2  -3 -16  203.94    4.82
  -2  -3  16  204.32    5.00
   2  -3 -16  193.99    4.63
  -2  -3  16  190.67    4.84
  -2  -3  16  206.18    4.89
   2  -3 -16  192.31    4.76
  -2  -3  16  197.63    4.88
  -2  -3  16  216.14    4.98
   2  -3 -16  198.25    4.61
   2  -3 -16  199.99    4.80
  -2  -3  16  204.16    4.66
   2  -3 -15   42.27    2.22
  -2  -3  15   48.31    2.53
   2  -3 -15   44.94    2.58
  -2  -3  15   48.39    2.69
  -2  -3  15   47.64    2.61
   2  -3 -15   46.63    2.31
   2  -3 -15   46.96    2.61
  -2  -3  15   46.96    2.57
  -2  -3  15   49.13    2.68
   2  -3 -15   48.13    2.64
  -2  -3  15   46.51    2.37
  -2  -3  15   46.49    2.48
   2  -3 -15   48.96    2.36
  -2  -3  15   52.17    2.75
   2  -3 -15   42.75    2.47
  -2  -3  14   17.38    1.97
   2  -3 -14   17.94    2.05
  -2  -3  14   17.59    2.12
   2  -3 -14   18.28    1.95
  -2  -3  14   19.72    2.12
  -2  -3  14   17.68    2.00
  -2  -3  14   19.65    1.99
  -2  -3  14   19.38    2.12
   2  -3 -14   19.29    1.71
  -2  -3  14   18.74    2.04
   2  -3 -14   18.77    1.74
   2  -3 -14   17.41    2.08
  -2  -3  14   17.86    1.89
   2  -3 -13  154.97    3.80
  -2  -3  13  156.26    4.03
  -2  -3  13  159.96    4.29
   2  -3 -13  165.00    4.17
  -2  -3  13  153.68    4.05
   2  -3 -13  158.08    4.06
  -2  -3  13  164.17    4.42
   2  -3 -13  162.87    3.86
   2  -3 -13  161.38    3.99
  -2  -3  13  155.95    4.19
  -2  -3  13  159.17    4.36
  -2  -3  13  147.82    4.17
   2  -3 -12  155.46    3.86
  -2  -3  12  162.62    4.24
  -2  -3  12  159.03    4.19
  -2  -3  12  165.23    4.33
   2  -3 -12  169.41    3.88
  -2  -3  12  169.03    4.39
   2  -3 -12  172.05    4.04
  -2  -3  12  162.45    4.23
  -2  -3  12  170.59    4.04
   2  -3 -12  168.64    3.88
  -2  -3  11    6.58    1.50
   2  -3 -11    6.37    1.42
  -2  -3  11    6.10    1.44
  -2  -3  11    5.78    1.61
  -2  -3  11    5.43    1.54
  -2  -3  11    5.21    1.60
   2  -3 -11    6.33    1.24
   2  -3 -11    5.61    1.23
  -2  -3  11    6.30    1.75
  -2  -3  11    5.77    1.71
  -2  -3  11    5.36    1.44
   2  -3 -10   37.78    1.89
  -2  -3  10   38.72    2.36
  -2  -3  10   38.48    2.03
   2  -3 -10   44.93    1.91
  -2  -3  10   41.73    2.24
   2  -3 -10   34.91    1.85
  -2  -3  10   39.59    2.06
  -2  -3  10   39.40    2.20
   2  -3 -10   39.35    1.83
  -2  -3  10   42.93    2.00
  -2  -3  10   38.17    2.18
  -2  -3  10   42.25    2.29
  -2  -3   9   39.02    1.93
  -2  -3   9   43.77    2.25
   2  -3  -9   48.37    1.92
  -2  -3   9   42.71    2.11
  -2  -3   9   42.34    1.98
  -2  -3   9   44.69    2.17
   2  -3  -9   44.07    1.80
   2  -3  -9   45.28    1.92
  -2  -3   9   46.37    1.99
  -2  -3   9   45.21    2.15
  -2  -3   9   42.77    2.27
  -2  -3   8  245.67    4.69
  -2  -3   8  243.41    4.94
   2  -3  -8  282.20    4.80
  -2  -3   8  257.67    4.93
  -2  -3   8  248.58    4.73
  -2  -3   8  254.73    4.88
   2  -3  -8  262.46    4.45
   2  -3  -8  267.59    4.76
  -2  -3   8  267.27    4.71
  -2  -3   8  258.58    4.95
  -2  -3   8  253.72    4.85
   2  -3  -7   97.07    2.34
   2  -3  -7   96.40    2.51
  -2  -3   7   91.03    2.51
  -2  -3   7   92.88    2.66
  -2  -3   7   91.94    2.70
   2  -3  -7  101.04    2.55
  -2  -3   7   93.06    2.78
  -2  -3   7   86.58    2.61
  -2  -3   7   86.23    2.46
  -2  -3   7   89.16    2.70
   2  -3  -6   99.65    2.32
   2  -3  -6   99.54    2.46
  -2  -3   6   92.97    2.43
  -2  -3   6   91.02    2.55
  -2  -3   6   95.31    2.65
   2  -3  -6   98.81    2.47
  -2  -3   6   89.45    2.64
  -2  -3   6   93.11    2.76
  -2  -3   6   84.32    2.50
  -2  -3   6   81.69    2.32
  -2  -3   6   89.37    2.63
   2  -3  -5  762.92    9.98
   2  -3  -5  696.66    9.22
   2  -3  -5  743.61    9.38
  -2  -3   5  717.48    9.83
  -2  -3   5  726.12    9.96
  -2  -3   5  737.18   10.01
  -2  -3   5  695.47    9.17
   2  -3  -5  803.49   10.00
  -2  -3   5  715.67   10.01
  -2  -3   5  733.07   10.31
  -2  -3   5  708.04    9.96
  -2  -3   5  720.31   10.03
   2  -3  -4  216.33    3.75
   2  -3  -4  196.26    3.19
  -2  -3   4  199.58    3.72
  -2  -3   4  195.70    3.82
  -2  -3   4  202.30    3.82
   2  -3  -4  213.79    3.63
  -2  -3   4  213.49    3.99
  -2  -3   4  198.12    3.83
  -2  -3   4  193.89    3.70
  -2  -3   4  199.03    3.81
  -2  -3   3  102.15    2.61
   2  -3  -3  105.91    2.18
  -2  -3   3  103.95    2.57
   2  -3  -3  111.22    2.46
   2  -3  -3  106.22    2.44
  -2  -3   3  106.84    2.60
   2  -3  -3  101.28    2.06
  -2  -3   3  102.91    2.64
  -2  -3   3  102.69    2.48
  -2  -3   3   97.58    2.50
   2  -3  -2  427.20    6.16
   2  -3  -2  415.09    6.10
  -2  -3   2  432.71    6.30
  -2  -3   2  435.31    6.39
  -2  -3   2  432.68    6.41
  -2  -3   2  422.18    6.39
  -2  -3   2  430.68    6.42
   2  -3  -2  452.36    6.47
   2  -3  -2  462.47    6.42
  -2  -3   2  456.50    6.56
   2  -3  -2  448.19    6.42
   2  -3  -1   80.32    1.97
   2  -3  -1   83.11    1.87
  -2  -3   1   87.87    2.15
  -2  -3   1   86.35    2.31
   2  -3  -1   88.33    1.90
  -2  -3   1   85.54    2.30
   2  -3  -1   88.38    2.26
   2  -3  -1   87.47    2.17
  -2  -3   1   89.37    2.25
   2  -3  -1   88.10    2.11
  -2  -3   1   84.49    2.34
  -2  -3   0   32.73    1.59
  -2  -3   0   32.01    1.72
   2  -3   0   27.38    1.25
  -2  -3   0   29.98    1.41
  -2  -3   0   31.88    1.64
  -2  -3   0   30.21    1.61
  -2  -3   0   31.66    1.45
   2  -3   0   31.10    1.28
   2  -3   0   30.48    1.52
  -2  -3   0   32.46    1.67
  -2  -3  -1   25.29    1.50
  -2  -3  -1   25.71    1.61
  -2  -3  -1   23.16    1.29
   2  -3   1   22.31    1.12
  -2  -3  -1   22.05    1.27
  -2  -3  -1   24.49    1.49
  -2  -3  -1   23.96    1.55
   2  -3   1   23.94    1.20
  -2  -3  -1   24.32    1.32
   2  -3   1   23.12    1.42
  -2  -3  -1   25.67    1.56
  -2  -3  -2   72.07    2.09
   2  -3   2   65.14    1.67
  -2  -3  -2   72.52    2.14
  -2  -3  -2   65.93    1.85
  -2  -3  -2   68.48    2.11
  -2  -3  -2   67.47    2.01
  -2  -3  -2   73.18    2.13
  -2  -3  -2   70.81    1.96
   2  -3   2   72.85    1.97
  -2  -3  -3  316.60    4.95
  -2  -3  -3  310.18    4.90
   2  -3   3  291.08    4.60
  -2  -3  -3  315.02    4.93
  -2  -3  -3  292.79    4.68
  -2  -3  -3  314.03    4.92
  -2  -3  -3  312.32    4.91
  -2  -3  -3  309.09    4.83
  -2  -3  -3  307.17    4.90
  -2  -3  -3  310.67    4.79
   2  -3   3  309.15    4.86
  -2  -3  -3  299.23    4.89
  -2  -3  -4   51.93    1.95
  -2  -3  -4   56.01    1.94
  -2  -3  -4   51.94    1.98
  -2  -3  -4   54.29    1.91
   2  -3   4   50.94    1.72
  -2  -3  -4   55.41    1.91
   2  -3   4   53.82    1.81
  -2  -3  -4   54.97    1.89
  -2  -3  -4   53.64    1.94
  -2  -3  -4   51.77    1.80
  -2  -3  -4   54.10    1.81
  -2  -3  -4   51.30    1.73
   2  -3   4   52.64    1.74
  -2  -3  -5    6.31    1.37
  -2  -3  -5    8.08    1.31
  -2  -3  -5    7.14    1.39
  -2  -3  -5    6.28    1.28
   2  -3   5    6.11    1.16
  -2  -3  -5    6.60    1.04
   2  -3   5    7.93    1.09
  -2  -3  -5    6.80    1.24
  -2  -3  -5    7.16    1.26
  -2  -3  -5    6.19    1.15
  -2  -3  -5    5.88    1.32
  -2  -3  -5    7.46    1.19
   2  -3   5    6.13    0.99
  -2  -3  -6  462.37    6.92
  -2  -3  -6  485.46    7.18
  -2  -3  -6  482.93    7.08
  -2  -3  -6  440.40    6.76
  -2  -3  -6  474.47    7.07
  -2  -3  -6  481.76    7.07
  -2  -3  -6  482.86    7.11
   2  -3   6  447.01    7.02
   2  -3   6  462.71    7.05
  -2  -3  -6  482.98    7.10
  -2  -3  -6  470.12    7.18
  -2  -3  -6  479.90    7.04
   2  -3   7   77.10    2.27
   2  -3   7   82.01    2.40
  -2  -3  -7   79.04    2.39
  -2  -3  -7   75.89    2.42
  -2  -3  -7   78.61    2.44
  -2  -3  -7   80.48    2.50
  -2  -3  -7   77.74    2.45
   2  -3   7   75.22    2.33
  -2  -3  -7   81.50    2.48
  -2  -3  -7   75.35    2.31
  -2  -3  -7   78.04    2.39
  -2  -3  -7   81.02    2.41
  -2  -3  -7   78.52    2.36
   2  -3   8   47.72    2.06
   2  -3   8   45.61    1.98
  -2  -3  -8   36.85    1.88
  -2  -3  -8   44.01    2.01
  -2  -3  -8   45.01    2.00
  -2  -3  -8   44.20    2.10
  -2  -3  -8   39.70    1.97
  -2  -3  -8   43.49    2.04
   2  -3   8   42.80    1.66
   2  -3   8   44.52    1.92
  -2  -3  -8   45.04    2.09
  -2  -3  -8   42.37    2.01
  -2  -3  -8   45.76    1.95
  -2  -3  -8   42.42    1.95
  -2  -3  -9   56.78    2.18
   2  -3   9   53.83    1.97
  -2  -3  -9   57.33    2.21
  -2  -3  -9   55.54    2.27
  -2  -3  -9   58.12    2.30
  -2  -3  -9   61.19    2.50
   2  -3   9   57.31    1.98
  -2  -3  -9   58.03    2.37
   2  -3   9   62.52    2.28
   2  -3   9   65.15    2.41
   2  -3   9   60.66    2.28
  -2  -3  -9   58.91    2.42
  -2  -3  -9   59.14    2.32
  -2  -3  -9   63.94    2.37
  -2  -3  -9   58.81    2.35
   2  -3  10   22.47    1.89
   2  -3  10   26.06    1.87
  -2  -3 -10   26.11    1.89
  -2  -3 -10   23.16    1.91
   2  -3  10   23.34    1.53
  -2  -3 -10   20.26    1.79
  -2  -3 -10   25.08    1.81
  -2  -3 -10   22.37    1.87
  -2  -3 -10   25.33    2.02
  -2  -3 -10   22.58    1.94
   2  -3  10   22.97    1.50
   2  -3  10   26.52    1.83
  -2  -3 -10   23.02    1.84
  -2  -3 -10   23.73    1.95
  -2  -3 -10   25.98    1.81
  -2  -3 -10   25.88    1.94
  -2  -3 -11    4.96    1.54
  -2  -3 -11    4.54    1.55
  -2  -3 -11    4.93    1.61
   2  -3  11    3.12    1.15
  -2  -3 -11    5.22    1.42
  -2  -3 -11    4.73    1.53
  -2  -3 -11    3.89    1.58
  -2  -3 -11    5.05    1.69
  -2  -3 -11    4.06    1.62
   2  -3  11    4.53    1.16
   2  -3  11    6.30    1.70
  -2  -3 -11    4.83    1.64
  -2  -3 -11    4.74    1.54
   2  -3  11    4.10    1.36
   2  -3  12   37.90    2.31
  -2  -3 -12   38.03    2.34
   2  -3  12   37.63    1.97
  -2  -3 -12   40.48    2.37
  -2  -3 -12   39.60    2.26
  -2  -3 -12   39.53    2.43
  -2  -3 -12   33.85    2.17
  -2  -3 -12   37.62    2.28
  -2  -3 -12   32.15    2.34
  -2  -3 -12   41.81    2.35
  -2  -3 -12   40.22    2.30
  -2  -3 -12   45.33    2.37
  -2  -3 -12   40.12    2.22
   2  -3  12   37.38    2.01
  -2  -3 -13    5.00    1.71
   2  -3  13    6.13    1.55
  -2  -3 -13    6.38    1.72
   2  -3  13    4.38    1.33
  -2  -3 -13    5.82    1.67
  -2  -3 -13    7.20    1.65
  -2  -3 -13    5.47    1.55
   2  -3  13    5.01    1.31
  -2  -3 -13    6.23    1.67
  -2  -3 -13    4.18    1.73
   2  -3  13    4.91    1.28
   2  -3  13    7.60    1.66
  -2  -3 -13    7.25    1.57
  -2  -3 -13    4.66    1.58
   2  -3  13    5.35    1.50
   2  -3  14   51.09    2.52
  -2  -3 -14   46.78    2.61
   2  -3  14   44.07    2.20
  -2  -3 -14   45.36    2.46
  -2  -3 -14   46.74    2.39
  -2  -3 -14   43.48    2.32
   2  -3  14   41.81    2.02
  -2  -3 -14   50.35    2.63
  -2  -3 -14   46.99    2.55
  -2  -3 -14   39.69    2.44
   2  -3  14   43.11    2.17
   2  -3  14   50.26    2.48
  -2  -3 -14   54.57    2.57
  -2  -3 -14   44.71    2.39
  -2  -3 -14   38.67    2.57
   2  -3  15    9.65    1.49
  -2  -3 -15    9.56    1.65
  -2  -3 -15    7.99    1.57
  -2  -3 -15   10.66    1.76
  -2  -3 -15   10.64    1.90
   2  -3  15   11.40    1.73
  -2  -3 -15    8.24    1.77
  -2  -3 -15    7.52    1.61
  -2  -3 -15    9.90    1.87
   2  -3  15   10.61    1.46
   2  -3  15   10.81    1.74
  -2  -3 -15   10.47    1.60
  -2  -3 -15   10.94    1.73
  -2  -3 -15   11.19    1.84
  -2  -3 -16    8.74    1.75
  -2  -3 -16   11.22    1.79
   2  -3  16    8.47    1.40
   2  -3  16    9.23    1.64
  -2  -3 -16    7.26    1.57
  -2  -3 -16    7.72    1.62
   2  -3  16   10.99    1.65
  -2  -3 -16    8.85    1.83
  -2  -3 -16    8.38    1.51
  -2  -3 -16    7.86    1.53
   2  -3  16    8.28    1.42
  -2  -3 -16    8.70    1.64
   2  -3  17   74.97    2.75
   2  -3  17   62.72    2.41
  -2  -3 -17   61.67    2.44
  -2  -3 -17   61.07    2.45
  -2  -3 -17   69.34    2.75
  -2  -3 -17   69.01    2.76
   2  -3  17   55.74    2.31
   2  -3  17   73.21    2.67
   2  -3  17   70.20    2.63
  -2  -3 -17   59.47    2.56
   2  -3  17   74.72    2.72
  -2  -3 -17   70.57    2.88
  -2  -3 -17   60.44    2.57
  -2  -3 -17   66.93    2.60
  -2  -3 -17   61.72    2.67
  -2  -3 -18   17.46    1.82
   2  -3  18   17.88    1.63
  -2  -3 -18   17.29    1.70
  -2  -3 -18   18.13    1.76
   2  -3  18   14.96    1.33
   2  -3  18   17.83    1.61
  -2  -3 -18   16.00    1.58
   2  -3  18   18.79    1.60
  -2  -3 -18   16.57    1.52
   2  -3  18   19.25    1.68
   2  -3  18   15.08    1.40
   2  -3  18   16.82    1.43
   2  -3  19   40.72    1.68
  -2  -3 -19   38.87    1.97
   2  -3  19   39.32    1.82
  -2  -3 -19   29.21    1.64
  -2  -3 -19   38.22    1.89
  -2  -3 -19   41.26    1.99
   2  -3  19   41.95    1.86
   2  -3  19   32.86    1.60
   2  -3  19   37.47    1.70
   2  -3  20   31.51    1.50
  -2  -3 -20   31.53    1.60
   2  -3  20   33.69    1.38
   2  -3  20   31.36    1.49
  -2  -3 -20   29.86    1.51
  -2  -3 -20   32.13    1.60
   2  -2 -22    6.28    0.82
  -2  -2  22    7.24    0.92
   2  -2 -22    5.22    0.80
   2  -2 -22    5.96    0.79
  -2  -2  22    7.21    1.04
   2  -2 -22    8.10    1.16
  -2  -2  22    7.93    0.99
   2  -2 -21   14.20    1.47
  -2  -2  21   13.93    1.21
  -2  -2  21    8.46    1.17
  -2  -2  21   13.68    1.26
   2  -2 -21   12.75    1.34
  -2  -2  21    9.78    1.17
  -2  -2  21   12.48    1.31
  -2  -2  21   16.31    1.33
   2  -2 -21   12.15    1.13
  -2  -2  21   13.86    1.40
   2  -2 -21   14.97    1.53
   2  -2 -20    9.46    1.58
   2  -2 -20   10.68    1.45
  -2  -2  20   13.52    1.44
   2  -2 -20   11.11    1.67
  -2  -2  20   12.30    1.59
  -2  -2  20   13.27    1.46
   2  -2 -20   11.48    1.52
   2  -2 -20   13.38    1.67
  -2  -2  20   11.38    1.45
  -2  -2  20   11.86    1.37
   2  -2 -20   12.70    1.28
   2  -2 -20   11.64    1.65
  -2  -2  20   12.03    1.48
  -2  -2  20   12.76    1.31
   2  -2 -19    6.54    1.71
  -2  -2  19    5.12    1.54
  -2  -2  19    4.14    1.50
   2  -2 -19    4.56    1.63
   2  -2 -19    3.74    1.58
   2  -2 -19    6.02    1.56
  -2  -2  19    6.97    1.48
  -2  -2  19    5.24    1.47
  -2  -2  19    5.02    1.38
   2  -2 -19    4.96    1.18
   2  -2 -19    5.59    1.45
   2  -2 -19    6.52    1.62
   2  -2 -18   20.01    2.14
  -2  -2  18   24.62    1.91
  -2  -2  18   20.93    2.01
  -2  -2  18   18.76    1.94
   2  -2 -18   24.13    1.95
   2  -2 -18   21.15    2.00
  -2  -2  18   20.67    1.92
   2  -2 -18   23.42    2.08
  -2  -2  18   23.01    2.02
  -2  -2  18   21.33    1.89
   2  -2 -18   19.60    2.10
  -2  -2  18   20.54    1.83
   2  -2 -18   24.16    2.13
  -2  -2  17  184.90    4.64
  -2  -2  17  194.79    4.56
   2  -2 -17  182.31    4.33
   2  -2 -17  189.42    4.63
  -2  -2  17  175.20    4.43
   2  -2 -17  190.44    4.68
   2  -2 -17  190.06    4.44
  -2  -2  17  187.01    4.44
   2  -2 -16   56.88    2.64
  -2  -2  16   38.84    2.45
  -2  -2  16   41.22    2.54
  -2  -2  16   45.54    2.52
   2  -2 -16   54.49    2.79
   2  -2 -16   54.54    2.64
  -2  -2  16   57.73    2.75
  -2  -2  16   53.61    2.74
  -2  -2  16   57.26    2.65
   2  -2 -16   53.75    2.73
  -2  -2  16   46.85    2.45
  -2  -2  16   56.00    2.72
  -2  -2  16   59.37    2.70
   2  -2 -16   52.86    2.40
   2  -2 -16   54.49    2.79
  -2  -2  16   61.57    2.73
   2  -2 -15  179.80    4.16
   2  -2 -15  175.29    3.98
  -2  -2  15  193.22    4.69
   2  -2 -15  180.21    4.40
  -2  -2  15  163.40    4.28
  -2  -2  15  162.27    4.40
   2  -2 -15  192.03    4.61
  -2  -2  15  188.83    4.70
  -2  -2  15  190.26    4.48
   2  -2 -15  188.18    4.58
  -2  -2  15  164.16    4.33
  -2  -2  15  186.87    4.60
  -2  -2  15  187.96    4.50
   2  -2 -15  189.72    4.59
  -2  -2  15  186.38    4.38
   2  -2 -15  187.52    4.31
   2  -2 -14  224.95    4.49
   2  -2 -14  218.41    4.80
  -2  -2  14  234.10    5.14
  -2  -2  14  222.62    4.68
  -2  -2  14  211.44    4.79
  -2  -2  14  198.35    4.68
   2  -2 -14  227.13    4.95
  -2  -2  14  228.37    5.13
  -2  -2  14  230.21    5.01
   2  -2 -14  215.83    4.89
  -2  -2  14  214.39    4.83
   2  -2 -14  222.11    4.59
   2  -2 -14  228.59    4.73
   2  -2 -14  227.37    4.96
  -2  -2  14  224.61    4.75
   2  -2 -13  544.63    8.25
  -2  -2  13  505.44    8.64
   2  -2 -13  536.08    8.47
  -2  -2  13  566.32    8.91
   2  -2 -13  547.13    8.21
  -2  -2  13  546.62    8.40
  -2  -2  13  543.10    8.85
  -2  -2  13  561.06    8.70
  -2  -2  13  529.38    8.46
  -2  -2  13  487.31    8.37
   2  -2 -13  533.12    8.60
  -2  -2  13  535.41    8.77
  -2  -2  13  527.38    8.58
  -2  -2  13  540.32    8.72
   2  -2 -13  566.66    8.51
  -2  -2  13  507.52    8.22
  -2  -2  13  525.87    8.35
   2  -2 -12   50.41    1.91
   2  -2 -12   48.18    1.93
   2  -2 -12   45.89    2.18
  -2  -2  12   49.27    2.34
  -2  -2  12   43.84    2.18
  -2  -2  12   46.65    2.28
  -2  -2  12   48.34    2.30
  -2  -2  12   45.56    2.11
  -2  -2  12   45.64    2.13
  -2  -2  12   45.51    2.23
  -2  -2  12   45.29    2.25
   2  -2 -12   48.45    2.00
  -2  -2  12   44.18    2.14
  -2  -2  12   44.81    2.12
  -2  -2  12   39.77    2.07
   2  -2 -12   46.44    2.26
  -2  -2  12   44.25    2.06
   2  -2 -11   25.18    1.59
   2  -2 -11   31.68    1.52
   2  -2 -11   32.56    1.59
  -2  -2  11   28.80    1.75
  -2  -2  11   26.03    1.66
  -2  -2  11   28.16    1.75
   2  -2 -11   25.97    1.79
  -2  -2  11   30.86    1.87
  -2  -2  11   28.30    1.84
  -2  -2  11   28.82    1.90
   2  -2 -11   25.10    1.66
  -2  -2  11   27.63    1.72
  -2  -2  11   27.01    1.79
  -2  -2  11   30.06    1.90
   2  -2 -11   30.17    1.57
   2  -2 -11   30.72    1.89
  -2  -2  11   28.10    1.72
  -2  -2  11   28.80    1.74
   2  -2 -10   79.61    2.29
   2  -2 -10   85.12    2.25
   2  -2 -10   82.80    2.22
  -2  -2  10   80.89    2.47
  -2  -2  10   79.28    2.40
  -2  -2  10   77.42    2.40
  -2  -2  10   79.39    2.62
  -2  -2  10   78.00    2.58
  -2  -2  10   78.10    2.54
   2  -2 -10   75.84    2.28
  -2  -2  10   77.22    2.40
  -2  -2  10   81.82    2.55
  -2  -2  10   79.16    2.59
   2  -2 -10   83.65    2.32
   2  -2 -10   82.34    2.55
  -2  -2  10   76.40    2.44
  -2  -2  10   79.73    2.38
  -2  -2   9  202.10    3.93
   2  -2  -9  204.17    3.64
  -2  -2   9  197.00    3.76
  -2  -2   9  189.26    4.08
  -2  -2   9  195.23    4.02
  -2  -2   9  197.93    4.06
  -2  -2   9  196.02    3.90
   2  -2  -9  190.47    3.63
  -2  -2   9  199.16    3.84
  -2  -2   9  199.38    3.97
  -2  -2   9  195.74    4.05
   2  -2  -9  211.70    3.73
   2  -2  -9  197.04    3.62
  -2  -2   9  201.33    3.77
  -2  -2   8  254.81    4.34
  -2  -2   8  247.99    4.29
  -2  -2   8  254.57    4.49
  -2  -2   8  257.18    4.53
  -2  -2   8  253.72    4.58
  -2  -2   8  256.74    4.45
   2  -2  -8  265.30    4.25
   2  -2  -8  258.41    4.20
  -2  -2   8  250.03    4.53
  -2  -2   8  252.84    4.62
  -2  -2   8  254.10    4.65
  -2  -2   7  373.57    5.57
  -2  -2   7  390.25    5.64
  -2  -2   7  383.79    5.84
  -2  -2   7  381.18    5.90
  -2  -2   7  388.48    5.78
  -2  -2   7  358.24    5.23
   2  -2  -7  391.94    5.49
  -2  -2   7  367.19    5.80
  -2  -2   7  374.43    5.92
  -2  -2   7  372.64    5.01
   2  -2  -7  412.68    5.71
  -2  -2   7  370.19    5.92
  -2  -2   6  643.01    9.03
  -2  -2   6  658.54    8.76
  -2  -2   6  655.15    8.94
  -2  -2   6  650.70    8.98
   2  -2  -6  680.52    8.76
  -2  -2   6  641.20    8.41
   2  -2  -6  689.38    8.68
   2  -2  -6  716.07    8.87
  -2  -2   5  329.63    5.14
  -2  -2   5  331.45    5.11
  -2  -2   5  331.47    4.83
  -2  -2   5  328.57    5.08
   2  -2  -5  345.95    4.91
   2  -2  -5  352.05    4.86
   2  -2  -4  141.46    2.46
   2  -2  -4  123.00    2.17
  -2  -2   4  122.88    2.53
  -2  -2   4  128.44    2.54
  -2  -2   4  130.26    2.24
   2  -2  -4  121.30    2.31
  -2  -2   4  127.21    2.48
  -2  -2   4  136.07    2.64
  -2  -2   4  121.97    1.93
  -2  -2   3   31.47    1.31
  -2  -2   3   32.34    1.31
  -2  -2   3   33.76    1.23
  -2  -2   3   34.76    1.03
  -2  -2   3   32.29    1.29
   2  -2  -3   36.16    1.20
   2  -2  -3   32.46    1.03
   2  -2  -3   31.69    1.05
   2  -2  -3   29.70    0.82
  -2  -2   2  447.46    6.07
  -2  -2   2  446.85    6.10
   2  -2  -2  437.38    5.52
   2  -2  -2  459.13    5.81
   2  -2  -2  445.43    5.42
  -2  -2   2  445.73    5.75
  -2  -2   2  442.20    6.10
  -2  -2   2  439.33    5.82
   2  -2  -2  452.48    6.12
   2  -2  -2  437.93    5.55
  -2  -2   1   92.91    1.96
  -2  -2   1   89.57    1.95
   2  -2  -1   90.51    1.54
  -2  -2   1   86.27    1.58
  -2  -2   1   84.99    1.53
  -2  -2   1   91.04    1.92
   2  -2  -1   91.75    1.90
   2  -2  -1   97.47    1.84
  -2  -2   1   91.22    1.64
   2  -2  -1   92.78    1.93
   2  -2  -1   90.18    1.64
  -2  -2   0 1129.46   13.70
  -2  -2   0 1133.09   13.71
   2  -2   0 1083.30   13.15
  -2  -2   0 1074.60   13.33
  -2  -2   0 1116.07   13.68
   2  -2   0 1126.10   13.75
  -2  -2   0 1116.60   13.39
   2  -2   0 1145.62   13.59
   2  -2   0 1142.82   13.83
  -2  -2   0 1123.04   13.49
   2  -2   0 1096.42   13.30
   2  -2   1 1750.30   20.17
   2  -2   1 1741.41   20.23
  -2  -2  -1 1759.48   20.12
  -2  -2  -1 1768.52   20.13
  -2  -2  -1 1780.00   20.10
  -2  -2  -1 1649.33   19.77
  -2  -2  -1 1728.79   20.05
   2  -2   1 1635.14   19.70
   2  -2   1 1661.53   19.58
  -2  -2  -1 1736.81   19.86
   2  -2   1 1539.28   19.37
  -2  -2  -2  325.32    4.56
   2  -2   2  339.94    4.68
  -2  -2  -2  323.89    4.72
  -2  -2  -2  326.53    4.69
  -2  -2  -2  317.33    4.43
   2  -2   2  332.34    4.60
  -2  -2  -2  317.15    4.40
  -2  -2  -2  326.39    4.69
  -2  -2  -3  604.59    7.99
  -2  -2  -3  606.44    8.16
   2  -2   3  631.57    8.05
  -2  -2  -3  622.91    8.09
  -2  -2  -3  624.51    8.14
   2  -2   3  624.55    7.96
  -2  -2  -3  592.06    7.88
  -2  -2  -3  626.66    8.16
  -2  -2  -4  392.10    5.81
  -2  -2  -4  413.96    5.77
  -2  -2  -4  410.16    5.76
  -2  -2  -4  425.27    5.87
   2  -2   4  422.56    5.85
  -2  -2  -4  397.59    5.65
   2  -2   4  399.79    5.45
  -2  -2  -4  423.88    5.89
  -2  -2  -5   10.02    0.90
  -2  -2  -5   10.68    1.23
   2  -2   5   10.51    0.92
  -2  -2  -5   12.62    1.32
   2  -2   5   11.07    1.07
  -2  -2  -5    9.75    1.19
  -2  -2  -5   11.33    1.33
  -2  -2  -6   14.46    1.32
  -2  -2  -6   14.71    1.41
  -2  -2  -6   13.86    1.42
  -2  -2  -6   16.42    1.46
  -2  -2  -6   15.46    1.42
   2  -2   6   12.42    1.00
  -2  -2  -6   14.34    1.33
   2  -2   6   12.06    1.12
  -2  -2  -6   14.89    1.34
  -2  -2  -6   12.98    0.91
   2  -2   6   12.18    0.86
  -2  -2  -6   14.53    1.34
  -2  -2  -7   28.36    1.57
  -2  -2  -7   27.12    1.61
  -2  -2  -7   27.64    1.67
  -2  -2  -7   28.31    1.68
   2  -2   7   27.38    1.27
  -2  -2  -7   28.57    1.63
  -2  -2  -7   27.98    1.61
   2  -2   7   27.80    1.66
  -2  -2  -7   27.69    1.35
   2  -2   7   28.70    1.56
  -2  -2  -7   24.67    1.58
  -2  -2  -7   28.92    1.59
   2  -2   7   26.88    1.13
  -2  -2  -7   28.18    1.63
   2  -2   8  127.07    2.94
   2  -2   8  126.20    2.84
  -2  -2  -8  106.54    2.73
  -2  -2  -8  119.58    2.94
  -2  -2  -8  121.41    2.91
  -2  -2  -8  117.70    2.89
  -2  -2  -8  122.03    3.03
   2  -2   8  123.13    2.60
  -2  -2  -8  115.98    2.97
  -2  -2  -8  119.42    2.92
  -2  -2  -8  123.34    2.90
  -2  -2  -8  124.31    2.93
  -2  -2  -8  110.26    2.88
  -2  -2  -8  119.09    2.81
  -2  -2  -8  122.14    3.01
   2  -2   8  124.43    2.45
   2  -2   9   30.76    1.80
   2  -2   9   28.64    1.68
  -2  -2  -9   24.27    1.66
  -2  -2  -9   29.90    1.73
  -2  -2  -9   28.74    1.78
   2  -2   9   26.19    1.27
   2  -2   9   25.88    1.44
  -2  -2  -9   25.16    1.75
  -2  -2  -9   30.08    1.80
   2  -2   9   28.86    1.40
  -2  -2  -9   29.03    1.81
  -2  -2  -9   30.94    1.77
  -2  -2  -9   28.69    1.58
  -2  -2  -9   25.87    1.72
  -2  -2  -9   27.08    1.63
  -2  -2  -9   29.10    1.71
  -2  -2  -9   26.99    1.70
  -2  -2 -10  115.96    3.09
   2  -2  10  137.45    3.07
  -2  -2 -10  133.08    3.34
  -2  -2 -10  129.19    3.30
  -2  -2 -10  139.33    3.45
  -2  -2 -10  127.01    3.27
  -2  -2 -10  141.60    3.44
   2  -2  10  136.46    3.02
  -2  -2 -10  139.39    3.34
   2  -2  10  143.32    3.33
  -2  -2 -10  138.26    3.43
   2  -2  10  134.12    2.86
  -2  -2 -10  138.91    3.35
  -2  -2 -10  144.77    3.47
[truncated: 954,491 more chars]
