# Supplementary material for: (E)-4-Chloro-2-[(4-hy­droxy-3-meth­oxy­benzyl­idene)amino]­phenol
Source: IUCrdata. 2026 May 29;11(Pt 5):x260552. doi: 10.1107/S2414314626005523 (PMC13238984; doi:10.1107/S2414314626005523)
Supplement: Supplementary file 2 [file x-11-x260552-Isup2.hkl]

#
# h,k,l, Fc-squared, Fo-squared, sigma(Fo-squared), status flag
#
data_I
_shelx_title ' vaniline_autored_a.res in P2(1)'
_shelx_refln_list_code          4
_shelx_F_calc_maximum      172.98
_exptl_crystal_F_000       576.00
_reflns_d_resolution_high  0.7840

loop_
 _space_group_symop_operation_xyz
 'x, y, z'
 '-x, y+1/2, -z'

_cell_length_a     9.5413
_cell_length_b     7.0494
_cell_length_c    18.9614
_cell_angle_alpha  90.000
_cell_angle_beta   97.187
_cell_angle_gamma  90.000

_shelx_F_squared_multiplier     1.000

loop_
 _refln_index_h
 _refln_index_k
 _refln_index_l
 _refln_F_squared_calc
 _refln_F_squared_meas
 _refln_F_squared_sigma
 _refln_observed_status
   0  -8   0        172.21        179.37         3.02 o
   1  -8   0         30.10         36.71         1.47 o
   2  -8   0         22.09         36.19         2.05 o
   3  -8   0        174.93        207.98        12.32 o
   4  -8   0         34.79         34.27         6.30 o
   1  -7   0         10.41         12.29         1.33 o
   2  -7   0         65.29         66.24         1.52 o
   3  -7   0         43.54         43.90         1.58 o
   4  -7   0         47.39         71.22         4.91 o
   5  -7   0        247.07        221.52         3.74 o
   6  -7   0        140.92        145.12         4.61 o
   7  -7   0         21.82         24.04         2.07 o
   0  -6   0        487.50        489.41         5.43 o
   1  -6   0        145.98        139.99         2.18 o
   2  -6   0         94.56        102.44         2.00 o
   3  -6   0        229.94        226.35         2.44 o
   4  -6   0         41.94         47.85         2.09 o
   5  -6   0         64.06         74.29         1.95 o
   6  -6   0         39.20         54.30         4.43 o
   7  -6   0         32.81         35.76         2.53 o
   8  -6   0         44.90         44.43         5.85 o
   1  -5   0        347.57        352.44         2.55 o
   2  -5   0          9.39         12.91         1.16 o
   3  -5   0        238.80        232.95         3.33 o
   4  -5   0        468.44        483.59         5.53 o
   5  -5   0         35.68         46.98         2.05 o
   6  -5   0        242.57        239.01         3.77 o
   7  -5   0        201.51        197.12         3.23 o
   8  -5   0        227.03        243.90         3.89 o
   9  -5   0         26.32         23.17         2.82 o
  10  -5   0         18.88         10.27         1.60 o
   0  -4   0        483.44        463.05         3.87 o
   1  -4   0        231.34        262.04         2.03 o
   2  -4   0        205.51        264.66         2.07 o
   3  -4   0        677.94        690.63         6.06 o
   4  -4   0        264.48        287.70         2.14 o
   5  -4   0        577.46        579.69         4.37 o
   6  -4   0        177.25        177.19         2.92 o
   7  -4   0         84.01         84.66         2.66 o
   8  -4   0        207.85        215.78         4.39 o
   9  -4   0         48.05         40.93         3.78 o
  10  -4   0         15.32         11.84         2.16 o
   1  -3   0         80.17         89.34         1.83 o
   2  -3   0         83.47         89.97         1.37 o
   3  -3   0       1419.52       1425.35         9.60 o
   4  -3   0        105.82        110.58         1.26 o
   5  -3   0         92.99         96.66         1.26 o
   6  -3   0       1542.02       1554.90         7.70 o
   7  -3   0         23.46         34.57         2.03 o
   8  -3   0         47.91         45.26         2.44 o
   9  -3   0         62.03         65.51         2.47 o
  10  -3   0          6.01         11.60         5.31 o
  11  -3   0        295.48        298.98         6.13 o
   0  -2   0      11284.12      11522.78        95.75 o
   1  -2   0      14864.65      15907.22       167.94 o
   2  -2   0       3355.62       3297.70        16.66 o
   3  -2   0       1259.33       1187.65         9.20 o
   4  -2   0        312.71        327.37         2.17 o
   5  -2   0        451.03        431.48         2.48 o
   6  -2   0        607.74        617.17         5.33 o
   7  -2   0         55.81         52.72         1.65 o
   8  -2   0        282.15        263.66         3.33 o
   9  -2   0         43.01         35.28         3.60 o
  10  -2   0         60.98         63.82         8.50 o
  11  -2   0         43.68         68.48        13.74 o
   1  -1   0        375.03        352.85         4.05 o
   2  -1   0        959.54        939.87         5.55 o
   3  -1   0         18.13         14.42         0.72 o
   4  -1   0         10.12         18.30         0.91 o
   5  -1   0        931.42        981.37         5.82 o
   6  -1   0         87.42         83.79         1.58 o
   7  -1   0          2.51          3.39         0.91 o
   8  -1   0        215.05        217.63         2.88 o
   9  -1   0         85.79         93.56         2.35 o
  10  -1   0         75.29         80.76         2.50 o
  11  -1   0        170.12        183.14         5.60 o
   1   0   0         16.59         16.57         0.45 o
   2   0   0        167.20        192.93         1.40 o
   3   0   0       4585.87       4262.66        27.35 o
   4   0   0        877.79        824.23         7.74 o
   5   0   0       1651.82       1773.28        20.71 o
   6   0   0          6.25         19.28         0.93 o
   7   0   0         10.13          8.39         0.94 o
   8   0   0        169.46        163.93         2.54 o
   9   0   0         38.83         37.73         1.81 o
  10   0   0          5.55          9.35         2.03 o
  11   0   0        157.52        177.50         5.75 o
   1   1   0        343.31        329.40         2.41 o
   2   1   0        854.40        843.73        10.28 o
   3   1   0          7.85          3.89         0.79 o
   4   1   0          7.12         15.11         1.19 o
   5   1   0        949.30       1026.84         6.50 o
   6   1   0        120.16        119.96         1.63 o
   7   1   0          2.63          2.91         1.02 o
   8   1   0        211.06        217.96         3.18 o
   9   1   0         61.28         66.45         2.34 o
  10   1   0         73.16         78.58         3.42 o
  11   1   0        170.94        211.88         6.19 o
   0   2   0      10521.34      10697.04       105.97 o
   1   2   0      14662.48      15647.00        72.79 o
   2   2   0       3272.41       3167.98        27.55 o
   3   2   0       1308.17       1199.36        15.09 o
   4   2   0        320.48        333.74         4.87 o
   5   2   0        522.15        515.55         4.01 o
   6   2   0        665.23        693.00         5.48 o
   7   2   0         57.46         54.59         1.33 o
   8   2   0        302.25        289.21         4.22 o
   9   2   0         43.74         34.55         1.76 o
  10   2   0         73.58         77.48         5.47 o
   1   3   0         66.77         75.74         1.13 o
   2   3   0         65.48         71.42         1.23 o
   3   3   0       1481.67       1503.81        14.37 o
   4   3   0        111.77        115.77         1.65 o
   5   3   0         94.14        100.82         1.38 o
   6   3   0       1528.85       1531.41        14.72 o
   7   3   0         23.44         31.23         1.20 o
   8   3   0         71.89         67.98         2.24 o
   9   3   0         59.40         61.75         3.44 o
  10   3   0          6.66         11.21         1.92 o
   0   4   0        441.14        420.60         2.98 o
   1   4   0        231.10        264.17         1.93 o
   2   4   0        206.15        259.37         1.73 o
   3   4   0        578.87        590.65         4.51 o
   4   4   0        272.00        293.34         2.12 o
   5   4   0        575.29        583.52         7.10 o
   6   4   0        167.18        166.41         2.26 o
   7   4   0         78.95         76.67         2.36 o
   8   4   0        193.55        198.61         3.63 o
   9   4   0         54.89         45.24         1.88 o
  10   4   0         18.10         13.13         1.53 o
   1   5   0        336.20        343.21         2.41 o
   2   5   0         16.40         19.14         1.03 o
   3   5   0        195.92        191.99         1.85 o
   4   5   0        451.47        455.62         3.49 o
   5   5   0         40.12         46.33         1.44 o
   6   5   0        233.43        234.24         2.83 o
   7   5   0        203.61        199.34         4.52 o
   8   5   0        245.11        260.62         5.14 o
   9   5   0         27.69         29.24         1.36 o
   0   6   0        483.43        494.22         4.84 o
   1   6   0        158.89        157.33         2.08 o
   2   6   0        100.26        108.96         1.77 o
   3   6   0        277.47        278.01         2.50 o
   4   6   0         34.59         34.48         1.38 o
   5   6   0         42.15         51.47         1.46 o
   6   6   0         30.44         37.70         1.83 o
   7   6   0         26.54         35.50         1.66 o
   8   6   0         57.07         70.47         7.76 o
   1   7   0         12.87         15.49         1.45 o
   2   7   0         69.91         75.29         1.89 o
   3   7   0         29.18         28.74         2.09 o
   4   7   0         52.85         69.58         4.19 o
   5   7   0        243.42        241.02         7.92 o
   6   7   0        116.86        122.02         3.47 o
   7   7   0         19.61         35.32         2.48 o
   0   8   0        144.83        132.66         2.81 o
   1   8   0         31.49         32.02         1.30 o
   2   8   0         14.41         22.27         1.30 o
   3   8   0        175.14        165.89         3.74 o
   4   8   0         40.90         36.69         1.94 o
   5   8   0         94.65         79.14         2.48 o
  -4  -8   1         90.63        102.00         3.22 o
  -3  -8   1        379.22        397.57         6.42 o
  -2  -8   1         87.08         88.89         2.49 o
  -1  -8   1        103.26        115.58         1.72 o
   0  -8   1         34.70         41.00         1.55 o
   1  -8   1         43.95         46.91         1.80 o
   2  -8   1        141.75        149.39         2.05 o
   3  -8   1         11.07         18.46         2.14 o
   4  -8   1         27.30         27.97         1.96 o
  -7  -7   1        210.88        189.78         4.82 o
  -6  -7   1        104.85        104.67         4.36 o
  -5  -7   1        137.30        159.71         8.08 o
  -4  -7   1        302.69        317.93         6.37 o
  -3  -7   1         14.41         15.29         1.38 o
  -2  -7   1         21.38         26.25         1.60 o
  -1  -7   1         56.83         56.12         1.65 o
   0  -7   1        131.58        145.17         2.57 o
   1  -7   1         13.31         12.12         1.29 o
   2  -7   1         38.01         39.43         1.47 o
   3  -7   1         63.56         75.18         1.60 o
   4  -7   1         94.98         95.55         1.86 o
   5  -7   1         20.93         34.41         2.06 o
   6  -7   1         12.23         13.90         1.37 o
  -8  -6   1        141.12        154.86        20.75 o
  -7  -6   1        130.45        123.11         6.07 o
  -6  -6   1        361.87        417.69         9.79 o
  -5  -6   1         49.65         76.55         4.03 o
  -4  -6   1        154.96        189.45        10.41 o
  -3  -6   1        159.01        172.15         3.07 o
  -2  -6   1        120.90        126.57         2.19 o
  -1  -6   1         61.12         64.00         1.70 o
   0  -6   1         24.88         26.86         1.33 o
   1  -6   1        127.04        135.33         2.17 o
   2  -6   1        232.79        250.90         2.77 o
   3  -6   1         29.65         40.70         2.01 o
   4  -6   1        130.68        136.80         2.10 o
   5  -6   1         75.21         79.19         1.83 o
   6  -6   1          5.35          3.02         1.49 o
   7  -6   1         90.12         85.42         2.56 o
   8  -6   1         10.88         12.69         1.61 o
 -10  -5   1          2.59          3.59         1.52 o
  -9  -5   1        119.32        111.75        12.14 o
  -8  -5   1         33.82         56.46         7.52 o
  -7  -5   1        259.92        289.23         7.02 o
  -6  -5   1         19.95         30.87         3.93 o
  -5  -5   1        494.71        482.06         4.43 o
  -4  -5   1        941.59        949.73         5.99 o
  -3  -5   1         49.92         49.44         1.67 o
  -2  -5   1         69.20         72.28         1.56 o
  -1  -5   1        115.51        123.99         1.78 o
   0  -5   1         67.56         66.69         1.19 o
   1  -5   1        154.98        158.03         1.79 o
   2  -5   1         63.56         67.94         1.51 o
   3  -5   1        275.44        287.50         3.01 o
   4  -5   1         99.29        104.92         1.93 o
   5  -5   1        338.46        331.37         2.86 o
   6  -5   1         17.11         15.87         1.74 o
   7  -5   1         15.26         14.40         1.45 o
   8  -5   1        399.82        388.33        11.62 o
   9  -5   1         18.80         13.01         2.67 o
 -10  -4   1         53.72         43.44         2.77 o
  -9  -4   1         94.13        125.26        14.30 o
  -8  -4   1        265.63        279.12         7.53 o
  -7  -4   1        155.00        175.14         4.80 o
  -6  -4   1        667.19        686.37         5.56 o
  -5  -4   1          2.85          8.40         1.38 o
  -4  -4   1         76.31         82.82         1.33 o
  -3  -4   1       1285.72       1269.43         9.12 o
  -2  -4   1       2383.39       2531.64         9.13 o
  -1  -4   1        340.51        326.19         2.07 o
   0  -4   1        763.92        787.88         4.27 o
   1  -4   1       1058.96       1126.49         5.07 o
   2  -4   1        805.18        808.87         3.75 o
   3  -4   1         12.33         13.67         1.03 o
   4  -4   1         21.21         25.58         1.06 o
   5  -4   1        316.41        294.18         2.68 o
   6  -4   1         62.78         60.59         2.12 o
   7  -4   1        101.74        102.73         3.31 o
   8  -4   1         78.27         69.33         1.98 o
   9  -4   1         11.16         11.36         1.50 o
  10  -4   1         35.49         38.68         2.68 o
 -11  -3   1         65.99         88.57         3.62 o
 -10  -3   1         10.63         45.43        27.39 o
  -9  -3   1         65.56         67.27         2.69 o
  -8  -3   1         83.59         89.44         2.95 o
  -7  -3   1         85.54         88.36         2.19 o
  -6  -3   1         97.09        139.86        12.04 o
  -5  -3   1        323.89        338.76         2.33 o
  -4  -3   1        172.42        170.66         1.38 o
  -3  -3   1       1537.79       1544.61         9.04 o
  -2  -3   1        247.29        251.73         1.99 o
  -1  -3   1        796.17        799.80         6.44 o
   0  -3   1        221.99        251.04         2.39 o
   1  -3   1        154.58        157.33         1.86 o
   2  -3   1         64.92         69.58         1.20 o
   3  -3   1        583.15        561.47         3.25 o
   4  -3   1        303.38        326.28         1.97 o
   5  -3   1        294.45        288.79         2.59 o
   6  -3   1        514.04        499.39         6.17 o
   7  -3   1        349.16        347.76        11.13 o
   8  -3   1         61.20         62.44         2.57 o
   9  -3   1         47.31         41.13         2.12 o
  10  -3   1        126.12        119.58         4.23 o
  11  -3   1         60.13         78.98         3.36 o
 -11  -2   1         64.31         82.08        10.91 o
 -10  -2   1         74.55         69.37         7.06 o
  -9  -2   1        157.73        175.90         5.07 o
  -8  -2   1        122.89        134.79         2.53 o
  -7  -2   1        111.16        121.46         2.10 o
  -6  -2   1        300.93        304.34         3.62 o
  -5  -2   1        254.69        266.22         2.16 o
  -4  -2   1        241.14        253.72         2.38 o
  -3  -2   1       1653.26       1628.97        16.43 o
  -2  -2   1        258.38        264.28         2.11 o
  -1  -2   1      20730.29      22329.31       137.82 o
   0  -2   1       7610.70       8145.85        85.81 o
   1  -2   1       2174.10       2251.03        12.19 o
   2  -2   1       5348.34       5070.59        56.62 o
   3  -2   1        384.73        406.26         4.75 o
   4  -2   1        557.80        596.19         2.55 o
   5  -2   1       1460.52       1466.44        11.22 o
   6  -2   1        141.74        158.47         2.35 o
   7  -2   1        192.41        193.27         2.84 o
   8  -2   1        137.89        125.08         2.27 o
   9  -2   1         53.78         45.33         2.67 o
  10  -2   1        143.19        141.98         6.91 o
  11  -2   1         96.74         88.84         3.76 o
 -11  -1   1          1.63          9.05         1.96 o
 -10  -1   1         34.13         35.23         3.08 o
  -9  -1   1        131.10        146.74         3.35 o
  -8  -1   1        181.42        179.08         3.87 o
  -7  -1   1        392.11        395.99         4.89 o
  -6  -1   1        175.32        189.46         2.30 o
  -5  -1   1       1059.69       1116.35         4.71 o
  -4  -1   1        110.00        127.60         1.56 o
  -3  -1   1        761.80        725.78         6.97 o
  -2  -1   1       5612.76       5478.66        45.74 o
  -1  -1   1       3341.87       3284.22        22.94 o
   0  -1   1        101.39        106.87         2.25 o
   1  -1   1       1863.04       1720.97        27.62 o
   2  -1   1       3664.55       3544.57        28.34 o
   3  -1   1        635.08        590.02         6.14 o
   4  -1   1       1979.40       1981.01        14.28 o
   5  -1   1       1493.57       1379.53         8.29 o
   6  -1   1        112.29        111.74         1.76 o
   7  -1   1         32.69         33.73         1.08 o
   8  -1   1        262.81        244.16         5.46 o
   9  -1   1         40.10         39.44         2.77 o
  10  -1   1        256.63        271.88         6.08 o
  11  -1   1          1.29          6.21         2.48 o
 -11   0   1         44.45         59.22         3.82 o
 -10   0   1         74.83         72.64         3.33 o
  -9   0   1        273.58        284.97         4.59 o
  -8   0   1         53.43         58.49         1.55 o
  -7   0   1          2.21          2.06         0.94 o
  -6   0   1        846.00        760.64         8.58 o
  -5   0   1        322.29        348.03         2.57 o
  -4   0   1          1.78         13.29         0.91 o
  -3   0   1       4232.28       4086.58        19.79 o
  -2   0   1        780.41        771.08         6.75 o
  -1   0   1        126.05        130.71         1.07 o
   1   0   1        197.17        188.35         1.87 o
   2   0   1       1414.33       1382.42         7.06 o
   3   0   1        165.97        172.31         2.26 o
   4   0   1        626.48        586.63         3.45 o
   5   0   1       1096.54       1105.50        18.78 o
   6   0   1        301.95        326.88         5.68 o
   7   0   1        141.48        124.52         2.16 o
   8   0   1        144.37        161.30         2.71 o
   9   0   1        601.10        569.87         8.38 o
  10   0   1        149.17        171.59         4.68 o
  11   0   1          4.55         -0.79         2.54 o
 -11   1   1          3.11         12.43         4.61 o
 -10   1   1         40.87         43.35         4.32 o
  -9   1   1        136.16        151.11         3.42 o
  -8   1   1        199.62        203.19         2.42 o
  -7   1   1        375.59        382.93         4.17 o
  -6   1   1        164.59        181.56         1.75 o
  -5   1   1       1047.76       1112.40         7.37 o
  -4   1   1        156.98        169.60         2.56 o
  -3   1   1        711.83        690.35         4.93 o
  -2   1   1       5582.50       5627.48        37.46 o
  -1   1   1       3410.00       3352.35        39.88 o
   0   1   1         71.95         77.67         1.38 o
   1   1   1       1883.95       1771.08        12.55 o
   2   1   1       3752.69       3480.31       131.55 o
   3   1   1        570.38        517.82         5.17 o
   4   1   1       1998.64       1967.50        21.89 o
   5   1   1       1567.87       1477.34        13.25 o
   6   1   1        134.89        137.78         2.50 o
   7   1   1         43.24         45.94         1.25 o
   8   1   1        280.45        276.02         3.43 o
   9   1   1         36.55         35.03         2.74 o
  10   1   1        263.70        261.10        15.44 o
  11   1   1          3.94          6.77         2.57 o
 -11   2   1         50.93         43.06         3.18 o
 -10   2   1         76.55         79.95         3.59 o
  -9   2   1        158.22        167.31         3.12 o
  -8   2   1        102.48        109.61         2.55 o
  -7   2   1        116.07        125.89         1.59 o
  -6   2   1        343.83        348.91         3.23 o
  -5   2   1        247.36        259.13         2.28 o
  -4   2   1        189.74        199.92         3.45 o
  -3   2   1       1831.71       1792.02        16.16 o
  -2   2   1        269.10        268.99         2.35 o
  -1   2   1      20423.38      21402.09       115.26 o
   0   2   1       7931.24       8115.18        50.67 o
   1   2   1       2095.74       2106.24         9.21 o
   2   2   1       5385.60       5154.29        35.30 o
   3   2   1        377.33        405.88         5.26 o
   4   2   1        631.54        677.98         4.05 o
   5   2   1       1367.61       1391.36        10.98 o
   6   2   1        151.68        168.10         1.90 o
   7   2   1        159.50        165.68         2.41 o
   8   2   1        144.49        137.95         3.26 o
   9   2   1         52.30         44.82         1.68 o
  10   2   1        141.25        133.85         8.69 o
 -10   3   1         12.33         14.98         2.43 o
  -9   3   1         74.96         78.28         3.50 o
  -8   3   1         87.52         93.74         2.25 o
  -7   3   1        112.90        114.12         1.93 o
  -6   3   1        107.49        128.46         3.18 o
  -5   3   1        322.11        343.68         4.26 o
  -4   3   1        158.40        157.79         2.47 o
  -3   3   1       1452.33       1454.02        12.82 o
  -2   3   1        251.23        255.22         1.90 o
  -1   3   1        846.88        857.09         3.78 o
   0   3   1        178.69        207.90         2.21 o
   1   3   1        145.84        150.78         1.48 o
   2   3   1         48.84         52.52         1.02 o
   3   3   1        587.71        557.71         6.36 o
   4   3   1        278.01        304.54         3.73 o
   5   3   1        338.56        342.37         3.67 o
   6   3   1        490.50        479.59         5.62 o
   7   3   1        356.16        354.45         5.25 o
   8   3   1         61.51         72.44         2.25 o
   9   3   1         48.26         46.73         2.22 o
  10   3   1        131.26        106.50         2.68 o
 -10   4   1         52.46         38.93         3.47 o
  -9   4   1        114.75        127.85         2.50 o
  -8   4   1        244.29        258.99         8.44 o
  -7   4   1        159.59        172.84         3.65 o
  -6   4   1        664.15        687.92         6.21 o
  -5   4   1          7.10         11.68         1.16 o
  -4   4   1         89.57         98.08         1.32 o
  -3   4   1       1314.54       1300.63         6.59 o
  -2   4   1       2345.99       2478.51         9.89 o
  -1   4   1        310.89        296.38         2.07 o
   0   4   1        862.26        883.89         6.71 o
   1   4   1       1075.88       1131.76         5.45 o
   2   4   1        959.79        950.91         6.46 o
   3   4   1          8.80          9.79         0.93 o
   4   4   1         28.77         35.11         1.02 o
   5   4   1        310.58        288.89         2.62 o
   6   4   1         61.15         57.98         1.50 o
   7   4   1         86.91         84.03         2.25 o
   8   4   1         75.19         70.92         1.99 o
   9   4   1          9.83         10.70         1.49 o
  10   4   1         32.62         32.12         2.09 o
  -9   5   1        126.83        114.83         2.65 o
  -8   5   1         35.14         67.28         2.87 o
  -7   5   1        263.44        291.83         4.17 o
  -6   5   1         15.91         28.96         2.00 o
  -5   5   1        458.86        452.36         4.85 o
  -4   5   1        943.63        952.20         6.80 o
  -3   5   1         57.58         58.40         1.57 o
  -2   5   1         67.56         71.78         1.34 o
  -1   5   1        104.88        113.76         1.30 o
   0   5   1         85.39         87.26         1.38 o
   1   5   1        142.83        147.37         1.55 o
   2   5   1         67.99         70.99         1.22 o
   3   5   1        289.47        295.23         2.49 o
   4   5   1        106.63        107.96         1.51 o
   5   5   1        321.13        315.91         2.49 o
   6   5   1          9.89          8.93         1.20 o
   7   5   1         15.78         16.10         1.21 o
   8   5   1        364.04        361.66         5.94 o
   9   5   1         21.75         17.66         1.23 o
  -8   6   1        124.50        130.08         9.64 o
  -7   6   1        133.44        140.65         6.46 o
  -6   6   1        365.80        409.55        11.81 o
  -5   6   1         51.77         63.23         1.62 o
  -4   6   1        147.16        159.02         5.22 o
  -3   6   1        226.16        237.80         2.84 o
  -2   6   1        130.03        137.63         1.98 o
  -1   6   1         60.85         66.80         1.67 o
   0   6   1         26.41         32.36         1.42 o
   1   6   1        122.65        130.93         1.96 o
   2   6   1        232.83        248.91         2.47 o
   3   6   1         31.96         41.43         1.54 o
   4   6   1        146.63        153.56         2.00 o
   5   6   1         76.68         80.29         1.42 o
   6   6   1          4.92          5.25         1.25 o
   7   6   1         83.19         89.71         3.07 o
   8   6   1         10.69         15.10         1.85 o
  -7   7   1        209.39        221.48         4.96 o
  -6   7   1        109.20        129.71         4.51 o
  -5   7   1        140.76        171.24         6.33 o
  -4   7   1        306.36        330.98         4.68 o
  -3   7   1         19.55         20.14         1.76 o
  -2   7   1         20.86         25.15         1.44 o
  -1   7   1         47.06         48.60         1.74 o
   0   7   1        135.31        147.33         2.25 o
   1   7   1         11.81          9.28         1.20 o
   2   7   1         31.61         32.16         1.59 o
   3   7   1         55.41         66.32         2.61 o
   4   7   1         91.95         92.53         1.70 o
   5   7   1         28.21         40.09         2.55 o
   6   7   1         16.51         18.16         1.61 o
   7   7   1         31.72         30.63         2.19 o
  -5   8   1         36.52         35.95         1.41 o
  -4   8   1         86.81         84.74         2.60 o
  -3   8   1        350.84        351.63         5.88 o
  -2   8   1         99.02        100.29         1.83 o
  -1   8   1        113.02        120.04         2.53 o
   0   8   1         36.92         38.01         1.57 o
   1   8   1         44.38         39.65         1.55 o
   2   8   1        158.43        164.63         7.73 o
   3   8   1         14.39         15.09         2.00 o
   4   8   1         23.82         24.84         2.21 o
   5   8   1         21.82         15.58         1.79 o
  -4  -8   2         37.16         25.90         3.54 o
  -3  -8   2         40.07         51.98         5.46 o
  -2  -8   2         39.06         48.34         2.34 o
  -1  -8   2         82.82         94.27         1.68 o
   0  -8   2          7.32          8.77         1.28 o
   1  -8   2        253.71        263.66         3.27 o
   2  -8   2         16.81         20.13         1.57 o
   3  -8   2          1.05          0.59         1.57 o
   4  -8   2         22.16         27.92         2.42 o
  -7  -7   2          3.75          6.13         1.52 o
  -6  -7   2         41.09         45.74         2.38 o
  -5  -7   2         96.98        123.41        10.91 o
  -4  -7   2        190.80        213.59         5.39 o
  -3  -7   2         28.01         36.10         1.51 o
  -2  -7   2        165.19        166.92         2.23 o
  -1  -7   2         61.44         57.36         1.85 o
   0  -7   2         64.30         70.20         2.01 o
   1  -7   2         16.46         19.65         1.35 o
   2  -7   2        219.23        231.35         2.48 o
   3  -7   2          5.56          6.12         1.29 o
   4  -7   2          9.65         11.65         1.25 o
   5  -7   2        104.43        107.92         2.77 o
   6  -7   2         19.49         16.50         1.38 o
  -8  -6   2        159.11        145.89         7.00 o
  -7  -6   2        100.13        137.23         7.52 o
  -6  -6   2        292.94        336.68        13.98 o
  -5  -6   2        452.26        450.29         4.38 o
  -4  -6   2       1289.95       1283.64         6.72 o
  -3  -6   2        468.76        481.80         4.62 o
  -2  -6   2        107.95        113.26         2.14 o
  -1  -6   2        318.04        327.50         3.23 o
   0  -6   2        469.40        507.14         4.79 o
   1  -6   2        117.02        121.50         2.12 o
   2  -6   2         45.91         48.09         1.72 o
   3  -6   2         11.45         10.99         1.59 o
   4  -6   2        184.25        191.16         2.82 o
   5  -6   2         21.39         19.79         1.43 o
   6  -6   2         58.50         52.20         1.63 o
   7  -6   2         38.10         36.58         1.73 o
   8  -6   2         21.51         18.36         1.34 o
  -9  -5   2        101.35         88.47        13.51 o
  -8  -5   2         56.96         60.24         8.77 o
  -7  -5   2         67.60         90.15         8.59 o
  -6  -5   2        316.36        321.24         7.47 o
  -5  -5   2        230.93        240.00         5.33 o
  -4  -5   2        143.60        156.11         2.32 o
  -3  -5   2        297.30        319.23         3.16 o
  -2  -5   2        113.27        111.47         2.08 o
  -1  -5   2        129.48        132.07         1.93 o
   0  -5   2         87.50         87.21         1.36 o
   1  -5   2         56.71         67.17         1.26 o
   2  -5   2         27.19         28.89         1.20 o
   3  -5   2          3.72          7.04         1.12 o
   4  -5   2         39.81         37.24         1.51 o
   5  -5   2        153.42        143.90         2.28 o
   6  -5   2         27.98         25.27         1.84 o
   7  -5   2         72.92         75.45         1.95 o
   8  -5   2         22.91         28.89         1.72 o
   9  -5   2         27.06         24.34         2.03 o
 -10  -4   2         11.81         12.34         1.39 o
  -9  -4   2        176.52        185.30         5.16 o
  -8  -4   2         43.30        104.47        16.63 o
  -7  -4   2        191.99        213.63         3.99 o
  -6  -4   2         49.32         82.85         7.32 o
  -5  -4   2        201.50        193.64         2.23 o
  -4  -4   2       1046.24       1036.91         5.97 o
  -3  -4   2        270.62        294.12         2.41 o
  -2  -4   2       5699.59       6050.15        26.45 o
  -1  -4   2       1819.07       1824.00         7.15 o
   0  -4   2       1004.56       1076.59         4.87 o
   1  -4   2       1064.35       1113.19         4.86 o
   2  -4   2        198.90        194.73         1.77 o
   3  -4   2        251.10        248.44         1.98 o
   4  -4   2        171.02        170.80         1.66 o
   5  -4   2         54.66         55.36         1.29 o
   6  -4   2         12.95         12.39         1.43 o
   7  -4   2        233.81        214.88         5.62 o
   8  -4   2        119.96        119.58         3.65 o
   9  -4   2         63.53         55.58         2.66 o
  10  -4   2         17.11         17.15         2.19 o
 -11  -3   2         20.48         29.11         2.83 o
 -10  -3   2        184.26        179.23         7.53 o
  -9  -3   2         45.45         46.28         2.46 o
  -8  -3   2         36.82         42.33         2.61 o
  -7  -3   2        441.16        440.18         5.23 o
  -6  -3   2        415.29        427.95         3.56 o
  -5  -3   2        243.09        243.77         2.08 o
  -4  -3   2        437.78        472.31         2.31 o
  -3  -3   2       1523.14       1544.87         8.06 o
  -2  -3   2       1229.21       1281.39        11.54 o
  -1  -3   2        184.95        221.02         2.71 o
   0  -3   2        637.31        642.38         4.50 o
   1  -3   2       1089.58       1131.99         6.61 o
   2  -3   2        199.51        203.13         2.84 o
   3  -3   2       1007.26       1123.57         6.14 o
   4  -3   2        380.64        365.64         2.37 o
   5  -3   2         91.05         88.52         1.39 o
   6  -3   2        152.12        151.45         1.93 o
   7  -3   2        931.31        848.85         8.61 o
   8  -3   2         73.33         54.55         3.57 o
   9  -3   2          9.35          5.64         1.74 o
  10  -3   2         58.91         58.81         3.76 o
 -11  -2   2         14.10         17.51         2.26 o
 -10  -2   2          4.39         11.31         1.91 o
  -9  -2   2        341.58        404.75        36.70 o
  -8  -2   2         67.48         67.30         3.04 o
  -7  -2   2        186.48        185.43         2.36 o
  -6  -2   2        306.62        306.02         3.68 o
  -5  -2   2          6.21         11.71         0.73 o
  -4  -2   2       1348.74       1237.00         9.44 o
  -3  -2   2        146.43        139.05         1.38 o
  -2  -2   2       1324.29       1304.92         5.38 o
  -1  -2   2      28992.32      30701.56       230.16 o
   0  -2   2       2001.46       2019.44        13.51 o
   1  -2   2          1.55          5.86         0.54 o
   2  -2   2       1009.57        954.28         5.74 o
   3  -2   2        553.69        583.03         7.25 o
   4  -2   2       1206.06       1207.33         7.14 o
   5  -2   2        106.13        113.37         1.17 o
   6  -2   2         20.24         19.35         0.95 o
   7  -2   2        229.67        211.20         3.47 o
   8  -2   2        378.63        355.50         5.67 o
   9  -2   2        218.37        218.42         4.21 o
  10  -2   2         42.12         38.89         1.87 o
  11  -2   2         25.75         31.04         2.54 o
 -11  -1   2          6.44         29.60        17.19 o
 -10  -1   2         63.14         72.84         4.64 o
  -9  -1   2        110.09        116.79         2.76 o
  -8  -1   2         20.36         22.63         1.47 o
  -7  -1   2        423.69        430.59         3.48 o
  -6  -1   2        121.44        138.20         1.62 o
  -5  -1   2        736.63        767.30         3.90 o
  -4  -1   2        415.83        439.73         3.09 o
  -3  -1   2        499.51        497.37         3.61 o
  -2  -1   2        795.72        805.03         7.81 o
  -1  -1   2       3306.44       3320.54        27.54 o
   1  -1   2       3981.15       3888.09        38.38 o
   2  -1   2       3376.30       3162.08        39.30 o
   3  -1   2         29.22         26.10         0.69 o
   4  -1   2       4562.44       4729.72        39.43 o
   5  -1   2       1941.11       1911.54        19.04 o
   6  -1   2        170.02        174.68         2.87 o
   7  -1   2        429.17        443.15         7.82 o
   8  -1   2         16.32         22.50         1.54 o
   9  -1   2        517.85        502.36         8.62 o
  10  -1   2        342.74        364.55         5.57 o
  11  -1   2         37.49         31.39         2.86 o
 -11   0   2          6.62          3.68         2.63 o
 -10   0   2         19.15         28.32         3.97 o
  -9   0   2        319.53        351.94         4.48 o
  -8   0   2         11.38         12.33         1.18 o
  -7   0   2        725.43        703.47         7.54 o
  -6   0   2        160.62        175.04         1.99 o
  -5   0   2        411.60        398.00         4.76 o
  -4   0   2       3024.79       2857.40        24.79 o
  -3   0   2          1.90          2.57         0.59 o
  -2   0   2        290.22        283.97         3.29 o
  -1   0   2       1734.31       1668.27        11.42 o
   0   0   2       3224.31       2952.68        49.61 o
   1   0   2       2483.58       2249.91        19.67 o
   2   0   2       3751.48       3397.55        36.75 o
   3   0   2        140.50        148.33         2.76 o
   4   0   2       5424.29       5450.57        41.14 o
   5   0   2        174.13        156.36         2.18 o
   6   0   2         44.68         43.10         1.29 o
   7   0   2        248.02        219.99         3.41 o
   8   0   2        139.04        137.40         3.57 o
   9   0   2        383.62        369.92         9.15 o
  10   0   2         56.83         70.72         2.72 o
  11   0   2         32.33         31.30         2.98 o
 -11   1   2          8.15          4.28         3.68 o
 -10   1   2         63.94         69.40         7.92 o
  -9   1   2        110.08        117.69         3.14 o
  -8   1   2         19.37         21.49         1.43 o
  -7   1   2        396.11        404.70         4.24 o
  -6   1   2        115.72        136.03         1.55 o
  -5   1   2        700.88        736.75         7.21 o
  -4   1   2        423.80        442.04         5.61 o
  -3   1   2        429.15        429.40         3.27 o
  -2   1   2        731.52        742.89         5.15 o
  -1   1   2       3339.70       3261.81        43.87 o
   0   1   2       1577.58       1421.84        35.10 o
   1   1   2       4013.17       3957.62        27.16 o
   2   1   2       3522.93       3440.96        40.99 o
   3   1   2         31.88         31.76         1.34 o
   4   1   2       4458.30       4771.13        49.82 o
   5   1   2       1769.01       1785.80        20.38 o
   6   1   2        162.89        171.84         2.66 o
   7   1   2        433.18        450.19         7.62 o
   8   1   2         12.85         16.89         1.49 o
   9   1   2        493.40        486.47         8.69 o
  10   1   2        308.58        308.30        16.66 o
  11   1   2         35.01         30.72         2.83 o
 -11   2   2         11.80         11.13         1.91 o
 -10   2   2          2.70         11.67         2.69 o
  -9   2   2        328.49        357.85         8.19 o
  -8   2   2         62.26         62.91         1.96 o
  -7   2   2        150.32        149.06         1.90 o
  -6   2   2        230.91        227.99         1.81 o
  -5   2   2          9.42         14.82         0.92 o
  -4   2   2       1379.81       1283.38        14.08 o
  -3   2   2        122.77        116.24         1.45 o
  -2   2   2       1471.80       1444.34        11.55 o
  -1   2   2      29921.45      31263.46       225.94 o
   0   2   2       2008.30       1937.44         9.18 o
   1   2   2         19.81         24.15         0.59 o
   2   2   2       1039.54        970.64         6.09 o
   3   2   2        559.00        600.53         6.17 o
   4   2   2       1001.83       1042.85         7.69 o
   5   2   2        108.10        113.77         2.05 o
   6   2   2         13.35         13.20         0.86 o
   7   2   2        224.13        210.40         3.05 o
   8   2   2        383.56        362.15         4.71 o
   9   2   2        213.82        216.93         4.84 o
  10   2   2         44.50         39.05         2.05 o
 -10   3   2        174.10        140.47        27.43 o
  -9   3   2         46.33         57.16         3.15 o
  -8   3   2         34.91         37.12         1.67 o
  -7   3   2        391.24        396.52         5.75 o
  -6   3   2        370.38        383.65         5.04 o
  -5   3   2        228.68        227.49         3.39 o
  -4   3   2        427.07        462.08         5.34 o
  -3   3   2       1459.13       1457.83         9.29 o
  -2   3   2       1158.56       1204.46         7.00 o
  -1   3   2        251.04        293.95         1.85 o
   0   3   2        643.75        654.20         3.27 o
   1   3   2       1104.12       1135.20         6.18 o
   2   3   2        147.96        146.08         1.48 o
   3   3   2        997.40       1112.55        11.93 o
   4   3   2        379.63        373.17         4.40 o
   5   3   2         77.63         74.10         1.27 o
   6   3   2        139.65        144.85         2.50 o
   7   3   2        920.00        881.25        10.22 o
   8   3   2         57.75         48.76         2.55 o
   9   3   2          6.67          5.29         1.35 o
  10   3   2         51.85         46.56         2.59 o
 -10   4   2         16.22         23.34         2.22 o
  -9   4   2        177.38        184.78         3.87 o
  -8   4   2         47.77         68.14         2.06 o
  -7   4   2        249.20        273.73         5.17 o
  -6   4   2         67.40         81.58         1.95 o
  -5   4   2        219.00        210.95         4.01 o
  -4   4   2       1166.43       1165.11         9.15 o
  -3   4   2        297.11        321.59         2.62 o
  -2   4   2       5533.19       5858.60        22.35 o
  -1   4   2       1832.14       1835.51         7.63 o
   0   4   2       1020.86       1088.28         4.69 o
   1   4   2       1017.06       1037.92         6.05 o
   2   4   2        170.74        160.59         1.70 o
   3   4   2        272.89        261.43         1.76 o
   4   4   2        119.74        115.11         1.46 o
   5   4   2         49.02         48.80         1.32 o
   6   4   2          9.00          9.73         1.37 o
   7   4   2        258.19        239.31         3.63 o
   8   4   2        119.23        127.81         2.77 o
   9   4   2         46.93         37.36         1.99 o
  -9   5   2         97.05        107.86         2.83 o
  -8   5   2         59.05         60.55         1.98 o
  -7   5   2         57.23         71.35         2.09 o
  -6   5   2        329.20        348.07         3.39 o
  -5   5   2        238.26        251.16         3.82 o
  -4   5   2        148.52        159.48         2.24 o
  -3   5   2        289.41        314.74         2.96 o
  -2   5   2        108.42        109.22         1.64 o
  -1   5   2        135.59        141.72         1.78 o
   0   5   2         85.27         86.27         1.35 o
   1   5   2         54.23         64.34         1.17 o
   2   5   2         52.09         54.06         1.08 o
   3   5   2          3.60          4.60         0.93 o
   4   5   2         45.03         36.99         1.20 o
   5   5   2        154.39        147.75         1.90 o
   6   5   2         28.57         26.30         1.28 o
   7   5   2        107.32        106.89         2.00 o
   8   5   2         31.11         36.61         1.48 o
   9   5   2         29.74         27.85         1.57 o
  -8   6   2        168.61        171.98         5.49 o
  -7   6   2        122.69        175.50         8.28 o
  -6   6   2        332.56        377.62         7.86 o
  -5   6   2        456.84        471.12         4.38 o
  -4   6   2       1215.62       1238.30         8.98 o
  -3   6   2        432.98        450.64         3.47 o
  -2   6   2         88.83         93.94         1.90 o
  -1   6   2        287.82        302.92         3.28 o
   0   6   2        451.59        492.85         3.78 o
   1   6   2        164.43        170.17         2.12 o
   2   6   2         38.81         37.28         1.44 o
   3   6   2         12.77         12.20         1.23 o
   4   6   2        164.37        165.71         2.13 o
   5   6   2         19.01         19.14         1.17 o
   6   6   2         50.34         45.61         1.40 o
   7   6   2         37.05         35.21         1.25 o
   8   6   2         15.45         12.29         3.68 o
  -7   7   2          1.02         17.56        10.35 o
  -6   7   2         31.16         55.74         3.59 o
  -5   7   2         96.66        133.33         5.10 o
  -4   7   2        188.07        222.80         3.70 o
  -3   7   2         31.59         40.45         1.92 o
  -2   7   2        153.33        157.41         2.09 o
  -1   7   2         80.31         80.00         2.04 o
   0   7   2         70.75         76.32         1.77 o
   1   7   2         19.87         22.03         1.28 o
   2   7   2        221.83        223.25         2.68 o
   3   7   2          7.67          7.18         1.62 o
   4   7   2          7.31          8.67         1.16 o
   5   7   2        110.37        116.66         2.64 o
   6   7   2         23.09         20.91         1.60 o
   7   7   2         63.65         72.21         2.77 o
  -5   8   2        132.73        103.37         5.50 o
  -4   8   2         55.06         58.68         2.31 o
  -3   8   2         31.89         45.66         1.85 o
  -2   8   2         39.92         43.76         1.60 o
  -1   8   2         88.65        100.82         2.07 o
   0   8   2          4.27          5.99         1.18 o
   1   8   2        272.69        266.72         4.23 o
   2   8   2         19.45         18.34         1.29 o
   3   8   2          1.21          1.61         1.01 o
   4   8   2         11.45         15.46         1.73 o
   5   8   2         15.10         12.60         1.40 o
  -4  -8   3        248.17        214.69         5.78 o
  -3  -8   3         96.50         93.83         2.10 o
  -2  -8   3        255.05        258.20         3.01 o
  -1  -8   3         50.87         54.76         1.47 o
   0  -8   3         97.41        102.35         2.23 o
   1  -8   3        317.79        304.57         2.72 o
   2  -8   3         34.58         30.43         1.59 o
   3  -8   3        111.53        109.76         2.35 o
   4  -8   3         19.79         19.14         2.16 o
  -7  -7   3         19.84         21.12         1.90 o
  -6  -7   3         83.01         74.22         1.95 o
  -5  -7   3        360.13        331.18         5.99 o
  -4  -7   3        249.52        262.77         2.80 o
  -3  -7   3         90.22         80.10         1.75 o
  -2  -7   3         11.19         12.39         1.46 o
  -1  -7   3         17.14         21.48         1.55 o
   0  -7   3         33.97         35.60         1.60 o
   1  -7   3        151.87        153.22         2.16 o
   2  -7   3         16.73         14.35         1.28 o
   3  -7   3          2.04          4.19         1.28 o
   4  -7   3        237.48        237.64         3.96 o
   5  -7   3        207.09        202.39         2.73 o
   6  -7   3         21.27         22.72         1.52 o
  -8  -6   3         30.61         29.58         4.54 o
  -7  -6   3        123.04        139.43         3.05 o
  -6  -6   3        113.43        129.25         5.11 o
  -5  -6   3        107.74        113.25         2.70 o
  -4  -6   3        408.19        432.94         3.68 o
  -3  -6   3       1108.95       1161.87         9.45 o
  -2  -6   3        552.16        554.46         4.32 o
  -1  -6   3         12.79         15.92         1.71 o
   0  -6   3        978.48        999.48         5.39 o
   1  -6   3        255.14        250.94         2.69 o
   2  -6   3         42.63         40.21         1.57 o
   3  -6   3         75.30         71.84         2.34 o
   4  -6   3         27.99         33.15         1.85 o
   5  -6   3         25.35         27.41         1.71 o
   6  -6   3        134.48        126.73         2.47 o
   7  -6   3         12.75         15.20         1.54 o
   8  -6   3          3.66          4.61         1.81 o
  -9  -5   3        106.85         94.73         4.03 o
  -8  -5   3        210.59        227.50         4.25 o
  -7  -5   3        158.05        159.08         3.01 o
  -6  -5   3        394.75        402.47         4.37 o
  -5  -5   3        218.78        209.11         2.43 o
  -4  -5   3        512.46        527.09         3.82 o
  -3  -5   3         13.63         21.55         1.35 o
  -2  -5   3        237.15        237.40         2.70 o
  -1  -5   3        130.66        134.34         1.80 o
   0  -5   3        140.44        145.04         1.71 o
   1  -5   3         52.29         41.70         1.19 o
   2  -5   3        118.77        134.05         2.01 o
   3  -5   3        122.03        121.22         1.99 o
   4  -5   3        504.99        494.04         5.65 o
   5  -5   3         82.39         74.86         2.97 o
   6  -5   3        301.71        273.64         3.26 o
   7  -5   3         33.57         36.68         1.96 o
   8  -5   3         10.54          8.38         1.38 o
   9  -5   3        129.00        127.66         4.09 o
 -10  -4   3        177.98        178.77         6.97 o
  -9  -4   3          7.55         17.34         4.49 o
  -8  -4   3        182.43        183.56        10.22 o
  -7  -4   3        401.94        406.81         5.32 o
  -6  -4   3        825.37        826.21         6.22 o
  -5  -4   3        586.85        575.29         5.61 o
  -4  -4   3         92.18         88.45         1.50 o
  -3  -4   3        502.67        526.25         3.06 o
  -2  -4   3       4005.90       4075.53        23.05 o
  -1  -4   3       1599.62       1689.50         6.74 o
   0  -4   3        710.26        737.44         3.68 o
   1  -4   3       1440.68       1415.73         9.58 o
   2  -4   3         68.31         71.60         1.31 o
   3  -4   3        339.09        358.59         2.40 o
   4  -4   3        226.93        215.54         1.99 o
   5  -4   3        118.12        116.56         1.95 o
   6  -4   3        127.05        119.37         2.29 o
   7  -4   3        116.50         97.92         2.77 o
   8  -4   3         62.42         58.01         2.57 o
   9  -4   3         48.48         46.42         2.48 o
  10  -4   3         26.37         25.35         2.22 o
 -11  -3   3         23.87         27.74         2.68 o
 -10  -3   3        121.48        111.92         6.58 o
  -9  -3   3          2.31          3.95         1.57 o
  -8  -3   3        288.18        277.46        13.83 o
  -7  -3   3        138.49        136.88         3.24 o
  -6  -3   3         45.81         52.17         1.54 o
  -5  -3   3         88.67        103.55         1.52 o
  -4  -3   3        286.49        304.39         2.01 o
  -3  -3   3        144.25        170.11         1.61 o
  -2  -3   3        302.74        304.07         2.72 o
  -1  -3   3       1196.91       1214.15         7.48 o
   0  -3   3       1087.70       1136.26         6.58 o
   1  -3   3        394.26        360.54         2.80 o
   2  -3   3        876.13        898.13         5.73 o
   3  -3   3       1131.33       1232.89         5.55 o
   4  -3   3        288.30        259.69         1.95 o
   5  -3   3        120.65        120.94         1.63 o
   6  -3   3        177.90        173.00         2.13 o
   7  -3   3        183.97        153.27         2.88 o
   8  -3   3        325.70        261.01         8.70 o
   9  -3   3        243.85        235.68         5.27 o
  10  -3   3          4.22          4.60         2.03 o
 -11  -2   3          2.93         11.35         6.34 o
 -10  -2   3        302.26        305.79         9.90 o
  -9  -2   3         15.41        158.68        78.20 o
  -8  -2   3        185.91        196.53         3.08 o
  -7  -2   3       1025.26       1020.93        13.76 o
  -6  -2   3        429.82        420.98         2.56 o
  -5  -2   3        303.71        301.27         2.80 o
  -4  -2   3        349.68        359.86         2.81 o
  -3  -2   3        292.64        301.22         3.50 o
  -2  -2   3        124.03         95.08         1.43 o
  -1  -2   3       1317.10       1279.53         6.90 o
   0  -2   3        212.50        215.66         2.05 o
   1  -2   3       2300.92       2196.02        10.73 o
   2  -2   3       1821.21       1809.79        12.97 o
   3  -2   3        935.53        923.49         6.26 o
   4  -2   3        273.45        282.58         2.07 o
   5  -2   3         14.62         20.18         0.84 o
   6  -2   3        155.50        139.25         1.63 o
   7  -2   3         40.47         38.45         1.45 o
   8  -2   3         53.45         42.10         2.10 o
   9  -2   3        297.34        285.09         4.42 o
  10  -2   3         25.12         27.47         1.87 o
  11  -2   3          8.81          7.82         1.81 o
 -11  -1   3         68.31        107.46        29.28 o
 -10  -1   3        103.69        104.04         5.13 o
  -9  -1   3        184.49        185.54         4.17 o
  -8  -1   3        808.47        785.61         6.88 o
  -7  -1   3        457.67        478.08         4.47 o
  -6  -1   3          5.51          6.53         0.72 o
  -5  -1   3         64.69         82.56         1.59 o
  -4  -1   3         64.68         64.85         0.99 o
  -3  -1   3         17.20         18.99         0.87 o
  -2  -1   3       1477.45       1402.07        14.86 o
  -1  -1   3       3780.79       3733.56        21.90 o
   0  -1   3       1486.00       1484.84        13.10 o
   1  -1   3       1257.94       1126.20        10.41 o
   2  -1   3       1509.41       1318.00        10.02 o
   3  -1   3         89.68         93.61         1.54 o
   4  -1   3       1544.14       1399.07        10.32 o
   5  -1   3        690.19        737.52         6.89 o
   6  -1   3        779.17        774.46        13.65 o
   7  -1   3         61.11         52.95         1.52 o
   8  -1   3         84.72         68.00         1.85 o
   9  -1   3        355.44        389.91        14.27 o
  10  -1   3          6.06          9.22         1.49 o
  11  -1   3          9.74          9.13         2.28 o
 -11   0   3          7.60         13.36         2.71 o
 -10   0   3        505.73        534.19        43.99 o
  -9   0   3         78.03         86.41         2.31 o
  -8   0   3        275.29        289.69         3.13 o
  -7   0   3        247.24        252.86         2.78 o
  -6   0   3         88.14         77.88         1.44 o
  -5   0   3          4.46          3.43         1.27 o
  -4   0   3       1866.02       1878.02        19.80 o
  -3   0   3         27.76         27.98         0.86 o
  -2   0   3       3031.50       2850.91        19.68 o
  -1   0   3        217.23        198.50         2.48 o
   0   0   3       3019.16       2831.27        23.46 o
   1   0   3       3687.85       3264.63        62.18 o
   2   0   3        360.46        305.49         9.74 o
   3   0   3         68.11         43.62         1.53 o
   4   0   3          8.45         12.36         1.01 o
   5   0   3          7.87          9.52         0.82 o
   6   0   3         58.93         50.28         1.33 o
   7   0   3         17.38         19.10         1.24 o
   8   0   3         13.93          9.40         1.39 o
   9   0   3          9.78         11.45         1.84 o
  10   0   3        375.13        387.26         4.88 o
  11   0   3          3.21          1.43         2.10 o
 -11   1   3         70.25         95.05         4.38 o
 -10   1   3        105.52        107.98         6.59 o
  -9   1   3        191.29        196.50         3.49 o
  -8   1   3        814.40        793.86         7.18 o
  -7   1   3        445.39        456.19         3.55 o
  -6   1   3          8.14          9.51         0.81 o
  -5   1   3         48.05         62.65         2.06 o
  -4   1   3         98.42        100.10         1.47 o
  -3   1   3         15.52         18.61         0.87 o
  -2   1   3       1489.99       1395.44        44.31 o
  -1   1   3       3559.87       3657.60        31.67 o
   0   1   3       1480.86       1375.45        11.76 o
   1   1   3       1165.97       1089.08         7.09 o
   2   1   3       1501.28       1387.03        13.20 o
   3   1   3        102.11        111.08         3.57 o
   4   1   3       1671.34       1581.86        13.00 o
   5   1   3        660.90        729.42         9.22 o
   6   1   3        812.30        830.93         9.81 o
   7   1   3         73.20         72.72         1.63 o
   8   1   3         90.60         77.46         2.04 o
   9   1   3        377.95        377.81        19.04 o
  10   1   3          3.08          4.65         1.48 o
  11   1   3          6.71          8.17         1.59 o
 -11   2   3          3.15          0.29         2.57 o
 -10   2   3        312.66        282.11         8.58 o
  -9   2   3         10.63         21.23         3.14 o
  -8   2   3        185.39        196.29         2.89 o
  -7   2   3       1091.10       1089.82        12.00 o
  -6   2   3        453.64        445.13         5.00 o
  -5   2   3        349.13        348.70         3.46 o
  -4   2   3        376.77        391.96         3.43 o
  -3   2   3        271.12        279.16         5.25 o
  -2   2   3        143.41        112.23         1.67 o
  -1   2   3       1309.60       1264.48         5.76 o
   0   2   3        166.84        166.54         1.91 o
   1   2   3       2250.96       2078.28        14.05 o
   2   2   3       1788.58       1725.00         9.94 o
   3   2   3        892.19        880.75         6.06 o
   4   2   3        281.42        301.17         4.28 o
   5   2   3         17.22         23.96         0.91 o
   6   2   3        186.62        172.74         3.97 o
   7   2   3         39.45         37.71         1.36 o
   8   2   3         48.89         43.05         1.57 o
   9   2   3        312.92        300.83         6.88 o
  10   2   3         28.01         29.19         1.34 o
 -10   3   3        114.28         97.56        22.92 o
  -9   3   3          2.11          3.87         2.00 o
  -8   3   3        283.29        277.93         4.95 o
  -7   3   3        145.54        135.02         2.87 o
  -6   3   3         41.31         48.44         1.32 o
  -5   3   3         81.40         93.19         1.61 o
  -4   3   3        239.20        256.48         3.20 o
  -3   3   3        156.97        178.71         1.91 o
  -2   3   3        329.25        329.25         1.96 o
  -1   3   3       1044.34       1053.08         5.64 o
   0   3   3       1115.79       1162.25         4.82 o
   1   3   3        441.90        408.55         2.73 o
   2   3   3        848.12        849.97         4.01 o
   3   3   3       1094.10       1183.67         5.17 o
   4   3   3        365.00        347.38         3.90 o
   5   3   3        130.68        130.88         1.51 o
   6   3   3        199.93        194.30         4.22 o
   7   3   3        160.71        144.38         3.80 o
   8   3   3        331.87        306.92         3.50 o
   9   3   3        261.10        263.84         6.25 o
  10   3   3          5.75          7.62         1.62 o
 -10   4   3        177.04        116.45         3.16 o
  -9   4   3          5.99         26.55         2.28 o
  -8   4   3        155.35        158.94         2.61 o
  -7   4   3        394.58        419.84         4.18 o
  -6   4   3        839.78        865.99         7.46 o
  -5   4   3        551.78        545.80         6.95 o
  -4   4   3        125.04        121.97         1.71 o
  -3   4   3        531.69        559.72         3.41 o
  -2   4   3       4149.76       4251.04        14.60 o
  -1   4   3       1543.37       1611.98         7.58 o
   0   4   3        785.40        803.19         4.44 o
   1   4   3       1521.95       1481.59         7.27 o
   2   4   3         69.97         70.80         1.01 o
   3   4   3        265.35        268.69         2.16 o
   4   4   3        231.86        216.60         1.81 o
   5   4   3        125.99        125.23         1.61 o
   6   4   3        123.36        121.54         1.93 o
   7   4   3        103.42         92.52         1.67 o
   8   4   3         64.85         64.10         1.83 o
   9   4   3         51.05         51.96         1.86 o
  -9   5   3        114.72         92.33         5.69 o
  -8   5   3        185.18        196.41         6.77 o
  -7   5   3        141.18        151.61         2.41 o
  -6   5   3        392.54        419.40         4.09 o
  -5   5   3        200.87        201.25         3.30 o
  -4   5   3        449.49        465.55         3.05 o
  -3   5   3         15.83         23.17         1.39 o
  -2   5   3        248.90        250.39         2.08 o
  -1   5   3         93.92         99.61         1.80 o
   0   5   3        136.95        141.57         1.60 o
   1   5   3         71.32         59.02         1.10 o
   2   5   3         92.01        100.13         1.37 o
   3   5   3        107.08        104.28         1.47 o
   4   5   3        550.13        546.04         3.63 o
   5   5   3         91.86         80.43         1.84 o
   6   5   3        300.28        277.21         5.22 o
   7   5   3         18.75         25.67         1.60 o
   8   5   3         10.65          9.77         1.30 o
   9   5   3        121.87        114.82         2.30 o
  -8   6   3         25.37         38.27         2.01 o
  -7   6   3        115.22        139.09         3.16 o
  -6   6   3        118.63        136.55         4.52 o
  -5   6   3         73.08         92.02         2.79 o
  -4   6   3        382.45        433.61         5.91 o
  -3   6   3       1111.21       1187.30         6.63 o
  -2   6   3        595.55        606.49         5.02 o
  -1   6   3         11.70         16.02         1.32 o
   0   6   3       1026.24       1050.89        13.26 o
   1   6   3        243.09        233.34         2.60 o
   2   6   3         39.83         35.44         1.28 o
   3   6   3         59.42         54.32         1.45 o
   4   6   3         32.19         36.71         1.32 o
   5   6   3         27.21         28.83         1.27 o
   6   6   3        131.40        127.16         2.02 o
   7   6   3          9.65         11.60         1.26 o
   8   6   3          4.01          4.86         1.55 o
  -7   7   3         17.18         25.02         1.68 o
  -6   7   3         76.72         77.88         2.50 o
  -5   7   3        373.32        367.53         4.84 o
  -4   7   3        260.58        291.27         5.55 o
  -3   7   3         95.40         89.76         2.23 o
  -2   7   3         10.05         13.49         1.28 o
  -1   7   3         18.89         25.82         1.60 o
   0   7   3         27.86         29.90         1.56 o
   1   7   3        186.47        183.91         3.66 o
   2   7   3         26.20         22.94         1.56 o
   3   7   3          3.68          4.82         1.55 o
   4   7   3        251.43        247.04         5.62 o
   5   7   3        200.09        200.43         9.28 o
   6   7   3         27.42         31.53         2.41 o
   7   7   3        141.53        137.06        31.05 o
  -5   8   3         57.07         66.06        11.87 o
  -4   8   3        258.35        212.57         3.75 o
  -3   8   3         88.49         82.96         2.17 o
  -2   8   3        223.84        224.88         2.67 o
  -1   8   3         47.99         49.40         1.80 o
   0   8   3        105.89        106.60         2.05 o
   1   8   3        281.93        269.25         7.55 o
   2   8   3         38.89         32.29         1.30 o
   3   8   3        102.21         93.83         6.98 o
   4   8   3         22.55         18.06         1.64 o
   5   8   3          7.70          6.94         1.08 o
  -4  -8   4         87.34         82.74         3.97 o
  -3  -8   4         10.61         12.33         2.07 o
  -2  -8   4         70.22         70.86         1.52 o
  -1  -8   4        194.23        173.92         2.91 o
   0  -8   4         20.58         21.19         1.66 o
   1  -8   4         12.67         15.03         1.45 o
   2  -8   4          6.78         10.22         1.40 o
   3  -8   4         34.94         35.95         1.96 o
   4  -8   4          4.00          4.67         1.66 o
  -6  -7   4         28.09         33.80         1.65 o
  -5  -7   4        105.74        109.30         2.96 o
  -4  -7   4        433.22        413.33         5.37 o
  -3  -7   4         64.87         62.29         1.65 o
  -2  -7   4        248.55        254.04         2.62 o
  -1  -7   4        146.37        137.49         2.23 o
   0  -7   4        180.93        177.44         2.60 o
   1  -7   4        158.52        166.71         2.22 o
   2  -7   4         44.62         45.07         1.53 o
   3  -7   4        265.51        271.00         2.89 o
   4  -7   4        121.70        131.62         2.05 o
   5  -7   4        109.17        103.85         1.99 o
   6  -7   4         15.39         25.35         1.51 o
  -8  -6   4         23.43         21.42         1.81 o
  -7  -6   4         14.70         17.75         2.04 o
  -6  -6   4          9.45          9.16         1.35 o
  -5  -6   4        185.62        183.76         2.57 o
  -4  -6   4          7.27         11.42         1.46 o
  -3  -6   4       1404.07       1452.06        11.00 o
  -2  -6   4         47.89         49.83         1.87 o
  -1  -6   4         58.15         58.31         2.01 o
   0  -6   4       1396.02       1440.19         7.75 o
   1  -6   4         27.04         35.10         1.65 o
   2  -6   4         18.30         16.59         1.68 o
   3  -6   4         22.16         17.73         1.85 o
   4  -6   4         65.91         61.59         1.82 o
   5  -6   4        131.37        123.62         2.70 o
   6  -6   4        108.94        109.41         2.23 o
   7  -6   4         14.03         14.04         1.45 o
   8  -6   4         79.68         72.97         2.89 o
  -9  -5   4         40.37         36.76         2.77 o
  -8  -5   4         77.21         81.78         3.57 o
  -7  -5   4        164.34        157.74         2.71 o
  -6  -5   4         97.79         94.85         2.11 o
  -5  -5   4        620.63        606.60         4.41 o
  -4  -5   4        761.77        743.40         4.24 o
  -3  -5   4        520.71        534.76         3.82 o
  -2  -5   4         67.93         69.23         1.70 o
  -1  -5   4        316.50        323.22         4.90 o
   0  -5   4        674.48        682.17         5.21 o
   1  -5   4        649.24        689.00         4.61 o
   2  -5   4         97.86         99.45         2.34 o
   3  -5   4        617.15        626.83         5.15 o
   4  -5   4        482.28        490.41         5.28 o
   5  -5   4         26.44         30.57         2.25 o
   6  -5   4        324.24        302.92         3.76 o
   7  -5   4        289.50        265.51         7.27 o
   8  -5   4        109.12         91.30         3.07 o
   9  -5   4          1.06          2.54         1.84 o
 -10  -4   4         37.53         36.82         2.07 o
  -9  -4   4         82.77         77.99         2.84 o
  -8  -4   4        277.97        308.35         4.09 o
  -7  -4   4        113.57        109.32         3.11 o
  -6  -4   4        483.78        505.06         5.71 o
  -5  -4   4        686.62        687.99         4.91 o
  -4  -4   4          0.58          3.20         0.95 o
  -3  -4   4         43.20         47.27         1.10 o
  -2  -4   4        618.68        624.33         5.49 o
  -1  -4   4        311.04        318.80         3.65 o
   0  -4   4       1382.68       1399.48        14.60 o
   1  -4   4        492.32        514.22         4.55 o
   2  -4   4        430.19        445.43         3.27 o
   3  -4   4        251.69        268.00         2.97 o
   4  -4   4        118.98        111.20         1.88 o
   5  -4   4          7.71          7.08         1.34 o
   6  -4   4         28.34         22.49         1.48 o
   7  -4   4        115.12         96.11         3.08 o
   8  -4   4        158.21        146.51         4.19 o
   9  -4   4         21.25         17.65         2.40 o
  10  -4   4          1.89          2.68         1.55 o
 -11  -3   4          0.60          8.14         2.42 o
 -10  -3   4        109.05        108.27         4.51 o
  -9  -3   4         30.77         23.76         1.88 o
  -8  -3   4        376.18        393.42         9.62 o
  -7  -3   4        853.83        839.72         7.63 o
  -6  -3   4        917.73        904.12         6.80 o
  -5  -3   4        255.22        243.78         2.42 o
  -4  -3   4        330.65        321.33         2.45 o
  -3  -3   4        730.37        780.09         5.94 o
  -2  -3   4        531.90        592.65         6.85 o
  -1  -3   4        440.24        419.05         2.98 o
   0  -3   4        396.96        370.72         5.19 o
   1  -3   4        251.77        241.07         4.32 o
   2  -3   4        160.36        155.41         1.50 o
   3  -3   4       3889.44       3773.28        26.03 o
   4  -3   4         21.50         22.83         0.97 o
   5  -3   4         27.85         31.92         1.20 o
   6  -3   4        484.54        441.70         4.52 o
   7  -3   4        162.22        143.45         3.47 o
   8  -3   4        380.86        339.26         9.70 o
   9  -3   4        167.24        160.28         4.93 o
  10  -3   4         39.84         31.62         2.86 o
 -11  -2   4         57.66         72.37        24.48 o
 -10  -2   4         13.01         14.53         1.76 o
  -9  -2   4         91.05         94.21         4.59 o
  -8  -2   4        316.89        319.14         6.03 o
  -7  -2   4        110.53        123.52         3.87 o
  -6  -2   4        184.83        168.59         2.07 o
  -5  -2   4       1950.80       1964.79        17.68 o
  -4  -2   4         43.78         46.02         0.92 o
  -3  -2   4        538.25        560.19         7.70 o
  -2  -2   4        349.33        373.01         5.46 o
  -1  -2   4        341.91        350.92         2.88 o
   0  -2   4       2606.64       2472.60        24.43 o
   1  -2   4        283.30        272.61         3.02 o
   2  -2   4       1280.42       1202.55        11.90 o
   3  -2   4        310.95        303.61         2.05 o
   4  -2   4         32.26         39.80         1.02 o
   5  -2   4         40.95         39.16         1.04 o
   6  -2   4         94.13         82.28         1.41 o
   7  -2   4        331.73        313.53         3.65 o
   8  -2   4        101.31         95.15         2.68 o
   9  -2   4         28.99         31.47         2.51 o
  10  -2   4         16.37         17.18         1.55 o
 -11  -1   4        110.37        117.32        20.64 o
 -10  -1   4         65.20         62.69         4.23 o
  -9  -1   4        106.99        111.68         4.15 o
  -8  -1   4        364.64        352.36         5.58 o
  -7  -1   4         81.15         80.94         1.40 o
  -6  -1   4        235.09        227.15         3.38 o
  -5  -1   4        272.52        286.20         2.37 o
  -4  -1   4         99.86        103.30         2.35 o
  -3  -1   4        202.75        208.21         1.71 o
  -2  -1   4        446.80        437.73         2.90 o
  -1  -1   4        809.56        776.87         5.25 o
   0  -1   4        130.37        138.91         4.07 o
   1  -1   4       4011.11       3619.60        28.96 o
   2  -1   4        338.29        326.98         3.17 o
   3  -1   4        904.57        797.99         9.79 o
   4  -1   4        405.35        395.98         2.73 o
   5  -1   4        359.60        391.68         2.90 o
   6  -1   4        308.27        297.67         4.75 o
   7  -1   4        124.58        124.94         2.68 o
   8  -1   4        111.25         92.47         2.33 o
   9  -1   4         75.24         76.13         2.51 o
  10  -1   4          8.44         11.45         1.41 o
  11  -1   4        183.26        149.92         4.32 o
 -11   0   4         30.99         64.30        29.42 o
 -10   0   4        206.52        198.27         4.74 o
  -9   0   4         13.55         21.84         2.17 o
  -8   0   4         44.28         80.42         1.70 o
  -7   0   4          7.49          5.82         0.96 o
  -6   0   4         16.36         35.81         1.01 o
  -5   0   4       1276.07       1177.41        10.44 o
  -4   0   4        386.40        376.83         4.16 o
  -3   0   4       1256.21       1225.24         7.42 o
  -2   0   4       2954.31       2665.99        49.48 o
  -1   0   4        400.91        366.36         4.91 o
   0   0   4       4111.34       3704.13        21.86 o
   1   0   4        269.31        242.31         4.94 o
   2   0   4       1697.90       1547.87        22.07 o
   3   0   4         15.28         15.91         0.95 o
   4   0   4         22.25         24.44         1.21 o
   5   0   4        108.85        119.94         2.32 o
   6   0   4        126.86        117.15         1.78 o
   7   0   4        403.66        383.10         3.83 o
   8   0   4         30.95         26.06         1.42 o
   9   0   4          8.35          4.91         1.54 o
  10   0   4         27.59         24.69         1.71 o
  11   0   4         11.18         10.73         2.04 o
 -11   1   4        106.99        126.62         4.76 o
 -10   1   4         53.23         55.11         3.16 o
  -9   1   4         97.10         97.72         3.28 o
  -8   1   4        356.10        357.10         4.15 o
  -7   1   4         73.60         75.47         1.34 o
  -6   1   4        238.15        229.46         3.29 o
  -5   1   4        296.82        301.38         3.47 o
  -4   1   4         97.63        103.34         2.29 o
  -3   1   4        189.30        187.88         2.80 o
  -2   1   4        384.78        371.61         5.18 o
  -1   1   4        819.40        754.98        10.43 o
   0   1   4        174.44        174.52         2.85 o
   1   1   4       3977.10       3611.07        22.42 o
   2   1   4        329.15        332.25         3.47 o
   3   1   4        989.31        910.06         8.94 o
   4   1   4        484.22        468.71         8.15 o
   5   1   4        341.08        388.36         4.50 o
   6   1   4        292.85        285.26         2.53 o
   7   1   4        139.45        146.00         2.29 o
   8   1   4        148.13        134.84         2.18 o
   9   1   4        105.72        107.86         2.86 o
  10   1   4          7.49          7.64         1.21 o
  11   1   4        189.63        192.21         5.22 o
 -10   2   4         16.53         28.38         5.05 o
  -9   2   4         86.90         82.33         3.68 o
  -8   2   4        426.82        447.89         7.25 o
  -7   2   4        108.62        126.51         2.01 o
  -6   2   4        197.50        180.60         2.05 o
  -5   2   4       2020.70       1997.75        20.63 o
  -4   2   4         37.81         41.18         1.31 o
  -3   2   4        436.36        467.87         4.84 o
  -2   2   4        282.56        306.09         2.97 o
  -1   2   4        336.12        339.04         2.13 o
   0   2   4       2465.44       2347.24        29.09 o
   1   2   4        270.57        250.88         2.15 o
   2   2   4       1248.93       1157.33         7.08 o
   3   2   4        348.89        339.21         4.59 o
   4   2   4         49.81         58.93         1.43 o
   5   2   4         27.58         27.87         1.09 o
   6   2   4         87.24         77.13         1.70 o
   7   2   4        322.22        318.54         4.37 o
   8   2   4         97.33         87.16         1.79 o
   9   2   4         27.84         31.27         1.54 o
  10   2   4         15.81         15.25         1.08 o
 -10   3   4        112.64         98.09         5.16 o
  -9   3   4         30.14         27.62         1.96 o
  -8   3   4        375.86        382.20         4.81 o
  -7   3   4        903.93        899.82        12.68 o
  -6   3   4        890.83        862.75         9.32 o
  -5   3   4        309.98        295.92         3.33 o
  -4   3   4        314.52        302.28         2.42 o
  -3   3   4        716.28        741.05         6.21 o
  -2   3   4        423.49        477.82         3.14 o
  -1   3   4        474.28        453.97         4.09 o
   0   3   4        432.28        399.16         2.79 o
   1   3   4        297.28        288.24         2.98 o
   2   3   4        152.46        141.14         1.36 o
   3   3   4       4036.93       3952.66        14.45 o
   4   3   4         15.36         15.71         0.99 o
   5   3   4         31.28         31.73         1.01 o
   6   3   4        492.24        468.60         8.99 o
   7   3   4        170.51        162.77         2.29 o
   8   3   4        400.89        396.06         4.18 o
   9   3   4        168.39        171.95         4.83 o
  10   3   4         41.16         26.47         1.55 o
 -10   4   4         41.56         29.85         1.70 o
  -9   4   4         85.47         78.25         2.21 o
  -8   4   4        334.77        365.39         5.24 o
  -7   4   4        113.87        121.56         3.28 o
  -6   4   4        424.92        445.55         5.50 o
  -5   4   4        649.97        654.61         7.07 o
  -4   4   4          1.65          3.55         0.95 o
  -3   4   4         81.68         86.26         1.41 o
  -2   4   4        703.40        711.02         3.84 o
  -1   4   4        324.62        327.62         2.27 o
   0   4   4       1294.79       1296.95         7.08 o
   1   4   4        480.40        496.19         2.74 o
   2   4   4        406.00        407.87         2.85 o
   3   4   4        204.19        208.82         1.66 o
   4   4   4        123.07        112.67         1.51 o
   5   4   4         16.84         17.92         1.12 o
   6   4   4         25.48         19.89         1.23 o
   7   4   4        119.20        105.01         2.29 o
   8   4   4        159.78        164.81         3.49 o
   9   4   4         34.36         27.91         1.29 o
  -9   5   4         44.34         44.05         3.59 o
  -8   5   4         77.81         79.87         3.06 o
  -7   5   4        149.59        152.40         2.26 o
  -6   5   4        108.58        110.32         3.10 o
  -5   5   4        680.45        686.55         8.48 o
  -4   5   4        781.71        787.47         5.85 o
  -3   5   4        514.44        545.43         5.03 o
  -2   5   4         98.79        106.54         1.65 o
  -1   5   4        335.95        351.07         2.99 o
   0   5   4        695.77        692.27         6.16 o
   1   5   4        625.57        644.07         3.97 o
   2   5   4        102.56        101.55         1.49 o
   3   5   4        708.08        702.57         4.21 o
   4   5   4        453.83        458.22         4.31 o
   5   5   4         28.95         29.10         1.31 o
   6   5   4        345.26        332.05         5.55 o
   7   5   4        282.18        256.92         5.05 o
   8   5   4         93.21         91.80         1.88 o
   9   5   4          0.85          2.36         1.81 o
  -8   6   4         17.35         21.27         1.74 o
  -7   6   4         14.43         19.51         1.44 o
  -6   6   4         16.25         17.29         1.28 o
  -5   6   4        245.44        252.09         4.25 o
  -4   6   4          9.89         17.71         1.41 o
  -3   6   4       1383.77       1469.05         8.21 o
  -2   6   4         61.43         64.67         1.49 o
  -1   6   4         62.81         64.50         1.81 o
   0   6   4       1314.95       1338.60        15.70 o
   1   6   4         25.63         29.21         1.39 o
   2   6   4         17.21         16.16         1.15 o
   3   6   4         31.37         25.18         1.31 o
   4   6   4         58.80         54.09         1.53 o
   5   6   4        144.34        140.18         2.63 o
   6   6   4        106.30        113.51         2.01 o
   7   6   4         19.27         21.54         1.31 o
   8   6   4         71.50         73.64         3.27 o
  -7   7   4         62.37         63.43         2.65 o
  -6   7   4         22.46         33.05         1.40 o
  -5   7   4         85.76        102.16         4.47 o
  -4   7   4        440.47        441.88         4.24 o
  -3   7   4         67.81         68.16         1.86 o
  -2   7   4        266.90        289.95         3.49 o
  -1   7   4        150.60        147.27         2.27 o
   0   7   4        161.38        155.37         3.41 o
   1   7   4        120.58        123.80         3.81 o
   2   7   4         53.37         51.16         2.13 o
   3   7   4        278.44        277.63         6.93 o
   4   7   4        119.90        122.89         3.37 o
   5   7   4         97.82         97.35         2.81 o
   6   7   4         29.86         46.38         2.92 o
  -5   8   4        312.01        237.49        19.70 o
  -4   8   4         93.13         98.64         3.62 o
  -3   8   4         18.47         21.41         1.49 o
  -2   8   4         59.81         58.93         2.53 o
  -1   8   4        195.95        172.81         3.91 o
   0   8   4          9.70         10.36         1.11 o
   1   8   4         11.50         12.15         1.12 o
   2   8   4          8.44         10.46         1.08 o
   3   8   4         36.78         34.67         2.48 o
   4   8   4          5.18          7.88         1.52 o
  -4  -8   5        354.74        333.68         6.86 o
  -3  -8   5        163.79        150.72         3.57 o
  -2  -8   5         91.31         80.76         1.89 o
  -1  -8   5         73.69         73.39         1.56 o
   0  -8   5         59.55         51.94         1.82 o
   1  -8   5        180.94        170.00         2.49 o
   2  -8   5         24.29         30.75         1.62 o
  -6  -7   5         62.72         56.71         2.37 o
  -5  -7   5        246.80        225.01         5.63 o
  -4  -7   5        156.97        148.27         3.76 o
  -3  -7   5         35.97         33.16         1.32 o
  -2  -7   5        260.16        264.42         2.91 o
  -1  -7   5         89.58         86.92         1.70 o
   0  -7   5         23.33         33.38         1.62 o
   1  -7   5         77.68         72.52         1.64 o
   2  -7   5         67.79         67.28         1.67 o
   3  -7   5         95.06        103.88         1.90 o
   4  -7   5         19.10         18.27         1.46 o
   5  -7   5         31.21         30.55         1.47 o
   6  -7   5        255.55        255.10         5.72 o
  -8  -6   5         26.53         21.30         1.78 o
  -7  -6   5         33.61         33.63         1.89 o
  -6  -6   5        157.74        166.54         2.27 o
  -5  -6   5         84.16         84.18         2.11 o
  -4  -6   5         83.64         78.38         2.07 o
  -3  -6   5        238.63        237.07         4.02 o
  -2  -6   5        290.87        294.50         3.58 o
  -1  -6   5         29.90         28.51         1.68 o
   0  -6   5         16.02         27.79         1.46 o
   1  -6   5        234.01        253.87         2.62 o
   2  -6   5        158.07        165.08         3.17 o
   3  -6   5         36.34         36.64         1.58 o
   4  -6   5         66.50         65.09         1.73 o
   5  -6   5         57.18         65.87         1.97 o
   6  -6   5        177.38        154.92         2.44 o
   7  -6   5        123.50        109.68         3.68 o
  -9  -5   5         35.56         30.63         1.68 o
  -8  -5   5        133.86        132.12         2.98 o
  -7  -5   5         99.40        106.38         2.53 o
  -6  -5   5         40.42         52.93         1.96 o
  -5  -5   5        790.13        788.08         6.44 o
  -4  -5   5         30.01         29.00         1.64 o
  -3  -5   5        133.79        130.65         2.03 o
  -2  -5   5       1164.56       1243.42        12.35 o
  -1  -5   5        475.73        511.82         7.37 o
   0  -5   5        232.25        223.01         2.45 o
   1  -5   5         75.68         75.04         1.72 o
   2  -5   5        424.79        434.97         4.29 o
   3  -5   5         49.10         48.87         1.65 o
   4  -5   5        166.77        168.12         3.08 o
   5  -5   5        228.63        244.80         8.47 o
   6  -5   5        352.70        344.46         3.38 o
   7  -5   5        122.26        102.67         1.87 o
   8  -5   5         76.35         82.82         4.39 o
   9  -5   5         48.72         51.52         2.51 o
 -10  -4   5         21.91         23.16         1.84 o
  -9  -4   5          1.45          4.23         1.90 o
  -8  -4   5         53.38         58.64         2.64 o
  -7  -4   5         11.50         10.63         1.89 o
  -6  -4   5         35.78         53.60         2.35 o
  -5  -4   5        164.67        158.81         2.27 o
  -4  -4   5        537.18        544.73         5.58 o
  -3  -4   5        203.28        191.83         1.96 o
  -2  -4   5        540.19        556.07         4.55 o
  -1  -4   5       1774.57       1770.32        17.55 o
   0  -4   5         74.84         76.83         1.60 o
   1  -4   5         67.29         77.78         1.26 o
   2  -4   5        189.56        200.39         2.42 o
   3  -4   5         91.87        105.65         1.73 o
   4  -4   5        134.51        146.91         2.30 o
   5  -4   5        106.83         94.78         1.93 o
   6  -4   5        176.55        156.48         3.78 o
   7  -4   5        125.86        105.93         2.31 o
   8  -4   5        272.80        246.74         5.64 o
   9  -4   5         52.18         44.19         3.31 o
 -11  -3   5         93.41         88.58         3.53 o
 -10  -3   5         34.67         31.52         2.05 o
  -9  -3   5         33.33         30.12         1.82 o
  -8  -3   5         37.56         42.52         2.39 o
  -7  -3   5        480.42        462.82         8.96 o
  -6  -3   5        614.85        612.95         8.30 o
  -5  -3   5        194.08        187.49         2.68 o
  -4  -3   5         30.09         30.79         0.92 o
  -3  -3   5       2102.02       2029.65        20.26 o
  -2  -3   5       2039.01       2141.20        19.23 o
  -1  -3   5        227.27        260.40         3.92 o
   0  -3   5       1229.02       1149.37        11.10 o
   1  -3   5         33.54         46.52         1.06 o
   2  -3   5         12.41         19.92         0.97 o
   3  -3   5       1607.72       1569.71         7.13 o
   4  -3   5        131.85        141.41         1.77 o
   5  -3   5        231.15        219.72         2.28 o
   6  -3   5        169.02        146.92         2.07 o
   7  -3   5         66.79         58.44         3.27 o
   8  -3   5         44.00         41.22         2.39 o
   9  -3   5         11.76          6.69         2.02 o
  10  -3   5         44.96         48.89         2.95 o
 -11  -2   5        353.92        314.91        66.87 o
 -10  -2   5         60.70         54.46         3.38 o
  -9  -2   5         58.49         54.43         3.35 o
  -8  -2   5        937.07        934.41        11.05 o
  -7  -2   5       1304.52       1347.84        14.59 o
  -6  -2   5        822.16        801.11         5.22 o
  -5  -2   5         76.47         72.01         1.27 o
  -4  -2   5        643.25        655.17         6.18 o
  -3  -2   5       1247.44       1209.44        11.31 o
  -2  -2   5       1019.50        986.24        11.12 o
  -1  -2   5       1866.43       1750.85        10.28 o
   0  -2   5         24.79         30.83         0.95 o
   1  -2   5         76.23         76.72         1.46 o
   2  -2   5         21.73         31.40         1.21 o
   3  -2   5         78.52         77.61         1.07 o
   4  -2   5        256.09        261.30         2.97 o
   5  -2   5        110.39        106.88         1.38 o
   6  -2   5        289.43        269.34         2.42 o
   7  -2   5        148.50        137.23         2.96 o
   8  -2   5          7.65          5.73         1.60 o
   9  -2   5        243.89        231.12         7.00 o
  10  -2   5          0.82          0.86         1.28 o
 -11  -1   5         22.28         25.96         7.10 o
 -10  -1   5         63.02         60.22         4.71 o
  -9  -1   5        162.49        170.20         7.07 o
  -8  -1   5        522.82        532.78        10.48 o
  -7  -1   5        190.62        182.44         2.46 o
  -6  -1   5        358.71        357.81         4.25 o
  -5  -1   5        300.09        313.83         2.56 o
  -4  -1   5        388.15        415.90         4.23 o
  -3  -1   5       1372.65       1308.42         6.48 o
  -2  -1   5       1293.78       1263.98        15.41 o
  -1  -1   5        714.59        660.75         8.21 o
   0  -1   5       2676.74       2504.78        15.54 o
   1  -1   5        306.89        287.01         2.24 o
   2  -1   5        978.74        921.48         5.35 o
   3  -1   5        242.03        195.90         2.83 o
   4  -1   5         19.14         21.21         1.07 o
   5  -1   5       1378.43       1237.12         9.83 o
   6  -1   5         79.71         84.82         2.09 o
   7  -1   5        143.64        126.50         1.88 o
   8  -1   5        583.27        586.95         8.18 o
   9  -1   5          5.94          4.52         1.80 o
  10  -1   5          3.19          2.69         1.28 o
 -11   0   5        212.11        232.65        21.49 o
 -10   0   5         67.48         69.76         3.27 o
  -9   0   5        116.81        131.49         2.82 o
  -8   0   5       3574.37       3590.85        17.28 o
  -7   0   5       1077.31       1087.57         8.03 o
  -6   0   5       1086.72       1122.37         9.90 o
  -5   0   5         49.52         49.55         1.08 o
  -4   0   5        380.46        429.06         6.04 o
  -3   0   5         95.29         81.96         1.29 o
  -2   0   5       1991.72       1781.91        10.28 o
  -1   0   5         43.89         48.18         1.09 o
   0   0   5        255.53        244.73         1.90 o
   1   0   5       2884.21       2572.47        14.22 o
   2   0   5        209.30        228.69         2.31 o
   3   0   5         32.05         38.55         1.05 o
   4   0   5        148.54        147.48         2.24 o
   5   0   5        415.86        409.73         4.63 o
   6   0   5        658.76        645.58         9.51 o
   7   0   5         82.63         84.45         1.56 o
   8   0   5          4.15          4.49         1.27 o
   9   0   5        384.65        384.50         5.46 o
  10   0   5          1.46          0.28         1.37 o
  11   0   5         57.70         55.60         2.92 o
 -11   1   5         24.64         28.92         2.11 o
 -10   1   5         57.71         66.03         4.34 o
  -9   1   5        181.86        193.33        12.94 o
  -8   1   5        593.97        597.84         4.67 o
  -7   1   5        191.58        184.48         2.19 o
  -6   1   5        353.21        351.57         5.70 o
  -5   1   5        286.33        294.92         4.78 o
  -4   1   5        385.95        413.70         6.24 o
  -3   1   5       1434.17       1361.79        16.08 o
  -2   1   5       1429.32       1375.17        15.07 o
  -1   1   5        709.48        635.88         7.67 o
   0   1   5       2660.93       2429.23        13.88 o
   1   1   5        284.64        271.66         2.21 o
   2   1   5       1023.71        981.96         5.35 o
   3   1   5        235.07        194.83         3.09 o
   4   1   5         17.25         20.61         1.31 o
   5   1   5       1388.27       1314.18        11.11 o
   6   1   5         62.52         65.61         1.43 o
   7   1   5        137.86        132.46         2.12 o
   8   1   5        555.77        559.43         6.55 o
   9   1   5          5.04          2.79         1.39 o
  10   1   5          2.24          1.81         1.14 o
  11   1   5        147.92        176.20         4.70 o
 -10   2   5         59.00         65.49         3.22 o
  -9   2   5         32.42         35.96         3.51 o
  -8   2   5        874.72        893.08         6.40 o
  -7   2   5       1290.38       1299.82         9.15 o
  -6   2   5        744.22        701.94         7.81 o
  -5   2   5         86.86         78.36         1.34 o
  -4   2   5        630.61        636.87         6.48 o
  -3   2   5       1265.25       1221.89        13.02 o
  -2   2   5        961.99        926.40         5.99 o
  -1   2   5       1892.30       1803.31         8.90 o
   0   2   5         34.82         41.02         0.88 o
   1   2   5         91.87         89.47         2.29 o
   2   2   5         20.63         29.01         1.11 o
   3   2   5         67.93         65.80         1.27 o
   4   2   5        264.75        276.57         3.38 o
   5   2   5        109.29        110.68         1.76 o
   6   2   5        268.90        261.90         5.60 o
   7   2   5        144.45        139.43         1.97 o
   8   2   5          3.23          3.20         1.52 o
   9   2   5        234.57        196.96         3.28 o
  10   2   5          1.27          0.04         1.01 o
 -10   3   5         43.30         34.07         4.20 o
  -9   3   5         27.41         23.80         1.93 o
  -8   3   5         19.02         20.00         1.70 o
  -7   3   5        480.18        483.84         4.26 o
  -6   3   5        642.88        618.13         8.75 o
  -5   3   5        186.23        167.41         2.46 o
  -4   3   5         33.56         34.49         1.22 o
  -3   3   5       2150.65       2026.09        15.23 o
  -2   3   5       2044.71       2109.75        11.45 o
  -1   3   5        244.24        272.01         1.80 o
   0   3   5       1210.07       1109.25         5.79 o
   1   3   5         27.10         35.81         0.85 o
   2   3   5         29.59         33.62         0.98 o
   3   3   5       1578.93       1535.02         6.50 o
   4   3   5        127.38        138.31         1.59 o
   5   3   5        284.72        272.83         4.24 o
   6   3   5        150.49        141.52         2.14 o
   7   3   5         73.55         77.58         2.19 o
   8   3   5         46.62         46.66         1.60 o
   9   3   5         11.76         10.69         1.18 o
  10   3   5         41.26         39.25         3.18 o
 -10   4   5         18.90          9.41         2.00 o
  -9   4   5          7.34          8.84         1.32 o
  -8   4   5         46.48         48.50         1.77 o
  -7   4   5         10.85         10.08         1.37 o
  -6   4   5         46.75         67.57         2.34 o
  -5   4   5        153.76        150.48         2.15 o
  -4   4   5        514.89        537.49         3.83 o
  -3   4   5        193.36        181.96         1.85 o
  -2   4   5        535.56        538.76         2.60 o
  -1   4   5       1682.32       1670.56        10.17 o
   0   4   5         85.55         82.87         1.10 o
   1   4   5         75.00         84.06         1.23 o
   2   4   5        191.49        193.72         1.78 o
   3   4   5         80.27         86.80         1.15 o
   4   4   5        131.03        139.73         1.91 o
   5   4   5         95.12         83.39         1.54 o
   6   4   5        150.50        129.36         3.36 o
   7   4   5        117.05        116.85         2.20 o
   8   4   5        280.14        292.21         4.50 o
   9   4   5         49.01         50.63         1.46 o
  -9   5   5         37.17         35.53         2.30 o
  -8   5   5        158.88        141.34         7.72 o
  -7   5   5         92.32        104.29         1.87 o
  -6   5   5         44.42         56.77         1.54 o
  -5   5   5        751.16        777.91         8.03 o
  -4   5   5         36.16         36.53         1.33 o
  -3   5   5         89.07         88.56         1.82 o
  -2   5   5       1131.71       1195.15        10.63 o
  -1   5   5        454.48        489.51         4.95 o
   0   5   5        250.41        235.52         2.99 o
   1   5   5         94.24         88.98         1.35 o
   2   5   5        421.15        413.50         3.31 o
   3   5   5         58.61         54.65         1.24 o
   4   5   5        152.20        149.20         3.00 o
   5   5   5        233.52        232.10         4.47 o
   6   5   5        353.95        337.07         5.78 o
   7   5   5        126.22        116.99         2.48 o
   8   5   5         89.02         99.97         1.73 o
   9   5   5         49.09         47.64         2.48 o
  -8   6   5         21.38         21.58         1.51 o
  -7   6   5         38.59         39.95         1.45 o
  -6   6   5        162.69        179.61         3.91 o
  -5   6   5         90.06         96.76         1.61 o
  -4   6   5         86.66         82.52         1.76 o
  -3   6   5        263.53        266.31         3.76 o
  -2   6   5        285.41        288.69         4.55 o
  -1   6   5         27.47         23.42         1.40 o
   0   6   5         19.73         27.71         1.58 o
   1   6   5        245.23        257.48         4.14 o
   2   6   5        129.55        124.74         1.88 o
   3   6   5         28.21         28.69         1.24 o
   4   6   5         68.40         63.87         1.44 o
   5   6   5         49.83         56.90         1.79 o
   6   6   5        169.83        163.53         4.23 o
   7   6   5        123.04        123.76         2.95 o
   8   6   5         26.00         29.93         2.25 o
  -7   7   5          0.88          1.84         1.46 o
  -6   7   5         65.29         65.87         1.60 o
  -5   7   5        214.39        201.59         2.97 o
  -4   7   5        145.78        142.44         2.77 o
  -3   7   5         19.56         18.78         1.10 o
  -2   7   5        239.88        256.48         3.97 o
  -1   7   5         82.04         81.72         2.19 o
   0   7   5         41.81         49.54         1.92 o
   1   7   5         72.70         71.20         2.39 o
   2   7   5         75.39         70.22         2.85 o
   3   7   5        102.95        105.39         3.54 o
   4   7   5         24.06         21.52         1.15 o
   5   7   5         39.64         41.67         1.69 o
   6   7   5        230.97        210.26        35.17 o
  -4   8   5        353.17        333.90         5.90 o
  -3   8   5        197.35        180.93         2.38 o
  -2   8   5         80.74         75.91         1.67 o
  -1   8   5         80.13         76.12         4.76 o
   0   8   5         66.38         55.31         1.68 o
   1   8   5        170.72        164.13         4.00 o
   2   8   5         15.97         20.41         1.54 o
   3   8   5         22.79         22.56         1.55 o
   4   8   5         38.39         27.57         1.69 o
  -4  -8   6        243.42        231.03         5.40 o
  -3  -8   6          2.38          5.44         2.16 o
  -2  -8   6         19.69         19.57         1.80 o
  -1  -8   6         96.79         88.04         1.69 o
   0  -8   6        167.38        156.61         2.70 o
   1  -8   6          5.29          7.39         1.38 o
   2  -8   6          3.68          4.68         1.63 o
  -6  -7   6         52.56         46.40         3.04 o
  -5  -7   6         13.90         16.61         1.49 o
  -4  -7   6         68.88         57.57         1.80 o
  -3  -7   6         75.26         72.23         1.78 o
  -2  -7   6          4.51          6.56         1.26 o
  -1  -7   6        285.59        279.17         2.62 o
   0  -7   6        156.37        151.83         2.14 o
   1  -7   6        265.15        264.45         2.63 o
   2  -7   6        232.01        239.19         2.98 o
   3  -7   6         49.86         48.91         1.61 o
   4  -7   6         50.21         52.54         1.62 o
   5  -7   6        229.35        217.75         3.68 o
   6  -7   6         72.78         63.63         2.77 o
  -8  -6   6          9.59          8.29         1.44 o
  -7  -6   6         54.20         55.77         2.08 o
  -6  -6   6        124.75        123.61         2.27 o
  -5  -6   6         75.77         77.99         1.90 o
  -4  -6   6         85.22         78.52         2.24 o
  -3  -6   6        189.44        191.09         2.79 o
  -2  -6   6         78.92         76.98         3.52 o
  -1  -6   6        141.89        135.08         3.00 o
   0  -6   6        286.24        289.85         3.53 o
   1  -6   6        337.31        337.88         4.87 o
   2  -6   6          7.55          7.76         1.82 o
   3  -6   6         40.43         37.41         1.62 o
   4  -6   6         71.61         74.27         1.79 o
   5  -6   6        226.20        215.04         3.02 o
   6  -6   6        187.22        174.24         2.26 o
   7  -6   6         30.44         32.31         2.23 o
  -9  -5   6         51.59         48.48         4.48 o
  -8  -5   6         14.40         19.48         1.68 o
  -7  -5   6        106.90        112.07         2.31 o
  -6  -5   6        107.47        109.56         2.53 o
  -5  -5   6         73.63         76.95         2.35 o
  -4  -5   6        164.87        157.69         2.44 o
  -3  -5   6        607.76        611.74         4.57 o
  -2  -5   6         13.49         14.25         1.52 o
  -1  -5   6         88.28         94.90         2.37 o
   0  -5   6        351.93        360.33         3.82 o
   1  -5   6        176.18        190.47         2.67 o
   2  -5   6       1033.82       1062.53         7.74 o
   3  -5   6         83.44         85.57         1.92 o
   4  -5   6          5.21          9.21         1.36 o
   5  -5   6        252.84        254.13         3.52 o
   6  -5   6         74.16         65.98         2.03 o
   7  -5   6         90.75         84.15         1.83 o
   8  -5   6         49.75         50.46         2.22 o
 -10  -4   6         32.81         26.00         1.80 o
  -9  -4   6         64.87         60.24         2.03 o
  -8  -4   6          1.55          1.34         1.85 o
  -7  -4   6         99.35        105.94         2.41 o
  -6  -4   6        527.05        538.14         5.13 o
  -5  -4   6        194.42        183.64         2.31 o
  -4  -4   6        308.83        309.81         3.10 o
  -3  -4   6         10.94         10.88         1.24 o
  -2  -4   6         60.75         68.54         1.52 o
  -1  -4   6        652.08        672.05         5.67 o
   0  -4   6         10.12         11.44         0.95 o
   1  -4   6        208.27        206.82         2.71 o
   2  -4   6        119.36        131.60         3.25 o
   3  -4   6         71.95         70.59         1.69 o
   4  -4   6        100.34        100.18         1.72 o
   5  -4   6        445.35        434.42         4.44 o
   6  -4   6        137.76        134.91         3.73 o
   7  -4   6         67.64         63.52         2.08 o
   8  -4   6        561.54        508.64         8.55 o
   9  -4   6         63.72         65.58         3.41 o
 -11  -3   6        111.28         88.36         3.33 o
 -10  -3   6        295.22        274.95         5.16 o
  -9  -3   6        104.26        106.49         3.00 o
  -8  -3   6        300.54        294.98         5.64 o
  -7  -3   6         50.42         69.79         2.39 o
  -6  -3   6        862.63        885.13        11.47 o
  -5  -3   6         51.94         52.45         1.46 o
  -4  -3   6        105.00        109.67         1.61 o
  -3  -3   6        924.19        992.63         9.86 o
  -2  -3   6        241.71        270.49         4.27 o
  -1  -3   6       1071.77       1034.39        12.46 o
   0  -3   6        428.36        401.70         3.67 o
   1  -3   6        317.73        337.60         3.64 o
   2  -3   6       1423.79       1379.03        10.69 o
   3  -3   6        584.32        604.23         3.61 o
   4  -3   6        631.12        634.12         3.93 o
   5  -3   6        297.20        292.75         2.66 o
   6  -3   6        161.97        154.74         2.38 o
   7  -3   6         54.10         49.90         4.39 o
   8  -3   6        108.45         90.99         3.31 o
   9  -3   6          9.45          7.72         1.63 o
  10  -3   6         91.19         85.52         3.24 o
 -11  -2   6         49.74         46.47         3.50 o
 -10  -2   6         33.47         26.51         2.00 o
  -9  -2   6        664.51        681.73        17.90 o
  -8  -2   6         55.73         63.24         2.23 o
  -7  -2   6        292.89        299.22         4.67 o
  -6  -2   6        435.22        451.60         3.76 o
  -5  -2   6         28.82         35.87         1.09 o
  -4  -2   6          1.14         12.16         0.89 o
  -3  -2   6        333.11        360.20         2.23 o
  -2  -2   6       1923.91       1958.41        23.94 o
  -1  -2   6        279.87        270.74         2.63 o
   0  -2   6        350.63        377.60         2.56 o
   1  -2   6        418.57        461.89         3.42 o
   2  -2   6         30.84         40.04         1.04 o
   3  -2   6        438.57        413.41         3.08 o
   4  -2   6        432.68        428.67         3.67 o
   5  -2   6        580.27        548.08         4.80 o
   6  -2   6         56.83         53.16         1.51 o
   7  -2   6        150.74        150.01         4.34 o
   8  -2   6         48.52         38.95         2.57 o
   9  -2   6         60.09         50.76         2.22 o
  10  -2   6         44.94         39.39         2.06 o
 -11  -1   6         88.88         82.75        21.95 o
 -10  -1   6         54.86         55.49         2.46 o
  -9  -1   6       1459.41       1523.76        18.69 o
  -8  -1   6        491.16        508.15         7.75 o
  -7  -1   6        808.64        817.71         8.13 o
  -6  -1   6        921.37        950.51         8.89 o
  -5  -1   6        280.10        272.72         2.17 o
  -4  -1   6        642.47        686.71         3.41 o
  -3  -1   6         77.95        117.25         2.01 o
  -2  -1   6          6.26         11.21         0.81 o
  -1  -1   6       1054.74        962.78         4.78 o
   0  -1   6       1392.79       1251.28         5.94 o
   1  -1   6        567.60        556.68         4.16 o
   2  -1   6       4036.70       3726.60        20.23 o
   3  -1   6         39.68         37.56         0.87 o
   4  -1   6        272.14        253.18         3.02 o
   5  -1   6        687.46        625.87         4.31 o
   6  -1   6        196.83        186.25         3.14 o
   7  -1   6        199.24        187.91         2.38 o
   8  -1   6          8.03         12.32         1.53 o
   9  -1   6          7.02          6.29         2.19 o
  10  -1   6         90.21         83.13         2.10 o
 -11   0   6          2.41          2.57         1.78 o
 -10   0   6         38.99         31.97         2.15 o
  -9   0   6        762.76        775.02         8.70 o
  -8   0   6         24.68         45.75         1.77 o
  -7   0   6        126.92        133.49         2.18 o
  -6   0   6        449.08        456.70         6.08 o
  -5   0   6         61.15         72.44         1.36 o
  -4   0   6        262.68        279.08         2.34 o
  -3   0   6          0.00         12.73         0.96 o
  -2   0   6       2173.93       2091.27        10.04 o
  -1   0   6         10.63         12.40         0.76 o
   0   0   6        280.05        233.12         1.59 o
   1   0   6        140.62        119.47         1.36 o
   2   0   6        144.77        130.60         2.54 o
   3   0   6       1565.53       1452.92         8.21 o
   4   0   6        146.95        142.75         1.62 o
   5   0   6        236.64        224.82         2.20 o
   6   0   6         59.79         69.71         1.39 o
   7   0   6          2.25          4.53         1.12 o
   8   0   6         45.68         42.23         1.66 o
   9   0   6          4.07          3.39         1.45 o
  10   0   6        140.30        155.07         3.39 o
 -11   1   6         88.09         95.17         2.87 o
 -10   1   6         62.84         73.71         2.38 o
  -9   1   6       1370.66       1404.22        16.14 o
  -8   1   6        485.93        504.44         5.96 o
  -7   1   6        802.26        792.09         8.96 o
  -6   1   6        917.49        898.93        11.68 o
  -5   1   6        258.86        240.90         4.42 o
  -4   1   6        701.63        757.00         6.53 o
  -3   1   6        150.48        192.80         3.04 o
  -2   1   6          5.91         10.42         0.75 o
  -1   1   6       1105.01       1007.88        14.35 o
   0   1   6       1575.66       1413.23         6.97 o
   1   1   6        534.87        529.97         3.07 o
   2   1   6       4065.71       3733.52        32.54 o
   3   1   6         47.63         47.48         1.05 o
   4   1   6        297.20        287.42         2.21 o
   5   1   6        624.50        597.35         3.49 o
   6   1   6        197.24        192.17         2.30 o
   7   1   6        160.78        161.18         2.57 o
   8   1   6          4.48          7.91         1.28 o
   9   1   6          4.54          4.41         1.42 o
  10   1   6         96.44         97.15         2.75 o
  11   1   6         62.79         73.43         2.83 o
 -10   2   6         29.54         32.24         2.15 o
  -9   2   6        668.78        729.88         6.56 o
  -8   2   6         51.48         62.10         1.81 o
  -7   2   6        266.19        270.27         3.39 o
  -6   2   6        430.05        427.82         4.91 o
  -5   2   6         29.83         34.33         1.20 o
  -4   2   6         15.33         27.10         1.14 o
  -3   2   6        337.95        366.97         2.34 o
  -2   2   6       1948.85       1972.40        11.23 o
  -1   2   6        284.56        269.55         2.17 o
   0   2   6        404.36        421.37         3.07 o
   1   2   6        446.56        484.62         4.97 o
   2   2   6         31.01         38.19         1.01 o
   3   2   6        413.32        398.46         2.70 o
   4   2   6        394.21        403.06         4.27 o
   5   2   6        529.18        516.70         6.26 o
   6   2   6         65.00         68.34         1.47 o
   7   2   6        156.79        163.14         3.96 o
   8   2   6         40.49         37.22         1.76 o
   9   2   6         59.82         49.94         1.74 o
  10   2   6         46.15         40.40         1.56 o
 -10   3   6        296.80        245.66        21.57 o
  -9   3   6        100.13        101.33         3.40 o
  -8   3   6        255.83        253.78         3.69 o
  -7   3   6         50.54         66.95         1.67 o
  -6   3   6        902.81        914.38         9.44 o
  -5   3   6         50.77         49.52         1.22 o
  -4   3   6        131.01        131.63         1.86 o
  -3   3   6       1028.11       1048.57         4.78 o
  -2   3   6        244.60        262.42         2.41 o
  -1   3   6       1099.53       1036.51         5.38 o
   0   3   6        463.80        424.45         3.24 o
   1   3   6        341.02        355.86         2.59 o
   2   3   6       1543.77       1503.55        10.55 o
   3   3   6        544.07        572.72         5.20 o
   4   3   6        635.68        630.71         7.60 o
   5   3   6        307.02        301.21         5.81 o
   6   3   6        155.31        162.41         2.36 o
   7   3   6         25.45         24.73         1.77 o
   8   3   6        123.26        124.21         2.15 o
   9   3   6         11.02          9.04         1.29 o
  10   3   6        101.54        105.74         3.85 o
 -10   4   6         31.39         20.92         3.03 o
  -9   4   6         47.33         41.57         2.18 o
  -8   4   6          1.15          1.41         1.45 o
  -7   4   6        119.69        131.92         2.04 o
  -6   4   6        607.99        637.69         5.80 o
  -5   4   6        198.19        190.33         2.27 o
  -4   4   6        301.17        309.38         2.31 o
  -3   4   6          9.50          9.28         0.91 o
  -2   4   6         52.67         58.67         1.14 o
  -1   4   6        581.96        583.49         4.91 o
   0   4   6         15.87         16.43         0.85 o
   1   4   6        240.12        227.71         2.16 o
   2   4   6        113.95        120.36         1.21 o
   3   4   6         70.40         68.47         1.20 o
   4   4   6         84.96         83.05         1.57 o
   5   4   6        420.76        409.87         6.70 o
   6   4   6        153.51        151.46         2.48 o
   7   4   6         66.35         69.60         1.67 o
   8   4   6        552.23        563.25         6.81 o
   9   4   6         60.88         52.78         1.79 o
  -9   5   6         63.06         73.59         3.17 o
  -8   5   6          7.06         10.13         1.24 o
  -7   5   6         99.49        104.40         2.64 o
  -6   5   6         84.36         87.47         1.88 o
  -5   5   6         69.88         75.68         1.67 o
  -4   5   6        153.62        152.65         1.94 o
  -3   5   6        576.15        589.46         4.22 o
  -2   5   6         13.26         14.22         1.15 o
  -1   5   6        116.34        121.13         1.82 o
   0   5   6        334.32        325.59         4.75 o
   1   5   6        176.80        184.33         2.63 o
   2   5   6       1106.30       1096.12        12.32 o
   3   5   6         73.00         69.58         1.66 o
   4   5   6          4.40          6.19         1.14 o
   5   5   6        249.14        247.22         4.18 o
   6   5   6         79.78         73.66         1.89 o
   7   5   6        127.36        132.27         3.01 o
   8   5   6         56.58         62.58         1.43 o
  -8   6   6         10.49         10.59         1.33 o
  -7   6   6         53.32         58.91         1.69 o
  -6   6   6        126.85        132.36         1.92 o
  -5   6   6         84.65         89.07         1.68 o
  -4   6   6        125.01        126.95         2.11 o
  -3   6   6        176.08        181.41         2.77 o
  -2   6   6         76.67         77.52         2.22 o
  -1   6   6        151.82        143.43         5.41 o
   0   6   6        286.18        297.03         4.08 o
   1   6   6        326.77        316.82         5.98 o
   2   6   6          8.43          6.57         1.53 o
   3   6   6         35.63         30.74         1.40 o
   4   6   6         63.19         61.63         1.52 o
   5   6   6        202.51        203.56         3.57 o
   6   6   6        187.60        197.26         2.97 o
   7   6   6         33.89         35.97         1.40 o
   8   6   6        116.11        108.10         2.98 o
  -6   7   6         44.29         41.20         1.46 o
  -5   7   6         17.47         20.76         1.08 o
  -4   7   6         64.74         57.90         1.30 o
  -3   7   6         51.38         49.67         1.42 o
  -2   7   6          3.89          5.94         1.59 o
  -1   7   6        321.36        335.40         4.55 o
   0   7   6        171.91        180.71         3.75 o
   1   7   6        252.62        261.14         3.58 o
   2   7   6        249.24        261.88         4.74 o
   3   7   6         54.39         50.96         1.92 o
   4   7   6         45.90         46.03         1.60 o
   5   7   6        240.43        250.19        10.64 o
   6   7   6         79.45         65.42        20.79 o
  -4   8   6        251.29        235.71         2.94 o
  -3   8   6          1.11          4.13         1.10 o
  -2   8   6         20.85         20.22         1.36 o
  -1   8   6         91.42         90.13         1.96 o
   0   8   6        177.07        174.65         2.73 o
   1   8   6          5.66          7.65         1.17 o
   2   8   6          3.69          3.30         1.20 o
   3   8   6         42.44         35.25         2.15 o
  -3  -8   7         90.29         83.97         3.73 o
  -2  -8   7         17.94         17.63         1.63 o
  -1  -8   7         95.58         86.58         3.06 o
   0  -8   7         33.86         32.62         1.97 o
   1  -8   7         40.29         35.66         1.60 o
  -6  -7   7         65.90         66.76         2.59 o
  -5  -7   7         12.87         13.24         1.22 o
  -4  -7   7        183.09        179.62         2.78 o
  -3  -7   7         39.55         34.72         1.72 o
  -2  -7   7         96.93         95.36         2.05 o
  -1  -7   7        177.99        171.44         2.33 o
   0  -7   7         12.89         13.96         1.23 o
   1  -7   7        135.46        139.52         2.17 o
   2  -7   7        101.77        109.99         2.06 o
   3  -7   7          7.00          6.75         1.34 o
   4  -7   7         83.61         83.07         2.38 o
   5  -7   7         83.25         67.54         1.64 o
  -8  -6   7          9.07          6.77         1.58 o
  -7  -6   7         10.77         12.18         1.61 o
  -6  -6   7        124.97        120.61         2.56 o
  -5  -6   7         99.08        103.01         2.30 o
  -4  -6   7         45.81         48.36         1.77 o
  -3  -6   7         49.77         49.18         1.82 o
  -2  -6   7        103.93        108.58         2.83 o
  -1  -6   7         69.40         69.10         2.43 o
   0  -6   7        184.37        180.62         3.15 o
   1  -6   7         15.65         19.06         1.82 o
   2  -6   7        174.09        183.79         2.85 o
   3  -6   7          0.94          0.81         1.44 o
   4  -6   7         95.41         96.50         1.89 o
   5  -6   7        124.56        129.08         2.26 o
   6  -6   7        185.01        166.13         2.54 o
   7  -6   7        129.07        118.82         3.91 o
  -9  -5   7        109.11         84.28         9.60 o
  -8  -5   7          3.70          3.41         1.44 o
  -7  -5   7        105.65        107.85         3.26 o
  -6  -5   7         14.56         14.86         1.64 o
  -5  -5   7         13.89         14.55         1.57 o
  -4  -5   7        196.35        189.00         2.59 o
  -3  -5   7        135.03        133.96         2.33 o
  -2  -5   7         55.92         52.43         1.72 o
  -1  -5   7        338.14        333.88         4.17 o
   0  -5   7        149.98        140.02         2.59 o
   1  -5   7        250.73        238.62         3.41 o
   2  -5   7         34.40         45.90         1.78 o
   3  -5   7         39.06         38.57         1.57 o
   4  -5   7         57.81         58.09         2.55 o
   5  -5   7         81.69         80.37         2.14 o
   6  -5   7        236.51        232.13         3.28 o
   7  -5   7        138.88        130.72         2.39 o
   8  -5   7        108.75         97.95        13.83 o
 -10  -4   7        277.88        193.38         3.59 o
  -9  -4   7         40.14         39.04         1.78 o
  -8  -4   7        315.67        311.53         4.43 o
  -7  -4   7        402.03        390.77         4.63 o
  -6  -4   7          5.17          8.44         1.27 o
  -5  -4   7         11.79         13.14         1.38 o
  -4  -4   7        196.93        196.29         2.61 o
  -3  -4   7         95.61         96.32         1.92 o
  -2  -4   7        135.32        132.54         2.07 o
  -1  -4   7        489.32        504.29         5.04 o
   0  -4   7         93.97         97.13         1.94 o
   1  -4   7        108.43        127.92         2.03 o
   2  -4   7         97.36         82.89         1.56 o
   3  -4   7        360.88        378.81         3.51 o
   4  -4   7        261.69        258.03         2.74 o
   5  -4   7        230.30        215.92         2.77 o
   6  -4   7         70.92         70.43         2.23 o
   7  -4   7        194.60        171.84         2.59 o
   8  -4   7        502.22        481.64         6.33 o
   9  -4   7         43.12         50.50         2.89 o
 -11  -3   7         62.90         48.37         2.57 o
 -10  -3   7         15.66         16.12         1.77 o
  -9  -3   7        158.90        147.08         2.99 o
  -8  -3   7        172.61        186.95         4.98 o
  -7  -3   7       1011.48       1055.03        10.44 o
  -6  -3   7        212.83        219.62         2.84 o
  -5  -3   7        182.01        175.50         2.32 o
  -4  -3   7        273.16        254.96         2.26 o
  -3  -3   7        542.92        574.51         4.72 o
  -2  -3   7        254.07        271.04         3.45 o
  -1  -3   7       1789.78       1798.57        13.64 o
   0  -3   7         70.33         83.45         1.57 o
   1  -3   7        247.03        215.02         2.14 o
   2  -3   7        222.59        229.07         1.94 o
   3  -3   7        267.90        292.37         2.30 o
   4  -3   7        437.60        422.91         3.07 o
   5  -3   7        315.63        309.68         2.68 o
   6  -3   7        119.62        102.18         2.12 o
   7  -3   7        528.16        493.80         5.70 o
   8  -3   7        153.45        154.50         4.78 o
   9  -3   7        127.25        138.09         4.96 o
 -11  -2   7         51.62         41.77         3.21 o
 -10  -2   7        101.56        104.15         5.19 o
  -9  -2   7        548.05        555.07         6.29 o
  -8  -2   7        196.58        197.29         3.52 o
  -7  -2   7        218.45        228.83         2.99 o
  -6  -2   7        124.03        134.78         2.22 o
  -5  -2   7        565.42        571.92         4.48 o
  -4  -2   7        156.31        161.19         1.67 o
  -3  -2   7        668.21        666.89         6.22 o
  -2  -2   7       1106.78       1113.25         9.71 o
  -1  -2   7        152.61        145.01         1.98 o
   0  -2   7         56.00         56.06         1.29 o
   1  -2   7        232.90        235.29         1.86 o
   2  -2   7         86.31         80.79         1.18 o
   3  -2   7        101.57        102.55         1.17 o
   4  -2   7        176.61        173.73         1.65 o
   5  -2   7        112.44        110.06         1.60 o
   6  -2   7         46.31         39.49         1.52 o
   7  -2   7       1043.41       1040.61        13.77 o
   8  -2   7         98.80         90.01         2.68 o
   9  -2   7         24.53         23.13         2.12 o
  10  -2   7         61.06         63.64         1.79 o
 -11  -1   7         13.37         16.71         3.15 o
 -10  -1   7        186.52        177.68         8.18 o
  -9  -1   7         49.64         53.08         3.03 o
  -8  -1   7        713.97        725.81         9.39 o
  -7  -1   7       1838.46       1867.22        10.05 o
  -6  -1   7        293.59        285.28         2.72 o
  -5  -1   7        588.57        614.33         5.24 o
  -4  -1   7       2742.00       2781.27        11.08 o
  -3  -1   7       4117.51       4285.77        46.82 o
  -2  -1   7        381.53        379.87         3.14 o
  -1  -1   7        995.02        938.75         5.17 o
   0  -1   7        496.93        508.83         3.87 o
   1  -1   7       2691.69       2553.84        12.99 o
   2  -1   7       3840.22       3958.29        24.08 o
   3  -1   7        183.33        197.54         1.84 o
   4  -1   7       2057.68       1882.29        10.22 o
   5  -1   7        429.23        382.54         3.03 o
   6  -1   7        158.09        160.23         2.62 o
   7  -1   7        392.11        358.49         9.41 o
   8  -1   7         27.24         22.24         2.42 o
   9  -1   7         38.04         37.00         2.23 o
  10  -1   7         24.33         24.82         1.35 o
 -11   0   7          0.01          0.29         1.48 o
 -10   0   7          2.62          5.32         1.64 o
  -9   0   7          1.27          6.75         2.14 o
  -8   0   7        335.36        379.94         5.26 o
  -7   0   7        838.84        897.17         8.22 o
  -6   0   7          3.84          4.07         0.91 o
  -5   0   7         18.76         29.95         1.07 o
  -4   0   7       1315.21       1386.78         6.15 o
  -3   0   7        793.13        812.68         4.96 o
  -2   0   7        454.99        414.75         2.46 o
  -1   0   7          0.47          8.34         0.67 o
   0   0   7       1039.68       1013.67         6.65 o
   1   0   7         47.02         76.54         1.46 o
   2   0   7         17.15         27.86         0.91 o
   3   0   7         96.78         98.46         1.22 o
   4   0   7        492.43        471.34         3.09 o
   5   0   7          7.52         11.29         0.95 o
   6   0   7        117.42        109.58         1.79 o
   7   0   7         23.26         21.28         1.18 o
   8   0   7          0.32         -1.72         1.81 o
   9   0   7        104.73         92.79         3.36 o
  10   0   7         62.02         84.35         2.55 o
 -11   1   7         14.40         17.09         2.98 o
 -10   1   7        191.72        201.22         4.74 o
  -9   1   7         24.60         26.42         3.23 o
  -8   1   7        703.00        708.71         8.21 o
  -7   1   7       1884.44       1882.60        26.49 o
  -6   1   7        306.47        283.11         5.25 o
  -5   1   7        568.06        585.72         8.72 o
  -4   1   7       2690.73       2753.70        16.35 o
  -3   1   7       4081.68       4225.17        42.52 o
  -2   1   7        316.30        315.04         2.61 o
  -1   1   7        963.71        910.85         4.78 o
   0   1   7        524.42        538.71         3.95 o
   1   1   7       2624.76       2578.34        12.20 o
   2   1   7       3591.91       3705.19        23.70 o
   3   1   7        191.59        211.12         1.73 o
   4   1   7       2153.14       2039.03         7.77 o
   5   1   7        425.50        392.58         2.78 o
   6   1   7        168.77        175.97         2.56 o
   7   1   7        464.65        457.23         3.56 o
   8   1   7         23.79         25.25         1.79 o
   9   1   7         25.77         22.94         1.36 o
  10   1   7         25.56         29.34         2.20 o
 -10   2   7         95.79        110.82         9.12 o
  -9   2   7        571.83        594.64         6.60 o
  -8   2   7        201.46        208.08         2.95 o
  -7   2   7        280.80        287.59         2.53 o
  -6   2   7        139.60        144.21         1.71 o
  -5   2   7        543.12        554.61         5.22 o
  -4   2   7        141.86        151.49         1.66 o
  -3   2   7        700.64        696.65         3.30 o
  -2   2   7       1000.15       1020.69         5.25 o
  -1   2   7        129.91        122.46         1.29 o
   0   2   7         50.50         46.74         1.15 o
   1   2   7        211.65        210.55         2.77 o
   2   2   7         55.32         49.26         0.96 o
   3   2   7         98.63        102.93         1.58 o
   4   2   7        182.12        184.33         1.92 o
   5   2   7        162.87        161.61         1.77 o
   6   2   7         41.31         38.72         1.30 o
   7   2   7       1067.72       1115.10        11.36 o
   8   2   7        111.72        105.26         2.22 o
   9   2   7         28.25         25.79         1.26 o
  10   2   7         43.26         42.26         1.86 o
 -10   3   7         13.67         16.61         2.22 o
  -9   3   7        196.40        186.62         8.10 o
  -8   3   7        166.25        185.95         3.72 o
  -7   3   7        949.11        989.10         6.96 o
  -6   3   7        165.89        165.25         2.68 o
  -5   3   7        173.55        165.87         2.28 o
  -4   3   7        284.95        251.56         2.23 o
  -3   3   7        503.66        504.36         4.77 o
  -2   3   7        219.73        224.27         1.84 o
  -1   3   7       1841.96       1803.34        12.15 o
   0   3   7         64.61         74.39         0.99 o
   1   3   7        267.41        235.96         1.52 o
   2   3   7        175.62        180.66         1.62 o
   3   3   7        236.27        262.38         1.91 o
   4   3   7        404.73        390.57         5.42 o
   5   3   7        311.60        316.36         3.01 o
   6   3   7        111.57        101.30         2.28 o
   7   3   7        540.20        572.38         4.83 o
   8   3   7        161.71        161.24         3.50 o
   9   3   7        108.77        114.76         3.96 o
  10   3   7         49.87         51.93         2.54 o
  -9   4   7         42.52         41.88         2.39 o
  -8   4   7        304.79        319.87         4.36 o
  -7   4   7        378.80        378.14         6.39 o
  -6   4   7          7.96         10.55         1.22 o
  -5   4   7         22.32         22.81         1.19 o
  -4   4   7        174.18        174.64         2.24 o
  -3   4   7         77.15         74.38         1.54 o
  -2   4   7        173.38        168.11         1.68 o
  -1   4   7        518.17        527.08         4.15 o
   0   4   7         91.30         89.43         1.28 o
   1   4   7         97.70        111.29         1.26 o
   2   4   7         73.08         56.94         1.09 o
   3   4   7        345.81        347.62         3.09 o
   4   4   7        245.81        237.97         2.74 o
   5   4   7        252.79        244.76         2.65 o
   6   4   7         66.26         70.73         1.64 o
   7   4   7        180.28        182.02         2.64 o
   8   4   7        477.11        518.03         8.14 o
   9   4   7         47.39         42.24         2.47 o
  -9   5   7         97.15        107.23         3.44 o
  -8   5   7          3.28          1.82         1.13 o
  -7   5   7         96.14         98.85         3.03 o
  -6   5   7          5.75          5.28         1.20 o
  -5   5   7         12.83         13.75         1.18 o
  -4   5   7        215.49        217.14         2.30 o
  -3   5   7        138.14        137.93         2.00 o
  -2   5   7         73.85         68.65         1.41 o
  -1   5   7        396.35        379.17         5.97 o
   0   5   7        147.06        130.61         3.26 o
   1   5   7        293.94        282.62         3.37 o
   2   5   7         25.02         32.90         1.48 o
   3   5   7         37.73         33.73         1.60 o
   4   5   7         96.58         92.95         2.29 o
   5   5   7         75.09         73.50         1.45 o
   6   5   7        202.96        205.95         6.35 o
   7   5   7        133.57        145.85         3.24 o
   8   5   7        113.68        109.75         1.94 o
  -8   6   7          7.09          3.03         2.22 o
  -7   6   7          9.95         13.17         1.16 o
  -6   6   7        128.18        128.50         1.89 o
  -5   6   7         95.46        100.24         1.98 o
  -4   6   7         42.33         46.07         1.38 o
  -3   6   7         54.85         59.40         1.80 o
  -2   6   7         83.27         81.45         2.07 o
  -1   6   7         55.77         48.42         1.96 o
   0   6   7        179.92        175.67         4.41 o
   1   6   7         11.76         14.74         1.59 o
   2   6   7        159.29        160.92         2.20 o
   3   6   7          0.71         -0.15         1.25 o
   4   6   7         86.24         81.18         1.78 o
   5   6   7        149.66        160.70         2.36 o
   6   6   7        177.60        192.30         3.47 o
   7   6   7        120.97        117.27        12.87 o
  -6   7   7         74.41         71.93         7.44 o
  -5   7   7         16.17         18.27         0.97 o
  -4   7   7        167.67        167.12         2.93 o
  -3   7   7         46.47         43.38         1.57 o
  -2   7   7         96.13         98.02         2.40 o
  -1   7   7        160.67        164.67         3.86 o
   0   7   7         17.04         21.62         1.92 o
   1   7   7        165.92        176.10         2.84 o
   2   7   7         80.73         82.90         2.83 o
   3   7   7          6.19          6.22         1.20 o
   4   7   7         96.29         94.95         2.79 o
   5   7   7         86.14         76.01         2.48 o
  -4   8   7         32.58         29.52         1.64 o
  -3   8   7         95.12         86.46         2.75 o
  -2   8   7         17.13         16.32         1.11 o
  -1   8   7         85.43         81.25         3.15 o
   0   8   7         34.48         30.92         1.82 o
   1   8   7         38.43         33.26         1.18 o
   2   8   7         33.61         30.10         4.04 o
   3   8   7          1.95          1.44         0.89 o
  -2  -8   8         26.90         23.51         2.68 o
  -1  -8   8          2.06          2.72         1.77 o
   0  -8   8         40.57         35.94         4.33 o
  -5  -7   8        122.87        118.87         2.53 o
  -4  -7   8         96.29         90.09         2.13 o
  -3  -7   8         12.30         11.04         1.36 o
  -2  -7   8         59.58         60.98         1.69 o
  -1  -7   8         60.37         60.40         1.55 o
   0  -7   8         69.92         67.95         1.54 o
   1  -7   8         60.17         61.02         1.68 o
   2  -7   8         26.88         25.24         1.32 o
   3  -7   8         64.05         64.61         1.92 o
   4  -7   8         38.35         37.90         1.55 o
   5  -7   8          5.04          5.25         1.75 o
  -7  -6   8          5.46          3.90         1.38 o
  -6  -6   8          3.99          4.60         1.15 o
  -5  -6   8         43.85         42.37         2.21 o
  -4  -6   8          3.15          9.95         1.30 o
  -3  -6   8        129.78        116.75         2.25 o
  -2  -6   8         39.90         36.34         1.86 o
  -1  -6   8         55.10         52.12         1.73 o
   0  -6   8         27.36         28.20         1.45 o
   1  -6   8         87.95         80.17         2.04 o
   2  -6   8         74.91         73.52         1.88 o
   3  -6   8          9.26         11.93         1.32 o
   4  -6   8         95.35         90.11         1.84 o
   5  -6   8        100.45         97.04         3.24 o
   6  -6   8         47.31         39.91         1.84 o
   7  -6   8         70.40         70.95         2.86 o
  -9  -5   8         69.50         50.27         2.77 o
  -8  -5   8         34.86         32.21         1.73 o
  -7  -5   8         25.23         30.82         1.48 o
  -6  -5   8          2.71          4.51         1.30 o
  -5  -5   8         69.04         67.73         1.96 o
  -4  -5   8          2.37          0.50         1.22 o
  -3  -5   8         18.62         17.34         1.58 o
  -2  -5   8        855.56        871.41         5.92 o
  -1  -5   8          3.24          3.34         1.24 o
   0  -5   8         27.27         26.37         1.44 o
   1  -5   8        615.89        614.40         5.56 o
   2  -5   8         65.15         63.24         1.73 o
   3  -5   8        157.41        148.60         2.22 o
   4  -5   8        105.33        109.76         2.09 o
   5  -5   8        135.44        127.62         2.25 o
   6  -5   8         19.31         20.54         1.65 o
   7  -5   8         36.25         32.36         1.59 o
   8  -5   8         24.64         27.51         2.28 o
 -10  -4   8        215.36        133.42         3.77 o
  -9  -4   8         39.77         32.90         1.76 o
  -8  -4   8         58.29         53.64         1.94 o
  -7  -4   8         23.95         24.69         1.96 o
  -6  -4   8         74.03         73.38         2.10 o
  -5  -4   8         25.88         25.36         1.60 o
  -4  -4   8        121.66        128.32         2.15 o
  -3  -4   8        107.44        106.21         1.86 o
  -2  -4   8        111.19        112.38         2.13 o
  -1  -4   8         73.38         85.48         1.53 o
   0  -4   8        301.86        308.66         2.34 o
   1  -4   8        266.33        270.27         2.37 o
   2  -4   8          7.78          8.61         1.35 o
   3  -4   8         23.55         25.81         1.52 o
   4  -4   8         93.76         79.25         1.83 o
   5  -4   8        256.52        242.67         5.39 o
   6  -4   8        480.86        461.13         5.21 o
   7  -4   8        151.84        140.43         2.38 o
   8  -4   8        235.22        215.86         5.02 o
   9  -4   8        248.06        257.41         5.31 o
 -11  -3   8         64.13         38.13         2.19 o
 -10  -3   8        463.93        397.42         9.36 o
  -9  -3   8         26.06         23.93         1.93 o
  -8  -3   8        147.47        138.46         3.71 o
  -7  -3   8         84.17         83.89         2.99 o
  -6  -3   8        173.44        171.54         2.53 o
  -5  -3   8        256.63        254.41         3.65 o
  -4  -3   8        504.52        492.48         5.85 o
  -3  -3   8         86.30         92.73         1.31 o
  -2  -3   8        749.66        756.52         7.89 o
  -1  -3   8         95.15        106.05         1.35 o
   0  -3   8        930.45        984.79         5.63 o
   1  -3   8       1074.57       1052.38         8.19 o
   2  -3   8        127.05        127.17         1.56 o
   3  -3   8        292.73        266.66         2.21 o
   4  -3   8        164.97        165.15         2.22 o
   5  -3   8         58.70         51.14         1.70 o
   6  -3   8        326.13        316.64         4.90 o
   7  -3   8        102.61         93.09         2.50 o
   8  -3   8        144.41        139.57         2.85 o
   9  -3   8         14.56         18.14         2.42 o
 -11  -2   8          4.69          5.37         2.45 o
 -10  -2   8         58.48         50.45         2.02 o
  -9  -2   8         85.46         97.93         2.92 o
  -8  -2   8         56.11         53.13         2.10 o
  -7  -2   8        278.90        278.22         5.03 o
  -6  -2   8        107.42        101.29         2.06 o
  -5  -2   8        285.48        289.56         2.51 o
  -4  -2   8        174.02        177.51         1.74 o
  -3  -2   8        172.90        156.78         1.85 o
  -2  -2   8        679.26        745.84         3.91 o
  -1  -2   8        530.16        495.80         4.75 o
   0  -2   8        242.50        227.62         1.85 o
   1  -2   8        809.78        858.68         3.85 o
   2  -2   8        357.96        351.58         3.04 o
   3  -2   8        515.25        488.74         3.45 o
   4  -2   8        288.24        282.20         2.57 o
   5  -2   8         59.08         58.59         1.37 o
   6  -2   8        211.70        214.05         3.29 o
   7  -2   8        635.62        659.31        12.08 o
   8  -2   8         80.00         73.91         3.00 o
   9  -2   8        250.60        268.30         4.24 o
  10  -2   8         10.23         11.11         1.69 o
 -11  -1   8         19.76         23.54         3.21 o
 -10  -1   8        200.45        197.73         3.30 o
  -9  -1   8         11.87         13.08         1.65 o
  -8  -1   8       1159.84       1213.79         8.35 o
  -7  -1   8        372.68        394.94         3.58 o
  -6  -1   8         70.36         81.17         1.66 o
  -5  -1   8        581.28        595.71         6.14 o
  -4  -1   8       1222.80       1303.91         5.75 o
  -3  -1   8        780.62        841.72         4.19 o
  -2  -1   8       2819.26       2659.61        19.10 o
  -1  -1   8        101.74        106.08         1.66 o
   0  -1   8        547.33        555.86         4.09 o
   1  -1   8       4575.46       4599.02        18.92 o
   2  -1   8        967.20       1019.90         5.62 o
   3  -1   8        552.59        505.35         2.95 o
   4  -1   8        636.24        567.01         2.65 o
   5  -1   8         29.99         26.66         1.08 o
   6  -1   8         40.54         51.97         1.54 o
   7  -1   8         51.81         62.07         2.64 o
   8  -1   8         41.05         39.99         1.61 o
   9  -1   8         64.94         59.23         2.14 o
  10  -1   8         22.40         21.43         1.39 o
 -11   0   8         55.51         59.08         2.64 o
 -10   0   8        257.68        281.76         4.54 o
  -9   0   8          3.55          2.42         1.78 o
  -8   0   8        865.34        880.32         6.92 o
  -7   0   8         65.92         68.51         1.80 o
  -6   0   8         12.77         10.77         1.14 o
  -5   0   8        103.67        124.78         1.68 o
  -4   0   8       1794.29       1940.89         8.24 o
  -3   0   8       4389.84       4535.07        22.96 o
  -2   0   8        465.07        433.99         5.18 o
  -1   0   8        793.05        706.66         6.08 o
   0   0   8        334.77        359.77         2.20 o
   1   0   8        391.53        389.14         2.44 o
   2   0   8        914.60        943.30         4.45 o
   3   0   8        253.65        242.33         1.76 o
   4   0   8         74.93         63.24         1.04 o
   5   0   8        161.48        157.19         1.66 o
   6   0   8       1194.95       1244.82         6.17 o
   7   0   8          1.45          4.99         1.03 o
   8   0   8        231.24        223.25         7.30 o
   9   0   8        135.40        163.88         3.35 o
  10   0   8          2.03          2.03         1.32 o
 -11   1   8         18.74         20.19         3.03 o
 -10   1   8        252.04        271.56         7.70 o
  -9   1   8         14.37         16.68         1.92 o
  -8   1   8       1127.03       1185.59        10.93 o
  -7   1   8        347.61        356.77         6.11 o
  -6   1   8         74.16         81.75         2.33 o
  -5   1   8        561.59        564.37         7.37 o
  -4   1   8       1199.44       1278.43         9.28 o
  -3   1   8        773.59        834.02         6.08 o
  -2   1   8       2877.77       2700.05        28.30 o
  -1   1   8         86.54         88.45         1.34 o
   0   1   8        539.06        543.38         5.07 o
   1   1   8       4699.34       4828.14        26.81 o
   2   1   8        948.49       1037.22         3.77 o
   3   1   8        511.14        477.77         2.74 o
   4   1   8        682.92        629.90         3.45 o
   5   1   8         27.17         25.54         1.10 o
   6   1   8         28.08         39.07         1.47 o
   7   1   8         51.87         61.08         1.76 o
   8   1   8         39.19         39.28         1.63 o
   9   1   8         63.74         55.93         2.84 o
  10   1   8         29.02         30.76         1.67 o
 -10   2   8         60.24         68.43         3.20 o
  -9   2   8         78.55         96.54         3.17 o
  -8   2   8         65.84         64.69         1.89 o
  -7   2   8        280.17        273.64         3.67 o
  -6   2   8        103.97         96.80         1.50 o
  -5   2   8        279.59        288.19         3.08 o
  -4   2   8        151.55        152.80         1.67 o
  -3   2   8        187.73        171.61         1.56 o
  -2   2   8        677.67        752.65         3.85 o
  -1   2   8        473.62        437.83         2.70 o
   0   2   8        271.62        254.63         2.39 o
   1   2   8        705.60        763.17         3.25 o
   2   2   8        384.20        382.61         3.41 o
   3   2   8        513.02        498.85         3.44 o
   4   2   8        277.18        281.03         3.24 o
   5   2   8         54.19         56.52         1.43 o
   6   2   8        253.40        258.66         3.20 o
   7   2   8        578.40        615.28         6.13 o
   8   2   8         82.51         81.34         1.88 o
   9   2   8        293.24        324.68         8.51 o
  10   2   8         10.57         12.51         2.30 o
 -10   3   8        458.27        491.87        43.67 o
  -9   3   8         24.11         26.97         1.86 o
  -8   3   8        134.64        131.66         3.99 o
  -7   3   8         75.03         73.14         1.74 o
  -6   3   8        163.88        156.46         2.18 o
  -5   3   8        221.34        211.15         3.40 o
  -4   3   8        481.80        466.07         4.93 o
  -3   3   8         90.01         93.85         1.46 o
  -2   3   8        843.41        820.54         6.08 o
  -1   3   8         89.73         96.46         1.29 o
   0   3   8        859.56        918.05         4.80 o
   1   3   8       1042.20       1017.91         5.52 o
   2   3   8        124.19        122.90         1.38 o
   3   3   8        352.66        329.23         3.55 o
   4   3   8        146.27        144.11         2.85 o
   5   3   8         66.90         56.37         2.04 o
   6   3   8        400.34        423.18         4.29 o
   7   3   8        106.55        111.82         2.01 o
   8   3   8        130.43        144.93         2.58 o
   9   3   8         11.40         14.25         1.27 o
  -9   4   8         36.19         34.56         2.52 o
  -8   4   8         75.54         74.88         3.97 o
  -7   4   8         27.52         26.41         1.51 o
  -6   4   8         75.26         77.70         1.72 o
  -5   4   8         26.90         27.70         1.28 o
  -4   4   8        107.71        116.59         1.97 o
  -3   4   8        102.66         98.57         1.84 o
  -2   4   8        113.86        115.37         1.37 o
  -1   4   8         53.44         61.08         1.26 o
   0   4   8        271.17        263.21         3.42 o
   1   4   8        213.91        210.73         2.24 o
   2   4   8          4.45          3.99         0.90 o
   3   4   8         23.48         24.87         1.23 o
   4   4   8        103.35         92.22         1.83 o
   5   4   8        256.49        250.30         4.92 o
   6   4   8        507.98        527.53         6.35 o
   7   4   8        142.53        146.71         3.24 o
   8   4   8        220.27        231.68         4.28 o
   9   4   8        242.56        278.21         6.22 o
  -9   5   8         69.51         59.52         2.83 o
  -8   5   8         27.13         24.09         1.70 o
  -7   5   8         49.48         53.99         1.92 o
  -6   5   8          2.63          4.49         1.12 o
  -5   5   8         86.39         87.90         1.58 o
  -4   5   8          2.86          1.64         1.16 o
  -3   5   8         22.76         23.65         1.35 o
  -2   5   8        861.93        858.98         9.73 o
  -1   5   8          4.40          3.85         0.93 o
   0   5   8         15.87         15.67         1.08 o
   1   5   8        578.46        571.95         7.88 o
   2   5   8         72.65         69.63         1.84 o
   3   5   8        162.77        154.56         2.33 o
   4   5   8        108.77        109.60         3.15 o
   5   5   8        141.61        134.33         3.23 o
   6   5   8         34.15         33.44         1.35 o
   7   5   8         33.03         36.75         1.42 o
   8   5   8         21.37         23.12         1.61 o
  -8   6   8        134.09        134.18         3.79 o
  -7   6   8          6.95          5.08         1.23 o
  -6   6   8          4.28          5.00         1.02 o
  -5   6   8         41.23         44.94         1.34 o
  -4   6   8          2.53          8.20         1.10 o
  -3   6   8        127.67        123.33         2.30 o
  -2   6   8         39.92         35.25         1.75 o
  -1   6   8         44.03         40.78         2.01 o
   0   6   8         23.97         24.69         1.54 o
   1   6   8         71.70         63.60         1.60 o
   2   6   8         86.20         83.53         1.92 o
   3   6   8          7.47          8.35         1.29 o
   4   6   8         99.87         94.17         1.78 o
   5   6   8         96.00         97.60         2.35 o
   6   6   8         38.44         38.22         2.61 o
   7   6   8         61.62         64.54         4.52 o
  -6   7   8          2.68          3.27         2.04 o
  -5   7   8        128.80        122.38         3.38 o
  -4   7   8        102.12         96.91         2.10 o
  -3   7   8         16.46         16.10         1.20 o
  -2   7   8         61.38         68.82         2.13 o
  -1   7   8         62.84         64.47         2.08 o
   0   7   8         72.70         74.68         2.19 o
   1   7   8         63.18         63.74         1.77 o
   2   7   8         24.47         21.42         1.32 o
   3   7   8         54.67         52.10         1.53 o
   4   7   8         32.72         29.90         1.86 o
   5   7   8          6.04          5.37         1.51 o
  -3   8   8         11.67         13.99         1.36 o
  -2   8   8         28.29         25.04         1.46 o
  -1   8   8          0.28          0.72         1.37 o
   0   8   8         39.11         34.71         1.61 o
   1   8   8         17.12         17.13         1.61 o
   2   8   8         14.53         15.05         2.63 o
  -5  -7   9        114.83        102.40         3.29 o
  -4  -7   9         33.49         33.48         1.80 o
  -3  -7   9         60.48         59.95         1.88 o
  -2  -7   9         16.93         18.41         1.47 o
  -1  -7   9          0.75          0.25         1.28 o
   0  -7   9         50.49         55.56         1.42 o
   1  -7   9         81.35         84.53         1.84 o
   2  -7   9         20.79         19.25         1.33 o
   3  -7   9         18.86         19.57         1.36 o
   4  -7   9          5.70          7.16         1.27 o
  -7  -6   9         46.23         39.91         3.07 o
  -6  -6   9         28.94         27.79         1.55 o
  -5  -6   9         37.97         33.59         1.48 o
  -4  -6   9        198.25        192.83         3.11 o
  -3  -6   9         64.90         59.27         1.77 o
  -2  -6   9         30.54         28.70         1.82 o
  -1  -6   9          9.85         12.64         1.45 o
   0  -6   9          7.07          8.01         1.51 o
   1  -6   9         22.26         19.86         1.52 o
   2  -6   9         11.58         10.80         1.36 o
   3  -6   9        263.70        248.72         2.91 o
   4  -6   9         56.49         53.17         1.63 o
   5  -6   9         50.71         46.55         1.78 o
   6  -6   9         80.83         73.69         2.17 o
  -9  -5   9         20.12          9.86         1.55 o
  -8  -5   9        600.95        574.73        10.32 o
  -7  -5   9         68.88         61.16         1.79 o
  -6  -5   9        109.40        108.04         2.20 o
  -5  -5   9        275.76        271.25         3.68 o
  -4  -5   9         11.89         11.23         1.54 o
  -3  -5   9        257.70        251.93         4.54 o
  -2  -5   9        190.66        195.82         2.76 o
  -1  -5   9        272.91        266.33         4.45 o
   0  -5   9        203.91        198.90         2.49 o
   1  -5   9         57.02         52.66         1.63 o
   2  -5   9        306.39        302.38         3.46 o
   3  -5   9        113.38        104.68         2.84 o
   4  -5   9         31.04         31.86         1.61 o
   5  -5   9         38.79         35.77         1.62 o
   6  -5   9          2.38          3.16         1.36 o
   7  -5   9          0.80          0.12         1.36 o
  -9  -4   9         95.84         89.17         4.73 o
  -8  -4   9        115.49        104.73         3.70 o
  -7  -4   9        114.24        113.51         2.71 o
  -6  -4   9        130.09        122.94         2.68 o
  -5  -4   9        178.35        175.46         2.77 o
  -4  -4   9         32.30         32.99         1.49 o
  -3  -4   9        110.31        123.17         2.97 o
  -2  -4   9        436.15        447.20         7.19 o
  -1  -4   9         75.27         89.26         1.59 o
   0  -4   9        212.87        214.08         2.11 o
   1  -4   9        286.74        290.11         3.05 o
   2  -4   9        107.61        110.82         2.05 o
   3  -4   9        109.31        102.05         2.01 o
   4  -4   9          5.03          5.24         1.31 o
   5  -4   9        274.20        268.19         8.86 o
   6  -4   9         58.64         56.83         2.13 o
   7  -4   9         24.80         22.50         1.67 o
   8  -4   9         33.13         35.36         5.22 o
 -10  -3   9         57.02         48.60         3.53 o
  -9  -3   9        106.07        105.69         3.66 o
  -8  -3   9        240.08        242.47         5.89 o
  -7  -3   9        106.60        106.79         3.57 o
  -6  -3   9         64.18         61.89         2.07 o
  -5  -3   9        591.84        609.87         9.44 o
  -4  -3   9        131.65        139.43         1.94 o
  -3  -3   9        967.14        965.72        10.33 o
  -2  -3   9        125.33        129.01         1.78 o
  -1  -3   9         52.18         62.41         1.10 o
   0  -3   9       3504.11       3604.83        19.93 o
   1  -3   9         41.49         43.35         1.10 o
   2  -3   9        173.04        172.28         1.82 o
   3  -3   9       1016.88       1000.32         6.66 o
   4  -3   9          5.55          8.32         1.37 o
   5  -3   9        432.00        442.95         4.06 o
   6  -3   9         52.02         48.42         3.20 o
   7  -3   9        110.26         99.07         2.16 o
   8  -3   9         61.74         56.92         2.79 o
 -11  -2   9         54.08         40.99         2.83 o
 -10  -2   9         37.39         29.84         1.81 o
  -9  -2   9         63.64         65.65         3.77 o
  -8  -2   9        365.82        342.60         5.12 o
  -7  -2   9         18.91         18.48         1.75 o
  -6  -2   9         16.93         15.47         1.44 o
  -5  -2   9         70.76         73.77         1.73 o
  -4  -2   9        765.11        852.78         7.12 o
  -3  -2   9        296.64        297.51         2.49 o
  -2  -2   9        586.51        580.13         3.26 o
  -1  -2   9        142.73        164.69         1.72 o
   0  -2   9        252.62        279.42         3.86 o
   1  -2   9         29.81         29.53         0.89 o
   2  -2   9         83.79         81.65         1.26 o
   3  -2   9        229.88        214.29         2.32 o
   4  -2   9        448.46        454.79         5.33 o
   5  -2   9         92.19         87.20         1.78 o
   6  -2   9        465.94        475.44         4.36 o
   7  -2   9        694.73        674.27         7.80 o
   8  -2   9        534.26        568.53        23.05 o
   9  -2   9         55.41         57.10         2.64 o
 -11  -1   9         71.65         91.17         4.14 o
 -10  -1   9         26.36         28.63         1.92 o
  -9  -1   9         43.75         46.59         2.45 o
  -8  -1   9        316.30        324.21         6.67 o
  -7  -1   9         68.02         54.08         1.76 o
  -6  -1   9         36.03         36.80         1.37 o
  -5  -1   9       1447.85       1476.86         8.91 o
  -4  -1   9        366.43        402.98         4.17 o
  -3  -1   9        378.43        366.72         2.56 o
  -2  -1   9        441.40        441.93         2.68 o
  -1  -1   9         71.20         65.99         1.40 o
   0  -1   9        695.60        649.01         3.78 o
   1  -1   9       3071.18       3295.25        13.11 o
   2  -1   9         99.86         91.64         1.38 o
   3  -1   9        535.86        535.40         3.45 o
   4  -1   9        221.15        193.18         1.49 o
   5  -1   9         58.60         51.26         1.23 o
   6  -1   9       2512.14       2594.57        18.84 o
   7  -1   9        292.95        313.12         4.75 o
   8  -1   9         82.28         79.71         2.24 o
   9  -1   9         18.57         19.13         1.90 o
  10  -1   9         41.10         43.04         1.93 o
 -11   0   9         23.93         26.46         3.06 o
 -10   0   9          2.96          6.92         2.06 o
  -9   0   9         71.15         75.65         2.82 o
  -8   0   9        131.34        140.41         3.09 o
  -7   0   9         60.75         49.11         1.77 o
  -6   0   9        396.14        389.50         5.33 o
  -5   0   9         17.13         12.90         1.06 o
  -4   0   9        188.21        178.94         1.80 o
  -3   0   9          1.80         10.43         1.19 o
  -2   0   9          6.57          6.03         0.82 o
  -1   0   9         78.11         79.60         1.11 o
   0   0   9        274.42        233.97         1.92 o
   1   0   9        535.98        598.95         2.70 o
   2   0   9         92.67         98.26         1.14 o
   3   0   9        719.57        745.47         3.47 o
   4   0   9         64.58         70.18         1.12 o
   5   0   9          4.02         18.98         1.18 o
   6   0   9       5631.15       5880.67        33.57 o
   7   0   9         44.99         44.47         1.77 o
   8   0   9        157.11        160.63         3.74 o
   9   0   9         30.97         34.10         1.92 o
  10   0   9         10.77         10.47         1.27 o
 -11   1   9         78.88        106.69         4.20 o
 -10   1   9         15.46         15.68         2.27 o
  -9   1   9         43.90         46.22         3.48 o
  -8   1   9        300.75        318.36         4.80 o
  -7   1   9         62.86         47.97         1.64 o
  -6   1   9         29.59         30.49         1.27 o
  -5   1   9       1504.87       1517.53        18.05 o
  -4   1   9        370.14        401.09         4.23 o
  -3   1   9        359.13        343.25         3.27 o
  -2   1   9        421.99        427.17         3.15 o
  -1   1   9         75.17         68.20         1.06 o
   0   1   9        851.04        794.00         5.90 o
   1   1   9       3065.25       3338.65        13.88 o
   2   1   9        126.16        123.40         1.32 o
   3   1   9        527.79        549.63         2.56 o
   4   1   9        221.02        205.87         1.84 o
   5   1   9         52.66         52.64         1.24 o
   6   1   9       2471.92       2616.05        18.71 o
   7   1   9        311.45        326.55         3.54 o
   8   1   9         67.25         62.20         1.87 o
   9   1   9         18.20         21.69         1.35 o
  10   1   9         41.75         45.19         1.97 o
 -10   2   9         35.28         35.29         3.02 o
  -9   2   9         69.62         73.21         4.65 o
  -8   2   9        359.66        371.13         8.53 o
  -7   2   9         27.97         27.37         1.42 o
  -6   2   9         13.38         12.89         1.01 o
  -5   2   9         57.93         60.98         1.35 o
  -4   2   9        789.28        873.34         9.04 o
  -3   2   9        314.00        305.84         3.46 o
  -2   2   9        587.25        579.79         3.29 o
  -1   2   9        143.13        160.93         1.39 o
   0   2   9        251.16        279.82         2.56 o
   1   2   9         53.89         57.30         0.94 o
   2   2   9         82.16         82.56         1.14 o
   3   2   9        215.64        204.84         1.88 o
   4   2   9        412.13        420.91         5.31 o
   5   2   9         78.75         78.07         1.40 o
   6   2   9        369.15        382.22         4.40 o
   7   2   9        671.12        716.21         5.60 o
   8   2   9        551.27        592.37         8.84 o
   9   2   9         61.48         67.28         2.67 o
  10   2   9          3.23         -0.06         1.78 o
 -10   3   9         41.62         30.02         6.04 o
  -9   3   9        104.94        119.61         7.09 o
  -8   3   9        300.69        325.41         7.49 o
  -7   3   9        120.91        130.30         3.43 o
  -6   3   9         57.78         51.55         1.49 o
  -5   3   9        600.00        606.96         6.41 o
  -4   3   9        145.08        150.45         1.84 o
  -3   3   9        937.85        912.90         5.93 o
  -2   3   9        148.33        146.16         2.15 o
  -1   3   9         42.53         54.98         0.99 o
   0   3   9       3586.12       3770.44        12.61 o
   1   3   9         43.79         44.48         0.93 o
   2   3   9        173.52        174.16         2.51 o
   3   3   9       1118.44       1093.53        12.44 o
   4   3   9          8.10         11.89         1.14 o
   5   3   9        383.17        414.53         3.38 o
   6   3   9         47.98         45.97         1.69 o
   7   3   9        111.16        110.98         2.12 o
   8   3   9         46.69         52.09         1.44 o
   9   3   9        141.93        151.49         7.43 o
  -9   4   9        103.64        102.26         3.21 o
  -8   4   9        116.29        105.20         4.09 o
  -7   4   9        109.29        112.42         2.81 o
  -6   4   9        125.34        124.72         3.12 o
  -5   4   9        199.25        195.25         2.55 o
  -4   4   9         37.58         39.20         1.54 o
  -3   4   9        107.38        109.30         2.31 o
  -2   4   9        371.88        370.75         3.55 o
  -1   4   9         73.86         86.84         1.42 o
   0   4   9        213.71        215.61         2.50 o
   1   4   9        320.60        324.76         4.27 o
   2   4   9        106.47        106.54         1.92 o
   3   4   9        114.33        108.19         1.74 o
   4   4   9          1.56          1.03         1.09 o
   5   4   9        280.01        285.98         4.09 o
   6   4   9         47.13         45.56         1.46 o
   7   4   9         27.81         27.33         1.17 o
   8   4   9         52.59         54.08         1.55 o
   9   4   9        141.51        135.06         3.85 o
  -8   5   9        618.57        638.60        11.64 o
  -7   5   9         65.29         59.56         2.40 o
  -6   5   9        108.24        107.79         3.28 o
  -5   5   9        273.52        262.34         2.73 o
  -4   5   9         15.39         15.22         1.29 o
  -3   5   9        219.05        210.70         3.03 o
  -2   5   9        203.95        199.44         3.21 o
  -1   5   9        260.18        251.56         4.99 o
   0   5   9        198.16        189.46         2.98 o
   1   5   9         51.58         47.13         1.51 o
   2   5   9        290.78        288.15         3.06 o
   3   5   9         88.62         84.58         2.87 o
   4   5   9         27.13         26.65         1.29 o
   5   5   9         49.82         46.83         1.41 o
   6   5   9          3.06          2.01         1.23 o
   7   5   9          0.51         -0.01         1.04 o
   8   5   9         19.35         14.42         1.50 o
  -7   6   9         53.50         52.18         2.04 o
  -6   6   9         33.97         35.72         1.54 o
  -5   6   9         32.60         31.36         1.14 o
  -4   6   9        197.32        206.60         2.61 o
  -3   6   9         69.49         65.15         1.67 o
  -2   6   9         26.15         29.87         1.86 o
  -1   6   9         10.87         14.05         1.53 o
   0   6   9          7.84          8.50         1.32 o
   1   6   9         31.51         27.75         1.31 o
   2   6   9          9.46         10.36         1.15 o
   3   6   9        297.87        291.54         3.22 o
   4   6   9         65.35         60.93         1.94 o
   5   6   9         58.25         54.51         2.43 o
   6   6   9         87.30         92.66         1.76 o
   7   6   9         20.44         18.32         1.87 o
  -5   7   9        121.78        107.79         4.24 o
  -4   7   9         38.81         37.16         1.36 o
  -3   7   9         44.98         46.23         1.52 o
  -2   7   9         23.44         24.81         1.64 o
  -1   7   9          0.11          0.00         1.31 o
   0   7   9         36.98         41.12         1.72 o
   1   7   9         73.76         73.76         3.02 o
   2   7   9         29.34         26.57         1.27 o
   3   7   9         16.41         16.52         1.61 o
   4   7   9          6.24          7.49         2.10 o
  -3   8   9         39.73         35.24         2.30 o
  -2   8   9        108.30        110.64         2.93 o
  -1   8   9         19.89         18.77         1.55 o
   0   8   9         14.07         14.89         1.50 o
   1   8   9        206.28        198.76        13.53 o
   2   8   9         33.89         29.03         2.25 o
  -5  -7  10          8.51          4.95         2.20 o
  -4  -7  10         65.93         60.47         1.73 o
  -3  -7  10        137.11        140.66         4.51 o
  -2  -7  10        248.66        245.59         2.94 o
  -1  -7  10        200.20        196.55         5.37 o
   0  -7  10         95.07         86.23         1.77 o
   1  -7  10          6.21          8.26         1.32 o
   2  -7  10        189.51        179.21         2.85 o
   3  -7  10         13.82         15.29         1.27 o
   4  -7  10         45.15         45.45         2.74 o
  -7  -6  10          8.04          8.66         2.00 o
  -6  -6  10        104.49         96.44         2.66 o
  -5  -6  10         20.73         18.69         1.47 o
  -4  -6  10        109.84        104.13         2.12 o
  -3  -6  10         72.52         65.53         1.67 o
  -2  -6  10          6.64          8.03         1.44 o
  -1  -6  10         39.68         35.14         1.64 o
   0  -6  10        251.67        252.11         3.32 o
   1  -6  10         83.52         78.24         1.80 o
   2  -6  10         35.03         34.13         1.44 o
   3  -6  10         14.14         16.22         1.37 o
   4  -6  10          8.30          6.72         1.37 o
   5  -6  10         29.59         27.25         1.46 o
   6  -6  10         38.39         29.24         2.89 o
  -8  -5  10        151.37        139.07         3.75 o
  -7  -5  10          4.55          4.16         1.18 o
  -6  -5  10        269.69        256.76         6.18 o
  -5  -5  10         35.08         30.87         1.48 o
  -4  -5  10         38.37         34.86         2.02 o
  -3  -5  10        225.85        219.16         4.18 o
  -2  -5  10         27.22         25.35         1.61 o
  -1  -5  10        824.89        865.11        10.97 o
   0  -5  10         75.57         74.53         1.74 o
   1  -5  10         55.98         54.08         1.61 o
   2  -5  10        345.39        335.86         5.02 o
   3  -5  10         37.24         39.28         1.71 o
   4  -5  10          5.38          8.65         1.39 o
   5  -5  10         30.99         31.09         1.50 o
   6  -5  10          6.70          6.89         1.35 o
   7  -5  10         62.10         55.77         2.42 o
  -9  -4  10        116.97        113.58        12.17 o
  -8  -4  10         96.42         85.61         3.44 o
  -7  -4  10         33.91         34.47         2.10 o
  -6  -4  10         31.01         29.23         2.10 o
  -5  -4  10        138.35        123.82         2.35 o
  -4  -4  10        146.21        139.10         3.43 o
  -3  -4  10         66.47         61.40         1.68 o
  -2  -4  10        251.56        251.75         4.73 o
  -1  -4  10         30.93         34.14         1.36 o
   0  -4  10        247.21        246.90         2.33 o
   1  -4  10        149.58        139.49         2.29 o
   2  -4  10        152.98        131.71         2.31 o
   3  -4  10        235.43        232.83         4.56 o
   4  -4  10        413.36        410.82        12.16 o
   5  -4  10        205.23        192.81         3.23 o
   6  -4  10         12.89         14.78         1.52 o
   7  -4  10         49.05         46.52         1.78 o
   8  -4  10         82.13         65.56         2.92 o
 -10  -3  10        118.63        102.07         7.02 o
  -9  -3  10        526.26        547.00         9.81 o
  -8  -3  10        123.80        123.16         3.03 o
  -7  -3  10         19.51         20.73         1.69 o
  -6  -3  10        699.55        739.60         9.97 o
  -5  -3  10         72.58         76.82         1.82 o
  -4  -3  10        205.28        198.99         3.19 o
  -3  -3  10        444.29        415.23         3.45 o
  -2  -3  10        124.01        116.58         1.85 o
  -1  -3  10        102.56         92.60         1.82 o
   0  -3  10        240.10        249.80         2.05 o
   1  -3  10        233.45        241.80         2.55 o
   2  -3  10         72.45         70.34         1.33 o
   3  -3  10        237.66        233.12         2.29 o
   4  -3  10        320.89        316.74         4.14 o
   5  -3  10        117.43        118.70         2.10 o
   6  -3  10        192.75        182.78         3.23 o
   7  -3  10         31.25         29.12         1.65 o
   8  -3  10         58.34         55.21         2.42 o
 -10  -2  10          5.79          5.77         1.72 o
  -9  -2  10        156.41        140.24         6.71 o
  -8  -2  10        102.86         96.64         3.18 o
  -7  -2  10         34.71         31.07         2.23 o
  -6  -2  10        157.16        157.83         4.50 o
  -5  -2  10        393.31        411.05         7.91 o
  -4  -2  10        306.49        299.11         3.18 o
  -3  -2  10        121.65        111.85         1.71 o
  -2  -2  10        260.99        233.39         1.71 o
  -1  -2  10        355.59        396.32         3.20 o
   0  -2  10          3.96          9.04         0.82 o
   1  -2  10        519.54        519.26         2.73 o
   2  -2  10        401.36        395.63         3.78 o
   3  -2  10        221.31        190.09         2.49 o
   4  -2  10         78.03         76.65         1.42 o
   5  -2  10       4249.61       4275.29        29.78 o
   6  -2  10         42.11         36.70         1.86 o
   7  -2  10        173.46        158.05         2.58 o
   8  -2  10        347.32        362.75        10.41 o
   9  -2  10         70.57         68.30         2.52 o
 -10  -1  10          3.58          2.95         1.87 o
  -9  -1  10        183.65        187.49         3.85 o
  -8  -1  10         69.07         61.28         2.65 o
  -7  -1  10         20.36         24.24         1.78 o
  -6  -1  10        560.59        549.48         6.95 o
  -5  -1  10         17.38         19.66         1.20 o
  -4  -1  10         91.85         93.38         1.47 o
  -3  -1  10        969.70        944.70         5.47 o
  -2  -1  10        323.40        344.50         2.13 o
  -1  -1  10        651.99        642.36         4.77 o
   0  -1  10        598.81        583.43         3.03 o
   1  -1  10         10.23         18.56         0.79 o
   2  -1  10        328.76        326.27         2.07 o
   3  -1  10         11.11         10.99         0.82 o
   4  -1  10        146.80        141.02         1.43 o
   5  -1  10        442.69        461.11         4.01 o
   6  -1  10        350.18        379.83         5.63 o
   7  -1  10         42.63         44.64         2.11 o
   8  -1  10         17.68         16.97         1.95 o
   9  -1  10         43.75         50.43         2.15 o
  10  -1  10         13.37         11.32         1.60 o
 -11   0  10          0.58         -1.95         2.65 o
 -10   0  10         21.12         27.18         2.25 o
  -9   0  10        193.53        191.30         3.90 o
  -8   0  10          5.80          5.30         1.71 o
  -7   0  10          0.94         -0.61         2.09 o
  -6   0  10         64.09         58.89         1.58 o
  -5   0  10          2.94          5.14         0.97 o
  -4   0  10        609.42        676.93         8.82 o
  -3   0  10        625.77        691.92         5.34 o
  -2   0  10         18.76         20.53         0.82 o
  -1   0  10        101.28        100.84         1.22 o
   0   0  10          4.45         26.75         0.78 o
   1   0  10        853.09        875.82         4.29 o
   2   0  10        520.48        520.44         2.77 o
   3   0  10        854.69        813.57         3.45 o
   4   0  10          2.09          4.26         0.87 o
   5   0  10       1896.51       1967.53        10.79 o
   6   0  10          3.58         20.34         1.38 o
   7   0  10        364.25        375.70         8.60 o
   8   0  10        222.93        203.34         7.59 o
   9   0  10          8.16          5.79         1.67 o
  10   0  10         56.20         49.32         1.83 o
 -11   1  10        264.42        311.62         6.48 o
 -10   1  10          3.25          2.77         2.09 o
  -9   1  10        222.70        240.30         8.00 o
  -8   1  10         83.14         80.99         2.16 o
  -7   1  10         25.08         29.07         1.79 o
  -6   1  10        526.51        519.61         4.55 o
  -5   1  10         21.13         22.33         1.27 o
  -4   1  10         81.50         82.00         1.41 o
  -3   1  10       1013.86        996.94        10.84 o
  -2   1  10        325.12        347.26         2.35 o
  -1   1  10        653.47        644.13         3.37 o
   0   1  10        566.79        565.40         2.84 o
   1   1  10          9.76         20.07         0.74 o
   2   1  10        389.17        395.60         2.29 o
   3   1  10          8.64          7.66         0.74 o
   4   1  10        140.35        142.94         1.69 o
   5   1  10        480.53        519.52         3.79 o
   6   1  10        344.77        380.30         3.97 o
   7   1  10         40.54         44.67         2.03 o
   8   1  10         19.25         17.59         1.49 o
   9   1  10         36.34         40.89         2.31 o
  10   1  10         15.63         16.34         1.65 o
 -10   2  10          4.83          4.31         2.03 o
  -9   2  10        128.34        118.50         4.36 o
  -8   2  10         97.31         96.21         2.80 o
  -7   2  10         38.88         34.54         1.64 o
  -6   2  10        155.83        158.70         2.34 o
  -5   2  10        356.96        363.63         3.05 o
  -4   2  10        335.34        324.55         2.61 o
  -3   2  10        120.48        105.92         1.48 o
  -2   2  10        269.82        233.11         1.90 o
  -1   2  10        366.23        412.34         3.00 o
   0   2  10         24.29         28.84         0.78 o
   1   2  10        530.70        537.87         2.50 o
   2   2  10        386.95        387.28         3.21 o
   3   2  10        194.06        169.79         1.97 o
   4   2  10         74.64         75.88         1.48 o
   5   2  10       4179.40       4419.23        14.60 o
   6   2  10         37.92         38.30         1.72 o
   7   2  10        167.76        159.29         2.35 o
   8   2  10        327.43        371.74         5.20 o
   9   2  10         66.44         67.76         3.58 o
  10   2  10         18.91         24.18         1.58 o
 -10   3  10        125.14        149.83         4.76 o
  -9   3  10        526.06        588.36        21.87 o
  -8   3  10        120.75        132.09         3.66 o
  -7   3  10         21.48         21.69         1.61 o
  -6   3  10        687.43        706.63         9.83 o
  -5   3  10         85.71         93.34         1.81 o
  -4   3  10        169.82        162.47         2.20 o
  -3   3  10        472.01        432.38         4.07 o
  -2   3  10        122.83        112.50         1.66 o
  -1   3  10        143.94        131.36         1.38 o
   0   3  10        265.52        293.65         1.92 o
   1   3  10        234.60        248.66         2.07 o
   2   3  10         62.12         59.43         1.16 o
   3   3  10        228.41        224.91         3.44 o
   4   3  10        311.75        315.67         4.27 o
   5   3  10        111.84        119.51         2.15 o
   6   3  10        165.08        162.21         2.30 o
   7   3  10         42.14         36.89         1.41 o
   8   3  10         53.65         54.44         1.42 o
   9   3  10         61.68         58.84         4.00 o
  -9   4  10        102.00        102.88         5.16 o
  -8   4  10         92.68         93.62         2.52 o
  -7   4  10         39.45         41.15         1.52 o
  -6   4  10         32.88         30.65         1.50 o
  -5   4  10        158.07        149.49         3.16 o
  -4   4  10        158.09        152.69         3.38 o
  -3   4  10         70.21         60.97         1.56 o
  -2   4  10        242.35        244.10         2.71 o
  -1   4  10         34.80         36.39         1.34 o
   0   4  10        222.78        226.12         2.76 o
   1   4  10        157.85        146.49         1.78 o
   2   4  10        158.60        137.65         2.03 o
   3   4  10        197.65        197.67         3.06 o
   4   4  10        399.54        398.52         8.02 o
   5   4  10        165.38        155.79         3.26 o
   6   4  10         15.09         15.05         1.24 o
   7   4  10         51.92         49.69         1.88 o
   8   4  10        116.29        117.29         1.78 o
  -8   5  10        127.83        122.06         3.14 o
  -7   5  10          3.16          2.99         1.13 o
  -6   5  10        257.41        259.11         3.74 o
  -5   5  10         42.55         39.12         1.71 o
  -4   5  10         26.33         26.15         1.48 o
  -3   5  10        272.86        268.87         5.41 o
  -2   5  10         29.37         25.84         1.42 o
  -1   5  10        808.62        875.82         8.45 o
   0   5  10         68.60         64.38         1.72 o
   1   5  10         56.85         52.88         1.63 o
   2   5  10        365.18        370.95         5.09 o
   3   5  10         39.77         43.52         1.63 o
   4   5  10          3.94          4.37         1.16 o
   5   5  10         26.82         25.19         1.35 o
   6   5  10          7.59          3.36         1.30 o
   7   5  10         53.16         52.97         1.97 o
  -7   6  10          6.89          8.35         1.62 o
  -6   6  10        102.23         96.24         2.97 o
  -5   6  10         19.24         17.94         1.25 o
  -4   6  10        117.46        116.46         2.67 o
  -3   6  10         77.18         72.01         2.15 o
  -2   6  10          2.99          2.67         1.67 o
  -1   6  10         37.77         34.11         1.92 o
   0   6  10        243.44        252.85         3.75 o
   1   6  10         77.80         74.17         1.89 o
   2   6  10         32.08         32.20         1.65 o
   3   6  10         21.87         21.55         1.27 o
   4   6  10          9.26          4.43         1.22 o
   5   6  10         31.48         28.19         2.35 o
   6   6  10         45.18         45.24         4.03 o
  -5   7  10          8.90          6.84         1.35 o
  -4   7  10         60.44         53.95         1.44 o
  -3   7  10        164.84        168.83         6.41 o
  -2   7  10        241.68        253.58         4.34 o
  -1   7  10        176.40        188.27         3.54 o
   0   7  10         97.26         94.64         2.56 o
   1   7  10          6.85         10.80         1.72 o
   2   7  10        175.43        165.30         9.69 o
   3   7  10         15.95         17.03         2.32 o
   4   7  10         49.99         53.53         3.00 o
  -2   8  10         53.32         50.01         2.48 o
  -1   8  10         35.95         29.71         1.67 o
   0   8  10         31.68         21.52         1.60 o
   1   8  10         29.65         27.25         2.07 o
  -5  -7  11         17.56         14.26         2.36 o
  -4  -7  11         80.37         72.85         2.96 o
  -3  -7  11         19.06         23.45         1.51 o
  -2  -7  11        128.11        122.87         3.39 o
  -1  -7  11         41.99         41.44         1.53 o
   0  -7  11         38.76         34.50         1.54 o
   1  -7  11        290.97        270.12         5.60 o
   2  -7  11        312.17        291.25         4.24 o
   3  -7  11         59.91         58.43         2.38 o
  -6  -6  11         36.72         35.99         1.62 o
  -5  -6  11         30.92         25.38         1.70 o
  -4  -6  11         98.96        100.70         2.03 o
  -3  -6  11        620.28        602.00         7.22 o
  -2  -6  11         92.09         89.15         1.76 o
  -1  -6  11        278.24        264.53         4.11 o
   0  -6  11        444.58        453.51         6.05 o
   1  -6  11        155.90        159.98         2.78 o
   2  -6  11        268.83        282.45         2.74 o
   3  -6  11         57.18         58.08         1.64 o
   4  -6  11         26.48         23.95         1.38 o
   5  -6  11         27.75         26.71         1.51 o
  -8  -5  11         14.84         17.22         4.03 o
  -7  -5  11        278.15        283.79         7.62 o
  -6  -5  11        221.49        207.92         3.12 o
  -5  -5  11         36.84         29.34         1.79 o
  -4  -5  11         72.07         77.45         2.32 o
  -3  -5  11        180.71        172.18         3.04 o
  -2  -5  11        118.08        120.14         2.77 o
  -1  -5  11        303.56        321.22         4.06 o
   0  -5  11        207.46        204.95         4.28 o
   1  -5  11        375.55        360.54         9.37 o
   2  -5  11        240.33        227.35         3.01 o
   3  -5  11          5.69          3.34         1.45 o
   4  -5  11        217.01        212.45         2.86 o
   5  -5  11         13.36         14.64         1.34 o
   6  -5  11         55.90         44.91         1.42 o
  -8  -4  11          3.87          2.37         1.49 o
  -7  -4  11         38.42         42.83         2.38 o
  -6  -4  11        203.42        184.87         3.54 o
  -5  -4  11        208.82        199.98         4.16 o
  -4  -4  11        417.46        423.70         6.32 o
  -3  -4  11        166.62        161.34         3.63 o
  -2  -4  11         27.65         26.77         1.59 o
  -1  -4  11        264.76        259.54         4.01 o
   0  -4  11        108.83        106.83         1.79 o
   1  -4  11         36.15         33.71         1.43 o
   2  -4  11        593.18        593.22         8.36 o
   3  -4  11        188.62        193.06         4.17 o
   4  -4  11        825.52        873.10         5.30 o
   5  -4  11        104.58        106.28         1.94 o
   6  -4  11        129.54        114.44         2.10 o
   7  -4  11        220.05        210.32         3.76 o
 -10  -3  11         67.46         43.11         3.34 o
  -9  -3  11        177.74        147.72        12.40 o
  -8  -3  11         10.40         10.48         1.51 o
  -7  -3  11        187.28        186.28         6.00 o
  -6  -3  11        252.84        247.15         5.07 o
  -5  -3  11          7.45         12.12         1.33 o
  -4  -3  11        391.21        388.42         5.19 o
  -3  -3  11        224.54        215.03         3.16 o
  -2  -3  11         15.06         17.32         1.29 o
  -1  -3  11         73.62         65.67         1.67 o
   0  -3  11       1049.95       1103.97         7.15 o
   1  -3  11         89.53         87.72         1.37 o
   2  -3  11         14.41         13.49         1.15 o
   3  -3  11        259.08        249.92         2.80 o
   4  -3  11        277.89        288.88         3.05 o
   5  -3  11        278.78        266.68        12.29 o
   6  -3  11        109.36         99.57         2.20 o
   7  -3  11         29.04         24.68         1.60 o
   8  -3  11         17.42         13.24         2.34 o
 -10  -2  11        171.46        182.72         3.81 o
  -9  -2  11         12.73          9.52         2.25 o
  -8  -2  11         35.63         32.83         1.73 o
  -7  -2  11         14.68          9.91         2.19 o
  -6  -2  11        372.31        338.52         9.47 o
  -5  -2  11         45.48         42.24         1.89 o
  -4  -2  11         64.43         55.19         1.70 o
  -3  -2  11        123.07        110.46         1.68 o
  -2  -2  11         89.35         83.83         1.22 o
  -1  -2  11        345.31        324.60         2.61 o
   0  -2  11        330.84        364.53         2.46 o
   1  -2  11        184.92        198.38         2.00 o
   2  -2  11        500.56        475.30         4.18 o
   3  -2  11          7.60          5.73         0.90 o
   4  -2  11        437.01        440.86         4.29 o
   5  -2  11       1453.20       1479.84        10.95 o
   6  -2  11        163.88        153.26         2.48 o
   7  -2  11        181.71        178.61         2.98 o
   8  -2  11         19.72         18.81         1.16 o
   9  -2  11         48.73         47.40         1.90 o
 -10  -1  11         12.76         16.20         1.96 o
  -9  -1  11        115.03        119.92         3.73 o
  -8  -1  11          8.56          5.37         2.32 o
  -7  -1  11        161.34        152.97         2.81 o
  -6  -1  11         47.99         43.11         1.69 o
  -5  -1  11        104.74        103.51         2.17 o
  -4  -1  11        336.21        332.46         2.84 o
  -3  -1  11        159.80        174.02         1.61 o
  -2  -1  11         10.37         12.45         0.82 o
  -1  -1  11       1572.19       1580.60         7.12 o
   0  -1  11        463.63        463.12         3.96 o
   1  -1  11        191.25        201.53         2.14 o
   2  -1  11        297.16        300.14         2.07 o
   3  -1  11         29.29         26.33         0.93 o
   4  -1  11        164.38        147.79         1.61 o
   5  -1  11        450.03        446.45         5.02 o
   6  -1  11         18.35         17.91         1.75 o
   7  -1  11         40.39         37.04         1.62 o
   8  -1  11        133.36        130.65         3.74 o
   9  -1  11         19.66         21.22         1.26 o
 -11   0  11         44.02         35.36         2.77 o
 -10   0  11        145.41        168.49         4.15 o
  -9   0  11         36.69         36.08         2.94 o
  -8   0  11         50.80         52.02         2.30 o
  -7   0  11        100.43         89.05         3.25 o
  -6   0  11        138.84        141.24         4.02 o
  -5   0  11          1.24          3.12         1.20 o
  -4   0  11        264.62        244.28         3.93 o
  -3   0  11        254.76        235.23         3.06 o
  -2   0  11         47.98         46.73         0.94 o
  -1   0  11        432.01        456.78         3.16 o
   0   0  11        516.58        502.33         3.23 o
   1   0  11          4.19          6.71         0.66 o
   2   0  11        184.53        139.24         1.50 o
   3   0  11         36.38         35.41         1.04 o
   4   0  11        213.87        216.25         1.89 o
   5   0  11       1242.59       1316.62        14.08 o
   6   0  11        945.28        978.31        16.46 o
   7   0  11       1278.20       1301.04        33.32 o
   8   0  11         69.38         68.17         2.20 o
   9   0  11         31.35         30.47         1.83 o
  10   0  11        520.76        523.71         8.01 o
 -11   1  11         17.56         17.12         1.50 o
 -10   1  11         18.02         21.75         2.17 o
  -9   1  11        133.71        141.83         4.72 o
  -8   1  11          7.45          5.51         1.92 o
  -7   1  11        177.79        173.53         2.78 o
  -6   1  11         63.81         55.54         1.63 o
  -5   1  11        100.51        103.22         1.88 o
  -4   1  11        327.02        320.08         3.45 o
  -3   1  11        164.77        178.33         2.19 o
  -2   1  11          8.72          9.53         0.84 o
  -1   1  11       1513.71       1524.74         9.70 o
   0   1  11        480.67        482.11         2.89 o
   1   1  11        150.61        158.79         1.28 o
   2   1  11        301.41        310.76         2.43 o
   3   1  11         24.62         23.84         0.81 o
   4   1  11        165.20        151.85         1.86 o
   5   1  11        401.64        412.16         4.34 o
   6   1  11         19.52         20.72         1.83 o
   7   1  11         40.87         39.44         1.54 o
   8   1  11        139.36        141.44         3.40 o
   9   1  11         19.70         24.39         1.44 o
 -10   2  11        165.50        199.23         4.05 o
  -9   2  11         18.36         15.22         1.95 o
  -8   2  11         28.32         29.54         2.02 o
  -7   2  11         18.77         14.18         1.57 o
  -6   2  11        409.50        385.61         5.32 o
  -5   2  11         46.29         44.24         1.50 o
  -4   2  11         59.77         55.10         1.38 o
  -3   2  11         92.59         81.27         1.44 o
  -2   2  11         89.90         82.02         1.15 o
  -1   2  11        314.67        297.19         3.17 o
   0   2  11        277.91        320.09         1.84 o
   1   2  11        192.39        207.35         1.90 o
   2   2  11        539.45        525.53         2.73 o
   3   2  11          3.61          2.67         0.90 o
   4   2  11        503.43        516.14         4.44 o
   5   2  11       1633.71       1755.15        10.60 o
   6   2  11        168.04        163.58         3.15 o
   7   2  11        213.60        220.46         2.81 o
   8   2  11         14.85         14.74         1.11 o
   9   2  11         43.45         55.77         2.68 o
 -10   3  11         74.14         73.93         3.41 o
  -9   3  11        177.21        193.84         9.53 o
  -8   3  11         13.03         14.42         1.89 o
  -7   3  11        173.49        166.19         5.92 o
  -6   3  11        296.70        286.08         4.67 o
  -5   3  11          6.09         11.54         1.37 o
  -4   3  11        407.99        389.54         5.42 o
  -3   3  11        219.40        202.56         2.38 o
  -2   3  11         19.78         21.16         1.03 o
  -1   3  11         41.86         35.80         1.00 o
   0   3  11       1021.78       1099.48         6.48 o
   1   3  11         98.16         98.61         1.53 o
   2   3  11         17.40         14.56         1.09 o
   3   3  11        245.82        246.55         2.41 o
   4   3  11        273.60        290.62         2.65 o
   5   3  11        277.68        288.74         3.16 o
   6   3  11        110.38        102.78         1.62 o
   7   3  11         31.66         28.98         1.24 o
   8   3  11         12.69         12.32         1.13 o
   9   3  11         40.96         43.33         2.58 o
  -9   4  11         35.68         36.48         2.79 o
  -8   4  11          5.94          5.37         1.28 o
  -7   4  11         31.61         38.81         1.56 o
  -6   4  11        160.20        144.48         3.60 o
  -5   4  11        202.33        199.39         3.17 o
  -4   4  11        439.66        419.01         7.23 o
  -3   4  11        168.13        153.46         3.35 o
  -2   4  11         25.85         24.99         1.47 o
  -1   4  11        321.95        323.38         3.06 o
   0   4  11        121.76        122.01         1.86 o
   1   4  11         45.46         44.34         1.30 o
   2   4  11        635.36        634.40         6.96 o
   3   4  11        198.04        203.73         3.10 o
   4   4  11        806.08        857.14        11.42 o
   5   4  11        126.23        135.89         2.85 o
   6   4  11        129.05        123.57         2.31 o
   7   4  11        210.90        237.53         4.73 o
   8   4  11         24.14         24.38         1.91 o
  -8   5  11         15.93         21.52         1.93 o
  -7   5  11        258.30        275.76         8.81 o
  -6   5  11        248.31        247.17         5.20 o
  -5   5  11         40.02         32.19         1.52 o
  -4   5  11         88.92         94.35         2.47 o
  -3   5  11        176.46        169.95         4.68 o
  -2   5  11        135.62        134.21         2.75 o
  -1   5  11        363.37        385.07         8.76 o
   0   5  11        193.56        195.18         5.02 o
   1   5  11        389.15        386.58         6.79 o
   2   5  11        250.38        246.48         2.95 o
   3   5  11          7.41          8.07         1.33 o
   4   5  11        192.08        186.84         4.44 o
   5   5  11         17.35         18.20         1.14 o
   6   5  11         58.12         52.95         1.45 o
   7   5  11         18.14         21.31         1.56 o
  -7   6  11         62.62         46.70         1.94 o
  -6   6  11         45.48         47.22         2.39 o
  -5   6  11         27.58         22.86         1.74 o
  -4   6  11        106.96        113.06         2.11 o
  -3   6  11        589.54        575.80        10.70 o
  -2   6  11         99.89        102.01         2.46 o
  -1   6  11        305.26        289.28         3.87 o
   0   6  11        468.68        501.32         6.14 o
   1   6  11        147.83        152.95         3.61 o
   2   6  11        244.45        262.52         2.82 o
   3   6  11         47.98         46.31         1.46 o
   4   6  11         17.27         16.32         1.21 o
   5   6  11         28.34         28.00         1.32 o
   6   6  11          8.47         11.46         1.95 o
  -4   7  11         76.59         76.77         1.70 o
  -3   7  11         24.16         28.93         1.50 o
  -2   7  11        129.78        130.38         2.85 o
  -1   7  11         49.48         51.82         2.92 o
   0   7  11         35.92         31.74         2.04 o
   1   7  11        292.60        304.87         8.84 o
   2   7  11        303.58        310.10         5.23 o
   3   7  11         55.57         58.23         3.30 o
  -4  -7  12          2.10          1.28         2.30 o
  -3  -7  12         95.05         77.20         3.36 o
  -2  -7  12         25.03         23.47         1.78 o
  -1  -7  12         82.68         76.52         1.72 o
   0  -7  12          9.38         10.84         1.17 o
   1  -7  12        113.46        109.23         4.35 o
   2  -7  12        377.59        335.15        12.38 o
  -6  -6  12          9.04          9.33         1.41 o
  -5  -6  12         26.63         27.01         1.52 o
  -4  -6  12         98.26         96.70         2.55 o
  -3  -6  12         71.67         65.65         1.86 o
  -2  -6  12         35.13         32.43         1.44 o
  -1  -6  12         76.49         66.09         1.64 o
   0  -6  12        170.08        158.38         2.78 o
   1  -6  12         29.15         29.99         1.31 o
   2  -6  12        165.74        167.13         2.32 o
   3  -6  12        559.19        578.38         7.25 o
   4  -6  12        202.13        195.07         2.56 o
   5  -6  12         17.04         15.40         1.93 o
  -7  -5  12        115.12        112.04         2.85 o
  -6  -5  12         66.02         62.92         2.27 o
  -5  -5  12         87.30         79.81         2.10 o
  -4  -5  12         10.63          8.98         1.71 o
  -3  -5  12        105.80         96.91         2.51 o
  -2  -5  12        218.29        208.20         3.46 o
  -1  -5  12         13.11         13.02         1.55 o
   0  -5  12         33.29         31.33         1.48 o
   1  -5  12        514.00        530.87         6.73 o
   2  -5  12        303.77        311.16         4.09 o
   3  -5  12        373.61        387.87         5.29 o
   4  -5  12          6.64          8.13         1.39 o
   5  -5  12        128.71        125.05         4.18 o
   6  -5  12        124.87        112.20         2.88 o
  -9  -4  12        174.40        168.83         4.55 o
  -8  -4  12          7.06          6.32         1.39 o
  -7  -4  12        221.67        225.26         7.96 o
  -6  -4  12         35.33         35.55         1.63 o
  -5  -4  12         19.52         14.97         1.72 o
  -4  -4  12        379.16        373.17         5.72 o
  -3  -4  12         43.65         42.33         1.96 o
  -2  -4  12         79.15         80.34         1.86 o
  -1  -4  12        470.01        492.09         5.88 o
   0  -4  12        261.03        267.73         4.44 o
   1  -4  12        517.52        523.81         6.70 o
   2  -4  12         86.46         89.80         1.99 o
   3  -4  12        136.14        139.56         4.25 o
   4  -4  12       1236.15       1295.97         8.92 o
   5  -4  12        215.32        217.10         2.70 o
   6  -4  12          0.78          1.30         0.89 o
   7  -4  12         34.32         36.18         2.10 o
 -10  -3  12         57.33         48.31         2.45 o
  -9  -3  12         21.09         15.73         1.88 o
  -8  -3  12         27.47         27.50         1.84 o
  -7  -3  12         90.31         99.97         3.81 o
  -6  -3  12        113.19         91.91         2.39 o
  -5  -3  12         57.46         49.12         1.77 o
  -4  -3  12        481.93        482.63         4.04 o
  -3  -3  12         13.61          7.22         1.64 o
  -2  -3  12        480.94        483.58         4.37 o
  -1  -3  12         86.86         93.94         1.90 o
   0  -3  12        682.24        676.48         6.88 o
   1  -3  12        151.37        139.07         2.02 o
   2  -3  12        108.51        113.22         1.88 o
   3  -3  12        196.44        199.37         3.05 o
   4  -3  12         70.77         66.11         2.90 o
   5  -3  12        184.36        184.11         2.91 o
   6  -3  12         71.30         64.67         2.12 o
   7  -3  12         26.31         26.80         2.36 o
 -10  -2  12          2.23          4.56         1.83 o
  -9  -2  12        112.24        114.40         5.09 o
  -8  -2  12         92.72         86.96         2.97 o
  -7  -2  12        119.23        114.69         5.14 o
  -6  -2  12        178.75        165.34         4.86 o
  -5  -2  12        143.71        136.20         4.91 o
  -4  -2  12        233.65        228.16         5.34 o
  -3  -2  12         94.82         90.97         1.66 o
  -2  -2  12        138.23        134.79         1.51 o
  -1  -2  12        206.64        202.56         2.29 o
   0  -2  12        190.39        183.80         1.97 o
   1  -2  12        937.42        910.45         5.29 o
   2  -2  12         85.92         81.54         1.36 o
   3  -2  12         52.72         47.58         1.32 o
   4  -2  12        166.36        153.14         1.76 o
   5  -2  12         28.11         31.55         1.78 o
   6  -2  12        372.63        372.49         4.46 o
   7  -2  12        108.21        104.77         1.88 o
   8  -2  12         10.52          6.66         1.72 o
   9  -2  12        215.45        172.63         3.74 o
 -10  -1  12        290.85        330.25         5.28 o
  -9  -1  12         47.09         51.66         2.54 o
  -8  -1  12        106.23         97.13         3.17 o
  -7  -1  12        197.76        204.08         3.85 o
  -6  -1  12         44.54         34.29         1.61 o
  -5  -1  12        173.04        147.23         3.67 o
  -4  -1  12        646.77        658.30         5.38 o
  -3  -1  12        224.58        228.40         2.00 o
  -2  -1  12       1046.50        997.81         5.19 o
  -1  -1  12        207.67        200.08         1.68 o
   0  -1  12        301.58        317.41         2.73 o
   1  -1  12         46.20         51.49         1.04 o
   2  -1  12          0.84          2.75         0.78 o
   3  -1  12        138.26        135.68         1.51 o
   4  -1  12        255.06        257.47         2.22 o
   5  -1  12        229.70        225.15         2.62 o
   6  -1  12        186.20        185.13         3.24 o
   7  -1  12         28.27         27.41         1.68 o
   8  -1  12         42.29         47.02         1.74 o
   9  -1  12         49.61         53.24         2.15 o
 -11   0  12         61.28         60.07         2.39 o
 -10   0  12          0.16          1.57         2.13 o
  -9   0  12        137.27        131.89         4.40 o
  -8   0  12          2.09          1.70         1.94 o
  -7   0  12        253.30        252.88         3.54 o
  -6   0  12          1.54          1.84         1.70 o
  -5   0  12         23.17         17.53         1.38 o
  -4   0  12        569.75        550.73         7.42 o
  -3   0  12          0.10          0.46         0.94 o
  -2   0  12        350.00        366.33         3.51 o
  -1   0  12         47.47         44.89         0.87 o
   0   0  12         16.85         22.47         0.79 o
   1   0  12        715.92        712.16         5.49 o
   2   0  12         45.75         40.92         1.00 o
   3   0  12          1.16          1.12         0.89 o
   4   0  12        987.66        964.35         6.12 o
   5   0  12        552.67        556.76         7.95 o
   6   0  12         17.81         14.81         1.24 o
   7   0  12        193.64        196.26         4.64 o
   8   0  12         16.52         14.81         1.48 o
   9   0  12         79.66         83.57         2.15 o
 -10   1  12        265.83        317.36         5.11 o
  -9   1  12         44.96         53.44         2.07 o
  -8   1  12         97.72         94.51         2.57 o
  -7   1  12        203.12        220.50         3.89 o
  -6   1  12         47.89         36.96         1.65 o
  -5   1  12        167.98        153.06         2.59 o
  -4   1  12        641.85        638.27         6.44 o
  -3   1  12        226.11        230.29         1.96 o
  -2   1  12       1048.06       1000.78         5.67 o
  -1   1  12        200.84        192.72         2.69 o
   0   1  12        306.75        327.50         3.53 o
   1   1  12         40.29         42.67         0.95 o
   2   1  12          4.00          5.55         0.76 o
   3   1  12        125.24        121.93         1.76 o
   4   1  12        251.37        256.91         2.27 o
   5   1  12        226.05        231.19         2.83 o
   6   1  12        191.60        192.12         3.48 o
   7   1  12         22.61         19.24         1.56 o
   8   1  12         40.75         43.46         1.44 o
   9   1  12         49.19         56.57         1.86 o
 -10   2  12          2.11          6.57         1.94 o
  -9   2  12        109.87        122.22         5.21 o
  -8   2  12         88.55         95.01         3.29 o
  -7   2  12        116.66        124.21         3.08 o
  -6   2  12        174.57        165.14         2.24 o
  -5   2  12        142.93        141.00         2.20 o
  -4   2  12        222.33        222.37         2.76 o
  -3   2  12         82.91         78.89         1.46 o
  -2   2  12        155.93        150.31         1.53 o
  -1   2  12        198.93        190.01         2.20 o
   0   2  12        198.03        195.16         1.62 o
   1   2  12       1021.69       1030.21         4.67 o
   2   2  12         85.56         85.42         1.48 o
   3   2  12         44.37         40.24         1.21 o
   4   2  12        194.45        193.43         1.93 o
   5   2  12         23.67         29.69         1.43 o
   6   2  12        344.95        352.94         3.91 o
   7   2  12        113.38        116.34         1.99 o
   8   2  12         10.47         10.72         1.21 o
   9   2  12        205.38        228.73         5.37 o
  -9   3  12         16.89         18.77         1.89 o
  -8   3  12         26.04         29.11         1.66 o
  -7   3  12        103.20        114.44         2.49 o
  -6   3  12        115.17        101.86         2.70 o
  -5   3  12         34.63         32.44         1.70 o
  -4   3  12        477.44        484.40         6.34 o
  -3   3  12         14.69         10.11         1.42 o
  -2   3  12        443.40        459.21         4.35 o
  -1   3  12         91.93         97.05         1.79 o
   0   3  12        686.90        696.79         5.29 o
   1   3  12        138.80        129.75         2.07 o
   2   3  12         98.09        102.09         2.28 o
   3   3  12        175.53        183.96         2.03 o
   4   3  12         64.22         61.38         1.86 o
   5   3  12        176.78        175.35         2.25 o
   6   3  12         78.34         70.25         1.41 o
   7   3  12         23.59         21.81         1.73 o
   8   3  12         49.71         48.35         2.31 o
  -9   4  12        182.18        223.81         5.72 o
  -8   4  12         10.44         11.54         1.28 o
  -7   4  12        233.81        239.06         4.34 o
  -6   4  12         27.59         30.88         1.58 o
  -5   4  12         19.55         19.07         1.58 o
  -4   4  12        374.52        364.36         6.83 o
  -3   4  12         55.57         53.36         1.83 o
  -2   4  12         85.69         86.89         2.02 o
  -1   4  12        431.36        451.79         4.05 o
   0   4  12        265.21        272.18         3.93 o
   1   4  12        517.99        523.46         5.89 o
   2   4  12         79.48         79.69         1.55 o
   3   4  12        150.41        149.73         2.94 o
   4   4  12       1318.18       1389.48        23.26 o
   5   4  12        196.32        202.50         3.44 o
   6   4  12          3.23          3.78         0.99 o
   7   4  12         36.75         46.12         1.41 o
   8   4  12         56.24         56.51         2.71 o
  -8   5  12         27.63         24.75         2.96 o
  -7   5  12        136.09        136.98         2.66 o
  -6   5  12         59.31         63.02         1.75 o
  -5   5  12         65.21         62.16         1.90 o
  -4   5  12         17.58         16.43         1.50 o
  -3   5  12        100.86         90.92         2.76 o
  -2   5  12        166.01        153.99         2.90 o
  -1   5  12         10.03          9.86         1.33 o
   0   5  12         31.82         30.15         1.52 o
   1   5  12        470.50        491.55         4.87 o
   2   5  12        286.54        297.89         4.61 o
   3   5  12        367.35        398.28         4.90 o
   4   5  12          8.12         10.80         1.10 o
   5   5  12        120.11        130.42         1.93 o
   6   5  12        130.70        133.03         2.35 o
   7   5  12          6.58          6.97         1.35 o
  -6   6  12          7.14          6.85         1.53 o
  -5   6  12         26.62         28.37         1.77 o
  -4   6  12         91.31         89.62         1.96 o
  -3   6  12         80.89         82.42         2.16 o
  -2   6  12         44.92         41.90         1.93 o
  -1   6  12         82.93         73.02         1.78 o
   0   6  12        171.16        165.68         2.76 o
   1   6  12         23.14         25.83         1.83 o
   2   6  12        148.13        148.57         3.14 o
   3   6  12        551.09        623.91         5.22 o
   4   6  12        203.24        223.37         2.47 o
   5   6  12         14.29         16.88         1.82 o
  -4   7  12          3.49          1.11         1.84 o
  -3   7  12         94.75         85.26         2.40 o
  -2   7  12         36.92         37.52         2.27 o
  -1   7  12         76.41         77.45         2.18 o
   0   7  12          9.59          7.10         2.27 o
   1   7  12        126.81        141.80        13.67 o
   2   7  12        377.74        392.77        12.59 o
   3   7  12         28.41         31.83         2.45 o
  -3  -7  13         82.94         68.77         3.38 o
  -2  -7  13         59.14         49.35         2.00 o
  -1  -7  13         51.00         41.88         1.66 o
   0  -7  13          3.41          2.71         2.63 o
  -6  -6  13         22.28         13.80         2.42 o
  -5  -6  13        103.02         96.01         2.87 o
  -4  -6  13          3.88          4.85         1.31 o
  -3  -6  13         88.88         83.68         1.93 o
  -2  -6  13        190.49        188.79         2.97 o
  -1  -6  13        132.18        121.49         2.56 o
   0  -6  13         63.99         58.68         1.37 o
   1  -6  13        141.61        133.88         2.71 o
   2  -6  13         81.01         74.18         1.66 o
   3  -6  13        659.72        679.00         5.11 o
   4  -6  13          0.52          4.61         1.19 o
  -7  -5  13         43.76         35.81         2.95 o
  -6  -5  13          9.22          6.40         1.46 o
  -5  -5  13        137.74        138.37         2.20 o
  -4  -5  13         60.56         50.93         1.81 o
  -3  -5  13        111.46        118.16         2.23 o
  -2  -5  13          4.63          3.03         1.34 o
  -1  -5  13         14.10         14.93         1.53 o
   0  -5  13         18.82         23.83         1.56 o
   1  -5  13        463.74        477.17         5.84 o
   2  -5  13        129.54        121.92         2.03 o
   3  -5  13         89.84         88.81         1.70 o
   4  -5  13         64.91         64.43         1.98 o
   5  -5  13         15.38         12.48         1.20 o
  -9  -4  13         37.63         40.64         2.42 o
  -8  -4  13         26.59         24.11         2.02 o
  -7  -4  13         28.75         24.11         1.87 o
  -6  -4  13          9.72          7.32         1.43 o
  -5  -4  13        169.97        168.38         3.94 o
  -4  -4  13        126.62        109.06         3.22 o
  -3  -4  13        137.73        135.60         3.11 o
  -2  -4  13        709.80        705.69         8.32 o
  -1  -4  13        989.88       1068.49         9.18 o
   0  -4  13         84.36         92.12         1.90 o
   1  -4  13        208.28        218.72         5.68 o
   2  -4  13         62.24         56.91         2.86 o
   3  -4  13        109.98        105.52         2.09 o
   4  -4  13        194.66        198.86         2.41 o
   5  -4  13        118.18        119.46         2.38 o
   6  -4  13        212.56        202.74         7.14 o
 -10  -3  13         69.72         56.66         2.16 o
  -9  -3  13          0.26          2.13         1.86 o
  -8  -3  13         78.51         80.70         2.63 o
  -7  -3  13         85.78         78.38         3.41 o
  -6  -3  13         66.41         68.57         2.26 o
  -5  -3  13        116.27        113.22         3.25 o
  -4  -3  13        170.72        167.41         2.71 o
  -3  -3  13        383.47        390.47         4.75 o
  -2  -3  13        456.37        462.28         3.46 o
  -1  -3  13        265.63        262.54         2.73 o
   0  -3  13        632.73        684.95         6.60 o
   1  -3  13          6.13          5.38         1.20 o
   2  -3  13         16.86         16.86         1.16 o
   3  -3  13        205.70        182.86         3.21 o
   4  -3  13        451.80        490.66         4.38 o
   5  -3  13          4.97          4.31         1.35 o
   6  -3  13         16.60         19.50         1.86 o
   7  -3  13         71.61         73.71         2.75 o
 -10  -2  13        146.48        161.25         3.17 o
  -9  -2  13         17.39         16.10         2.14 o
  -8  -2  13         19.98         19.42         1.89 o
  -7  -2  13         83.10         63.73         4.35 o
  -6  -2  13         47.21         34.56         1.58 o
  -5  -2  13        695.34        684.72         8.11 o
  -4  -2  13         12.29          7.59         1.22 o
  -3  -2  13         59.64         59.12         1.58 o
  -2  -2  13       1545.15       1568.17        11.38 o
  -1  -2  13        269.46        285.61         2.84 o
   0  -2  13        103.84        102.39         1.48 o
   1  -2  13        312.50        307.10         3.53 o
   2  -2  13         22.10         24.05         1.20 o
   3  -2  13        212.64        199.78         2.53 o
   4  -2  13        332.67        339.35         4.24 o
   5  -2  13        161.20        155.06         2.29 o
   6  -2  13        315.17        324.58         3.64 o
   7  -2  13          0.22          0.57         1.09 o
   8  -2  13         37.31         34.70         1.98 o
 -10  -1  13         28.20         26.62         2.09 o
  -9  -1  13         17.33         17.96         1.82 o
  -8  -1  13        128.07        135.49         4.43 o
  -7  -1  13        177.34        159.49         2.68 o
  -6  -1  13         23.24         19.58         1.58 o
  -5  -1  13        592.71        618.28         8.78 o
  -4  -1  13        208.38        208.92         4.24 o
  -3  -1  13        428.49        434.90         3.00 o
  -2  -1  13        125.95        118.26         1.44 o
  -1  -1  13         29.21         35.67         1.06 o
   0  -1  13          8.26         11.88         0.93 o
   1  -1  13         83.29         76.87         1.20 o
   2  -1  13         13.53         15.50         1.01 o
   3  -1  13        160.39        162.27         1.90 o
   4  -1  13         30.84         35.12         1.19 o
   5  -1  13         33.50         33.38         1.93 o
   6  -1  13         36.05         36.09         1.72 o
   7  -1  13        208.21        214.35         4.66 o
   8  -1  13         41.33         43.57         1.57 o
   9  -1  13         13.30         11.46         1.58 o
 -10   0  13         45.25         46.81         2.41 o
  -9   0  13         24.82         28.04         1.88 o
  -8   0  13         69.55         65.80         2.31 o
  -7   0  13        977.47        984.83         8.17 o
  -6   0  13         17.30         24.88         1.96 o
  -5   0  13        179.66        167.89         3.43 o
  -4   0  13        261.48        259.88         4.34 o
  -3   0  13         25.86         28.69         1.14 o
  -2   0  13        323.43        322.44         3.13 o
  -1   0  13          0.25          0.49         0.75 o
   0   0  13        111.58         94.56         1.31 o
   1   0  13        179.81        174.52         1.67 o
   2   0  13         36.81         36.46         1.09 o
   3   0  13        607.72        613.60         5.19 o
   4   0  13        156.34        147.53         1.76 o
   5   0  13         15.89         15.87         1.49 o
   6   0  13        306.11        314.01         9.25 o
   7   0  13          0.23          1.19         1.28 o
   8   0  13         11.62         13.28         1.32 o
   9   0  13          2.50          1.58         0.90 o
 -10   1  13         22.17         22.81         2.08 o
  -9   1  13         18.03         21.56         1.85 o
  -8   1  13        115.19        125.46         3.27 o
  -7   1  13        178.03        167.30         2.73 o
  -6   1  13         19.73         14.08         1.51 o
  -5   1  13        599.87        627.07         6.98 o
  -4   1  13        204.46        199.06         2.52 o
  -3   1  13        415.84        411.69         3.97 o
  -2   1  13        120.57        114.14         1.32 o
  -1   1  13         21.70         24.84         0.93 o
   0   1  13          9.43         12.52         0.89 o
   1   1  13         66.22         63.02         1.14 o
   2   1  13         11.02         11.51         0.94 o
   3   1  13        155.19        153.62         2.89 o
   4   1  13         28.25         27.37         1.32 o
   5   1  13         33.73         34.03         1.57 o
   6   1  13         37.60         36.00         1.52 o
   7   1  13        204.79        215.01         4.78 o
   8   1  13         40.11         42.66         1.44 o
   9   1  13         21.28         19.40         1.78 o
 -10   2  13        165.18        212.30         3.60 o
  -9   2  13         17.55         19.58         1.66 o
  -8   2  13         16.33         16.63         2.18 o
  -7   2  13         48.77         36.51         1.72 o
  -6   2  13         49.18         39.12         1.75 o
  -5   2  13        706.43        694.92         4.96 o
  -4   2  13         16.33         10.66         1.41 o
  -3   2  13         55.21         56.49         1.71 o
  -2   2  13       1639.38       1655.52        15.14 o
  -1   2  13        281.54        298.65         2.70 o
   0   2  13        124.65        126.51         1.50 o
   1   2  13        324.73        341.33         2.61 o
   2   2  13         22.01         24.00         1.11 o
   3   2  13        225.50        216.50         2.72 o
   4   2  13        285.62        285.28         3.61 o
   5   2  13        153.98        147.33         2.08 o
   6   2  13        328.38        341.56         3.69 o
   7   2  13          0.21         -0.67         0.93 o
   8   2  13         28.45         26.89         1.64 o
  -9   3  13          0.15          3.68         1.51 o
  -8   3  13         70.23         79.00         2.79 o
  -7   3  13         84.53         77.87         1.99 o
  -6   3  13         66.99         74.64         2.54 o
  -5   3  13        145.78        148.12         2.57 o
  -4   3  13        166.06        161.55         2.57 o
  -3   3  13        368.92        384.98         4.64 o
  -2   3  13        482.55        504.01         4.93 o
  -1   3  13        270.12        272.28         3.35 o
   0   3  13        581.65        632.32         6.84 o
   1   3  13          4.02          3.11         1.07 o
   2   3  13         14.33         11.73         0.98 o
   3   3  13        198.60        181.60         2.29 o
   4   3  13        406.60        433.18         4.69 o
   5   3  13          5.19          5.50         0.94 o
   6   3  13         23.16         22.66         1.10 o
   7   3  13         74.82         81.17         1.72 o
   8   3  13          7.51          8.61         1.15 o
  -9   4  13         37.71         49.74         2.95 o
  -8   4  13         31.41         26.15         2.12 o
  -7   4  13         25.38         25.99         1.36 o
  -6   4  13          8.54          6.59         1.54 o
  -5   4  13        165.56        162.43         3.96 o
  -4   4  13        107.13         89.68         1.88 o
  -3   4  13        130.46        130.60         2.74 o
  -2   4  13        710.76        718.86         6.82 o
  -1   4  13        985.03       1076.09        11.60 o
   0   4  13         68.57         76.87         2.72 o
   1   4  13        191.09        193.31         3.17 o
   2   4  13         69.59         64.38         1.70 o
   3   4  13        162.32        159.17         2.67 o
   4   4  13        213.99        236.54         2.65 o
   5   4  13        130.83        133.61         2.96 o
   6   4  13        223.08        234.34         2.65 o
   7   4  13         49.49         58.70         2.79 o
  -7   5  13         41.68         31.85         1.92 o
  -6   5  13          7.50          6.40         1.38 o
  -5   5  13        144.96        152.17         2.61 o
  -4   5  13         62.14         55.98         1.83 o
  -3   5  13        106.28        109.43         2.23 o
  -2   5  13          7.43          5.51         1.44 o
  -1   5  13         11.84         13.49         1.38 o
   0   5  13         29.20         37.41         1.98 o
   1   5  13        468.77        482.88         5.91 o
   2   5  13        130.49        132.32         2.35 o
   3   5  13         91.32         94.87         2.11 o
   4   5  13         51.71         54.21         1.60 o
   5   5  13         14.54         13.53         1.08 o
   6   5  13         23.60         24.91         2.11 o
  -6   6  13         21.83         15.32         1.54 o
  -5   6  13        112.91        101.93         2.58 o
  -4   6  13          7.46          8.18         1.56 o
  -3   6  13         80.48         73.43         1.93 o
  -2   6  13        145.22        133.60         4.44 o
  -1   6  13        129.33        115.47         3.75 o
   0   6  13         55.62         49.33         2.00 o
   1   6  13        185.22        187.78         3.18 o
   2   6  13         90.54         90.78         2.36 o
   3   6  13        679.35        764.05         5.64 o
   4   6  13          2.73          6.73         1.08 o
   5   6  13         95.25         92.64         2.86 o
  -3   7  13         72.36         59.49         3.09 o
  -2   7  13         65.16         55.34         2.45 o
  -1   7  13         43.65         39.21         3.60 o
   0   7  13          1.82          1.26         3.14 o
   1   7  13        160.52        153.50         7.19 o
  -5  -6  14         97.04         86.51         6.46 o
  -4  -6  14          4.27          2.23         1.25 o
  -3  -6  14        132.12        125.78         5.32 o
  -2  -6  14         57.82         56.67         1.55 o
  -1  -6  14         10.14          8.25         1.13 o
   0  -6  14        104.43        102.20         2.54 o
   1  -6  14        128.67        114.45         3.17 o
   2  -6  14        110.23         96.19         4.21 o
   3  -6  14          9.04         12.30         1.28 o
   4  -6  14        160.17        126.13         3.88 o
  -8  -5  14         34.58         20.80         1.40 o
  -7  -5  14         13.49          8.76         1.80 o
  -6  -5  14         85.30         75.91         2.66 o
  -5  -5  14          3.61          3.11         1.52 o
  -4  -5  14         68.92         60.77         1.68 o
  -3  -5  14         92.84         88.24         2.08 o
  -2  -5  14        153.41        157.75         2.15 o
  -1  -5  14        230.21        233.20         3.83 o
   0  -5  14         18.31         21.88         1.34 o
   1  -5  14        633.11        657.01         7.76 o
   2  -5  14        100.89         92.84         2.39 o
   3  -5  14         47.27         48.02         1.43 o
   4  -5  14        194.95        198.66         2.71 o
   5  -5  14         42.45         34.25         1.54 o
  -9  -4  14         95.07         66.85         2.19 o
  -8  -4  14        211.76        208.26         5.55 o
  -7  -4  14         36.30         27.63         2.05 o
  -6  -4  14         85.70         73.88         3.10 o
  -5  -4  14         56.19         59.55         1.84 o
  -4  -4  14         19.75         16.69         1.75 o
  -3  -4  14        109.09        107.45         2.22 o
  -2  -4  14          3.85          4.74         1.59 o
  -1  -4  14        199.30        197.68         3.83 o
   0  -4  14        206.17        203.24         3.88 o
   1  -4  14        160.23        159.17         2.07 o
   2  -4  14        168.09        162.90         2.12 o
   3  -4  14        210.89        222.98         2.99 o
   4  -4  14         46.12         42.69         1.55 o
   5  -4  14        773.43        813.02        10.15 o
   6  -4  14          4.64          4.74         1.48 o
  -9  -3  14        108.08        111.14         2.80 o
  -8  -3  14        134.63        136.63         4.01 o
  -7  -3  14         41.79         37.10         2.40 o
  -6  -3  14        145.85        151.50         3.13 o
  -5  -3  14        138.03        105.81         2.87 o
  -4  -3  14         72.39         65.45         2.27 o
  -3  -3  14        105.18        100.44         2.04 o
  -2  -3  14         57.09         53.95         1.59 o
  -1  -3  14         28.27         33.59         1.39 o
   0  -3  14        598.36        615.37         6.43 o
   1  -3  14         70.36         68.52         1.43 o
   2  -3  14        144.22        133.95         2.69 o
   3  -3  14         16.82         17.43         1.66 o
   4  -3  14        167.96        168.76         2.56 o
   5  -3  14         45.76         45.58         1.97 o
   6  -3  14        139.69        149.36         2.50 o
   7  -3  14         24.30         20.72         1.53 o
 -10  -2  14        132.31        132.60         3.53 o
  -9  -2  14         12.19         10.43         2.08 o
  -8  -2  14        450.50        432.80        19.51 o
  -7  -2  14         61.29         47.36         2.74 o
  -6  -2  14         21.83         21.53         1.64 o
  -5  -2  14        487.86        476.11         6.88 o
  -4  -2  14         57.17         53.79         1.61 o
  -3  -2  14         15.97         13.89         1.15 o
  -2  -2  14        632.66        648.30         5.29 o
  -1  -2  14       1012.47       1061.88         8.08 o
   0  -2  14        782.61        811.40         4.96 o
   1  -2  14         15.78         14.70         1.17 o
   2  -2  14        174.23        176.19         2.96 o
   3  -2  14        466.22        450.22         5.97 o
   4  -2  14        284.65        261.12         6.05 o
   5  -2  14        316.70        345.25         6.57 o
   6  -2  14          8.73          5.87         1.42 o
   7  -2  14         12.07          9.36         1.36 o
   8  -2  14         20.80         16.71         1.87 o
 -10  -1  14         13.01         10.09         1.63 o
  -9  -1  14         33.64         34.97         2.35 o
  -8  -1  14         58.37         51.29         4.01 o
  -7  -1  14        125.11        110.75         2.69 o
  -6  -1  14          3.85          6.11         1.84 o
  -5  -1  14          4.22          5.22         1.35 o
  -4  -1  14         12.58         12.50         1.36 o
  -3  -1  14        146.83        146.82         1.93 o
  -2  -1  14        670.25        685.14         3.92 o
  -1  -1  14       1263.84       1302.49         7.57 o
   0  -1  14         51.60         48.48         1.29 o
   1  -1  14         54.58         55.11         1.38 o
   2  -1  14         41.82         32.31         1.24 o
   3  -1  14         15.68         13.49         1.07 o
   4  -1  14         44.50         40.10         1.67 o
   5  -1  14         20.81         20.26         1.44 o
   6  -1  14        172.40        188.79         2.85 o
   7  -1  14         17.48         18.67         1.28 o
   8  -1  14         68.32         66.46         2.35 o
 -10   0  14         62.38         78.61         2.46 o
  -9   0  14         17.94         20.31         1.67 o
  -8   0  14         60.51         70.77         2.98 o
  -7   0  14         59.15         63.89         2.30 o
  -6   0  14         59.52         62.40         3.03 o
  -5   0  14         33.22         26.93         1.58 o
  -4   0  14         56.85         57.05         1.69 o
  -3   0  14        835.93        878.18         9.50 o
  -2   0  14        815.98        835.37         7.65 o
  -1   0  14        224.03        212.10         2.04 o
   0   0  14       2511.05       2693.40        12.86 o
   1   0  14         14.89         14.00         0.99 o
   2   0  14          6.07          4.30         1.03 o
   3   0  14        148.41        165.26         1.99 o
   4   0  14         25.60         22.32         1.08 o
   5   0  14         62.05         62.11         1.60 o
   6   0  14          1.55          0.57         1.27 o
   7   0  14        129.79        141.50         4.46 o
   8   0  14          2.93          3.83         1.04 o
 -10   1  14         12.32          7.75         1.65 o
  -9   1  14         41.90         42.13         1.86 o
  -8   1  14         64.40         63.29         2.39 o
  -7   1  14        120.85        115.26         2.56 o
  -6   1  14          9.32         10.22         1.73 o
  -5   1  14          4.34          4.12         1.56 o
  -4   1  14         13.18         13.31         1.25 o
  -3   1  14        182.62        183.98         2.37 o
  -2   1  14        753.84        771.62         7.87 o
  -1   1  14       1232.94       1266.70         8.81 o
   0   1  14         58.06         53.34         1.23 o
   1   1  14         45.13         47.48         1.34 o
   2   1  14         38.51         30.71         1.22 o
   3   1  14          8.53          7.94         1.02 o
   4   1  14         47.19         43.41         1.82 o
   5   1  14         25.46         21.44         1.46 o
   6   1  14        165.68        169.21         2.88 o
   7   1  14         18.63         19.63         1.06 o
   8   1  14         70.56         72.46         2.60 o
 -10   2  14        139.04        148.48         3.82 o
  -9   2  14         10.98         10.20         1.55 o
  -8   2  14        439.26        465.87        14.30 o
  -7   2  14         67.17         58.82         1.68 o
  -6   2  14         31.42         31.08         1.82 o
  -5   2  14        464.39        458.55         4.35 o
  -4   2  14         54.04         52.59         1.94 o
  -3   2  14         35.76         34.13         1.40 o
  -2   2  14        558.47        563.47         5.36 o
  -1   2  14        966.10       1025.77         8.55 o
   0   2  14        767.33        794.33         5.54 o
   1   2  14         12.80         12.24         1.13 o
   2   2  14        162.32        162.18         1.67 o
   3   2  14        496.93        497.31         5.27 o
   4   2  14        287.32        263.72         6.68 o
   5   2  14        317.09        340.73         2.77 o
   6   2  14         12.93         12.92         1.59 o
   7   2  14         11.47         10.66         1.11 o
   8   2  14         13.19         15.62         1.62 o
  -9   3  14        103.60        110.58         3.82 o
  -8   3  14        140.86        142.26         6.40 o
  -7   3  14         37.18         29.22         1.81 o
  -6   3  14        149.14        166.36         3.97 o
  -5   3  14        134.96        111.29         2.11 o
  -4   3  14         71.48         62.57         2.51 o
  -3   3  14        108.17        101.00         1.92 o
  -2   3  14         76.27         71.88         1.61 o
  -1   3  14         33.19         37.71         1.30 o
   0   3  14        604.20        626.68         5.85 o
   1   3  14         75.53         76.47         1.99 o
   2   3  14        136.20        128.20         1.82 o
   3   3  14         21.98         20.53         1.35 o
   4   3  14        174.20        170.89         2.59 o
   5   3  14         49.66         48.06         1.20 o
   6   3  14        132.10        137.73         2.93 o
   7   3  14         25.16         24.22         1.57 o
  -8   4  14        215.07        185.95         3.95 o
  -7   4  14         39.18         33.05         1.44 o
  -6   4  14         96.84         88.17         1.98 o
  -5   4  14         48.50         54.16         1.71 o
  -4   4  14         17.93         15.53         1.78 o
  -3   4  14        147.00        143.29         2.40 o
  -2   4  14         13.51         13.31         2.01 o
  -1   4  14        178.50        180.96         3.30 o
   0   4  14        281.70        262.68         7.48 o
   1   4  14        148.87        142.07         3.02 o
   2   4  14        151.95        145.87         2.45 o
   3   4  14        176.55        184.09         3.44 o
   4   4  14         48.92         46.58         1.35 o
   5   4  14        736.67        825.30         4.79 o
   6   4  14          2.67          1.83         1.07 o
   7   4  14          4.62          7.68         1.42 o
  -7   5  14         16.42         11.05         1.38 o
  -6   5  14         77.52         73.06         1.92 o
  -5   5  14          3.00          1.77         1.51 o
  -4   5  14         69.92         62.84         1.85 o
  -3   5  14        110.49        103.38         2.23 o
  -2   5  14        159.99        159.79         2.37 o
  -1   5  14        221.72        212.74         3.93 o
   0   5  14         17.74         22.96         1.92 o
   1   5  14        611.24        660.39         9.28 o
   2   5  14         94.44         90.68         1.81 o
   3   5  14         34.73         35.83         1.34 o
   4   5  14        196.41        212.69         2.30 o
   5   5  14         45.16         39.06         1.79 o
   6   5  14        112.26        116.52         3.87 o
  -5   6  14         98.01         83.56         2.56 o
  -4   6  14          5.32          3.39         1.34 o
  -3   6  14        149.63        145.03         2.62 o
  -2   6  14         71.56         68.95         2.27 o
  -1   6  14         14.49          9.17         1.52 o
   0   6  14        126.35        121.80         3.42 o
   1   6  14        140.59        138.13         2.62 o
   2   6  14        109.11        112.29         2.29 o
   3   6  14          9.06         19.04         1.41 o
   4   6  14        160.30        153.86         4.26 o
  -2   7  14         83.48         70.05         3.06 o
  -1   7  14         52.16         41.13         2.80 o
   0   7  14         67.39         56.22         3.06 o
  -5  -6  15          8.41          2.33         1.93 o
  -4  -6  15         31.11         28.79         4.05 o
  -3  -6  15         72.32         70.87         2.39 o
  -2  -6  15         53.09         48.41         1.92 o
  -1  -6  15         60.20         56.34         1.82 o
   0  -6  15         50.14         48.69         1.62 o
   1  -6  15         62.19         60.28         1.56 o
   2  -6  15          3.70          2.53         1.45 o
   3  -6  15        101.13         78.96         3.33 o
  -6  -5  15         28.70         21.27         2.36 o
  -5  -5  15         87.59         73.68         2.70 o
  -4  -5  15         46.31         40.29         1.60 o
  -3  -5  15         77.89         71.54         1.65 o
  -2  -5  15         74.81         76.42         1.75 o
  -1  -5  15         55.01         59.14         1.45 o
   0  -5  15         75.47         76.71         1.75 o
   1  -5  15        118.93        116.26         2.49 o
   2  -5  15         70.29         69.70         1.45 o
   3  -5  15        445.90        470.18         5.54 o
   4  -5  15         23.30         18.89         1.19 o
  -8  -4  15         84.55         81.43         3.41 o
  -7  -4  15          4.74          8.90         1.62 o
  -6  -4  15        422.88        447.28         8.08 o
  -5  -4  15         28.67         25.17         2.36 o
  -4  -4  15          2.97          1.04         1.36 o
  -3  -4  15        101.29         99.16         2.08 o
  -2  -4  15         97.29         91.05         2.19 o
  -1  -4  15         48.70         50.77         1.59 o
   0  -4  15        144.85        149.10         2.29 o
   1  -4  15        138.30        132.19         1.86 o
   2  -4  15        252.25        254.28         3.16 o
   3  -4  15         41.75         47.95         1.47 o
   4  -4  15         33.82         34.83         1.36 o
   5  -4  15         35.33         37.94         1.40 o
  -9  -3  15         24.56         22.10         1.55 o
  -8  -3  15          5.91          7.50         3.09 o
  -7  -3  15         26.53         19.76         1.83 o
  -6  -3  15         50.12         39.23         1.62 o
  -5  -3  15         12.98         16.57         1.55 o
  -4  -3  15        234.53        233.55         4.09 o
  -3  -3  15         20.14         19.98         2.10 o
  -2  -3  15        139.98        137.20         1.89 o
  -1  -3  15        147.33        139.91         1.86 o
   0  -3  15        932.27        999.51         8.60 o
   1  -3  15          6.16          5.26         1.75 o
   2  -3  15         32.99         29.35         1.31 o
   3  -3  15        412.06        409.96         4.67 o
   4  -3  15          3.88          4.37         1.34 o
   5  -3  15         32.22         33.89         1.76 o
   6  -3  15         30.05         27.68         1.63 o
  -9  -2  15        208.39        229.81         4.02 o
  -8  -2  15         75.37         72.16         5.12 o
  -7  -2  15          8.68          8.93         1.67 o
  -6  -2  15        279.18        280.15         6.07 o
  -5  -2  15        100.41         99.18         3.61 o
  -4  -2  15        229.25        219.95         3.57 o
  -3  -2  15       1043.95       1092.12        11.83 o
  -2  -2  15        497.88        532.28         6.44 o
  -1  -2  15         18.78         22.85         1.22 o
   0  -2  15        158.57        148.28         3.18 o
   1  -2  15        116.49        111.23         1.71 o
   2  -2  15        311.23        324.65         5.13 o
   3  -2  15         28.29         23.13         1.37 o
   4  -2  15        171.55        166.25         2.19 o
   5  -2  15         43.10         46.12         1.58 o
   6  -2  15         62.51         64.79         1.54 o
   7  -2  15         38.84         36.98         1.69 o
 -10  -1  15         30.45         32.61         2.16 o
  -9  -1  15         50.92         51.87         3.65 o
  -8  -1  15         14.87         17.79         1.82 o
  -7  -1  15         28.36         25.90         2.04 o
  -6  -1  15        149.40        121.58         2.57 o
  -5  -1  15        140.55        127.59         2.23 o
  -4  -1  15         62.08         56.65         1.63 o
  -3  -1  15        821.34        841.88         9.30 o
  -2  -1  15        454.98        461.39         3.73 o
  -1  -1  15        556.47        589.78         4.53 o
   0  -1  15        146.06        140.11         1.86 o
   1  -1  15         73.23         69.02         1.35 o
   2  -1  15        455.18        458.44         3.97 o
   3  -1  15         77.56         76.83         1.71 o
   4  -1  15         29.36         25.77         1.35 o
   5  -1  15        103.48        106.47         2.12 o
   6  -1  15          8.59          7.49         1.20 o
   7  -1  15         21.01         23.43         1.36 o
   8  -1  15        118.25        132.19         3.91 o
 -10   0  15         13.19         12.46         1.95 o
  -9   0  15         64.34         71.35         4.02 o
  -8   0  15        210.03        180.34         3.95 o
  -7   0  15         22.28         21.09         1.71 o
  -6   0  15        948.92        964.85        11.56 o
  -5   0  15         36.58         34.66         1.44 o
  -4   0  15          6.43          3.76         1.41 o
  -3   0  15       4136.50       4400.65        61.30 o
  -2   0  15        178.10        214.53         2.89 o
  -1   0  15        213.16        220.47         2.27 o
   0   0  15        214.98        224.56         2.32 o
   1   0  15         91.64         91.19         1.41 o
   2   0  15        446.81        465.64         3.41 o
   3   0  15        116.58        112.69         1.58 o
   4   0  15         95.51         98.70         1.73 o
   5   0  15          1.31          2.40         1.10 o
   6   0  15         15.83         20.40         1.50 o
   7   0  15          8.47         10.80         1.33 o
   8   0  15         27.80         29.24         1.19 o
 -10   1  15         29.12         31.59         2.16 o
  -9   1  15         48.90         49.86         2.70 o
  -8   1  15         19.55         23.53         1.49 o
  -7   1  15         26.17         27.51         1.62 o
  -6   1  15        163.22        140.13         2.57 o
  -5   1  15        140.82        125.49         2.29 o
  -4   1  15         56.15         49.57         1.70 o
  -3   1  15        775.61        785.32         9.75 o
  -2   1  15        435.71        440.95         3.63 o
  -1   1  15        538.29        560.19         4.14 o
   0   1  15        139.81        136.26         1.84 o
   1   1  15         71.63         66.80         1.31 o
   2   1  15        463.53        463.28         3.40 o
   3   1  15         82.50         83.25         1.60 o
   4   1  15         28.57         25.19         1.25 o
   5   1  15        112.10        119.43         1.80 o
   6   1  15         15.06         17.55         1.19 o
   7   1  15         21.53         24.10         1.14 o
   8   1  15        106.12        114.04        10.87 o
  -9   2  15        239.48        273.61         4.06 o
  -8   2  15         89.26         97.04         3.92 o
  -7   2  15         10.20          9.45         1.55 o
  -6   2  15        257.65        258.24         5.14 o
  -5   2  15        102.91        102.11         2.73 o
  -4   2  15        198.84        195.52         3.92 o
  -3   2  15        983.52       1009.29         7.89 o
  -2   2  15        482.58        523.34         5.15 o
  -1   2  15         41.68         41.62         1.18 o
   0   2  15        140.83        131.10         2.44 o
   1   2  15        111.61        108.85         1.56 o
   2   2  15        343.69        364.58         3.93 o
   3   2  15         24.25         20.79         1.42 o
   4   2  15        167.46        161.29         2.39 o
   5   2  15         50.69         55.06         1.56 o
   6   2  15         62.18         65.32         1.31 o
   7   2  15         46.57         50.74         1.95 o
   8   2  15          0.94          0.88         1.28 o
  -9   3  15         22.52         20.88         2.10 o
  -8   3  15          6.58          5.94         1.57 o
  -7   3  15         22.82         17.70         1.51 o
  -6   3  15         56.15         45.40         1.95 o
  -5   3  15          8.10          9.90         1.87 o
  -4   3  15        248.03        251.45         3.60 o
  -3   3  15         29.75         29.67         2.00 o
  -2   3  15        133.74        125.98         1.89 o
  -1   3  15        152.30        150.66         2.72 o
   0   3  15        891.01        947.09         9.99 o
   1   3  15          5.34          3.55         1.47 o
   2   3  15         36.79         31.39         1.22 o
   3   3  15        416.10        418.81         4.34 o
   4   3  15          4.88          5.37         0.91 o
   5   3  15         31.46         33.40         1.18 o
   6   3  15         39.14         39.11         1.41 o
   7   3  15         41.69         48.95         2.89 o
  -8   4  15         79.90         86.80         3.79 o
  -7   4  15          5.85          8.70         1.23 o
  -6   4  15        392.67        379.68        10.93 o
  -5   4  15         20.30         21.25         1.46 o
  -4   4  15          2.41          2.02         1.48 o
  -3   4  15         72.71         69.49         2.18 o
  -2   4  15         94.11         87.09         2.31 o
  -1   4  15         74.90         75.42         2.00 o
   0   4  15        174.48        179.18         5.19 o
   1   4  15        126.53        122.24         2.21 o
   2   4  15        256.21        264.01         5.71 o
   3   4  15         41.91         44.35         1.38 o
   4   4  15         25.97         24.17         1.14 o
   5   4  15         24.28         29.41         1.38 o
   6   4  15         17.05         20.29         1.66 o
  -6   5  15         30.12         21.93         1.43 o
  -5   5  15         99.11         93.19         2.47 o
  -4   5  15         40.11         33.12         1.74 o
  -3   5  15         89.94         83.99         2.22 o
  -2   5  15         67.28         60.93         1.64 o
  -1   5  15         52.18         50.32         1.65 o
   0   5  15         53.85         50.97         1.73 o
   1   5  15        114.21        108.78         2.02 o
   2   5  15         63.98         65.54         1.53 o
   3   5  15        433.61        468.66        10.59 o
   4   5  15         21.25         20.35         1.14 o
   5   5  15          5.32          7.83         1.65 o
  -5   6  15          7.86          8.37         2.01 o
  -4   6  15         35.61         25.93         1.59 o
  -3   6  15         81.05         75.88         3.03 o
  -2   6  15         60.38         52.89         2.32 o
  -1   6  15         60.90         55.10         2.87 o
   0   6  15         44.84         38.19         1.80 o
   1   6  15         63.03         56.85         2.18 o
   2   6  15         11.41         10.91         1.87 o
   3   6  15         94.12         86.36         3.62 o
  -3  -6  16         28.52         23.98         2.95 o
  -2  -6  16          7.67          6.99         1.27 o
  -1  -6  16         11.31         13.71         1.52 o
   0  -6  16         12.62         10.46         1.18 o
   1  -6  16         81.51         68.21         3.38 o
   2  -6  16         37.97         28.88         2.22 o
  -6  -5  16         26.05         28.30         2.68 o
  -5  -5  16         73.53         77.10         2.54 o
  -4  -5  16         60.95         62.15         1.85 o
  -3  -5  16         91.94         90.39         1.92 o
  -2  -5  16         54.94         57.58         2.16 o
  -1  -5  16         81.20         80.39         1.70 o
   0  -5  16         52.94         54.15         1.71 o
   1  -5  16         26.88         27.03         1.35 o
   2  -5  16         30.65         28.39         1.17 o
   3  -5  16          9.85         10.26         1.05 o
   4  -5  16         18.89         12.54         1.90 o
  -8  -4  16         20.96         11.52         1.52 o
  -7  -4  16         69.48         75.20         5.15 o
  -6  -4  16        224.32        242.00        13.93 o
  -5  -4  16         54.24         46.46         1.76 o
  -4  -4  16        415.45        436.36         8.70 o
  -3  -4  16        119.25        118.60         2.50 o
  -2  -4  16        169.25        173.84         2.80 o
  -1  -4  16        283.30        280.67         4.68 o
   0  -4  16         57.34         58.04         1.53 o
   1  -4  16         20.25         20.16         1.48 o
   2  -4  16         33.63         28.81         1.32 o
   3  -4  16          7.52          6.47         1.06 o
   4  -4  16         69.59         66.37         1.68 o
   5  -4  16         34.47         34.16         1.49 o
  -9  -3  16          3.91          4.23         1.20 o
  -8  -3  16         67.82         64.52         2.37 o
  -7  -3  16          7.63          3.58         1.97 o
  -6  -3  16         69.96         66.48         3.03 o
  -5  -3  16         10.15         10.22         1.98 o
  -4  -3  16         57.33         56.60         1.79 o
  -3  -3  16         34.29         35.18         1.69 o
  -2  -3  16        527.70        582.51         5.54 o
  -1  -3  16        127.05        129.59         2.33 o
   0  -3  16        178.96        197.10         2.53 o
   1  -3  16         47.80         47.91         1.45 o
   2  -3  16         28.06         25.84         1.34 o
   3  -3  16         83.22         74.21         1.57 o
   4  -3  16         66.85         66.29         1.79 o
   5  -3  16        131.14        139.22         2.65 o
   6  -3  16         21.81         19.12         1.48 o
  -9  -2  16         46.50         49.40         1.97 o
  -8  -2  16         22.75         17.31         1.87 o
  -7  -2  16        207.95        192.76         7.78 o
  -6  -2  16          3.55          0.38         1.53 o
  -5  -2  16        134.42        141.49         2.99 o
  -4  -2  16        785.94        820.79        13.24 o
  -3  -2  16        476.15        526.88         5.70 o
  -2  -2  16        166.60        155.14         3.55 o
  -1  -2  16       1014.36       1078.62        12.68 o
   0  -2  16        138.10        132.73         2.44 o
   1  -2  16        120.19        116.61         3.70 o
   2  -2  16         60.47         51.49         2.61 o
   3  -2  16        187.03        179.80         3.21 o
   4  -2  16        223.81        210.82         3.80 o
   5  -2  16          3.97          5.30         1.08 o
   6  -2  16         23.50         21.41         1.17 o
   7  -2  16         44.37         35.24         2.22 o
  -9  -1  16         23.80         17.86         3.12 o
  -8  -1  16         21.68         19.56         1.65 o
  -7  -1  16         32.06         31.47         2.29 o
  -6  -1  16         27.33         27.30         1.67 o
  -5  -1  16          2.19         -1.23         1.46 o
  -4  -1  16        272.31        280.09         7.26 o
  -3  -1  16        326.64        353.68         4.45 o
  -2  -1  16        482.52        513.52         5.31 o
  -1  -1  16        613.09        640.76         5.59 o
   0  -1  16         43.37         42.42         1.21 o
   1  -1  16         93.11         81.51         1.49 o
   2  -1  16        144.83        150.53         3.20 o
   3  -1  16         34.61         36.41         1.14 o
   4  -1  16         56.47         56.10         1.39 o
   5  -1  16         72.70         78.84         1.71 o
   6  -1  16          0.05          0.37         1.19 o
   7  -1  16        199.99        216.88        10.67 o
 -10   0  16         19.20         12.66         1.40 o
  -9   0  16        187.97        190.35         7.76 o
  -8   0  16         18.29         20.39         1.65 o
  -7   0  16        187.30        192.67         4.36 o
  -6   0  16          3.42          0.92         1.52 o
  -5   0  16          0.09         -1.28         1.57 o
  -4   0  16         34.48         25.84         1.53 o
  -3   0  16        175.10        172.89         2.26 o
  -2   0  16       1724.64       1898.42        19.87 o
  -1   0  16        826.69        889.42         7.82 o
   0   0  16          5.23          5.00         0.99 o
   1   0  16         37.91         45.04         1.28 o
   2   0  16        317.47        311.39         3.70 o
   3   0  16        887.18        792.08        13.63 o
   4   0  16        194.11        201.60         3.23 o
   5   0  16         14.24         13.97         1.13 o
   6   0  16         89.68        111.63         1.98 o
   7   0  16         17.86         19.87         1.22 o
   8   0  16          8.38          6.33         1.17 o
  -9   1  16         24.30         20.27         1.62 o
  -8   1  16         21.75         21.95         1.39 o
  -7   1  16         21.29         21.43         1.62 o
  -6   1  16         16.16         17.27         1.48 o
  -5   1  16          3.70          1.29         1.56 o
  -4   1  16        274.94        279.98         7.79 o
  -3   1  16        292.55        316.21         3.20 o
  -2   1  16        493.69        521.50         6.24 o
  -1   1  16        633.14        651.66         5.29 o
   0   1  16         51.04         52.50         1.31 o
   1   1  16         88.90         81.21         1.47 o
   2   1  16        151.57        153.67         2.89 o
   3   1  16         33.62         36.11         1.24 o
   4   1  16         54.09         51.75         1.38 o
   5   1  16         84.39         92.40         1.66 o
   6   1  16          0.20          2.38         1.01 o
   7   1  16        205.32        230.88         8.71 o
  -9   2  16         46.27         51.99         2.14 o
  -8   2  16         23.10         20.30         1.91 o
  -7   2  16        202.43        197.07         6.58 o
  -6   2  16          1.35          0.16         1.48 o
  -5   2  16        145.76        158.37         3.55 o
  -4   2  16        814.43        863.85        14.38 o
  -3   2  16        513.95        553.51         9.68 o
  -2   2  16        189.54        180.16         2.61 o
  -1   2  16       1109.66       1164.01         8.51 o
   0   2  16        137.04        132.53         2.28 o
   1   2  16        100.95         93.86         2.66 o
   2   2  16         48.05         41.95         1.58 o
   3   2  16        185.66        175.93         2.19 o
   4   2  16        184.74        172.79         3.26 o
   5   2  16          2.78          4.58         0.95 o
   6   2  16         26.36         27.47         1.13 o
   7   2  16         44.39         42.91         3.00 o
  -8   3  16         66.75         70.56         2.62 o
  -7   3  16          9.40          8.76         1.43 o
  -6   3  16         67.30         68.94         2.03 o
  -5   3  16         11.72         14.81         1.52 o
  -4   3  16         55.15         52.14         1.84 o
  -3   3  16         23.40         23.49         1.76 o
  -2   3  16        510.78        539.61         7.07 o
  -1   3  16         94.06         90.65         2.04 o
   0   3  16        153.34        164.33         2.36 o
   1   3  16         50.32         50.34         1.56 o
   2   3  16         47.43         42.70         1.46 o
   3   3  16         72.60         61.25         1.39 o
   4   3  16         72.32         69.54         1.65 o
   5   3  16        144.09        159.48         2.53 o
   6   3  16         21.96         21.35         1.56 o
  -8   4  16         16.78         17.01         2.04 o
  -7   4  16         85.94         91.85         7.19 o
  -6   4  16        241.37        251.10         3.39 o
  -5   4  16         54.21         52.38         1.91 o
  -4   4  16        410.59        427.54         6.76 o
  -3   4  16        130.09        119.30         2.68 o
  -2   4  16        164.61        162.31         2.19 o
  -1   4  16        282.20        276.59         5.39 o
   0   4  16         59.89         56.73         2.17 o
   1   4  16         37.08         36.71         1.56 o
   2   4  16         26.98         20.18         1.26 o
   3   4  16          9.42          8.84         1.02 o
   4   4  16         86.30         89.11         1.77 o
   5   4  16         33.55         34.39         1.55 o
   6   4  16          1.47          4.42         1.29 o
  -6   5  16         19.23         19.28         1.35 o
  -5   5  16         72.76         66.44         2.27 o
  -4   5  16         60.42         61.10         1.89 o
  -3   5  16         85.31         82.17         2.33 o
  -2   5  16         49.55         48.02         1.65 o
  -1   5  16         79.49         72.83         1.81 o
   0   5  16         65.09         60.99         1.78 o
   1   5  16         28.43         26.81         1.46 o
   2   5  16         33.67         31.79         1.33 o
   3   5  16         12.15         12.70         1.06 o
   4   5  16         27.64         21.93         1.88 o
   5   5  16        104.81         83.76         2.66 o
  -4   6  16         49.69         30.14         2.51 o
  -3   6  16         23.66         18.44         2.54 o
  -2   6  16          5.89          4.39         1.39 o
  -1   6  16         14.40         14.62         4.40 o
   0   6  16         12.60          9.77         2.39 o
   2   6  16         39.21         35.94         2.89 o
  -3  -6  17         64.14         50.85         2.45 o
  -5  -5  17         94.26         57.51         3.21 o
  -4  -5  17         28.98         31.14         1.58 o
  -3  -5  17         14.67         13.08         1.26 o
  -2  -5  17         63.78         63.08         1.75 o
  -1  -5  17         26.50         29.86         1.50 o
   0  -5  17          1.03          1.48         1.15 o
   1  -5  17         11.96          8.37         1.11 o
   2  -5  17          1.51          0.67         0.96 o
   3  -5  17         15.30         12.08         2.04 o
  -7  -4  17         83.57         70.17        17.74 o
  -6  -4  17         50.84         42.79         2.56 o
  -5  -4  17        244.83        238.82        11.82 o
  -4  -4  17        265.84        267.47         4.34 o
  -3  -4  17         40.43         40.13         1.43 o
  -2  -4  17        161.83        170.58         3.36 o
  -1  -4  17         32.83         32.46         1.20 o
   0  -4  17         72.36         73.45         1.62 o
   1  -4  17         33.36         35.44         1.32 o
   2  -4  17         56.20         57.47         1.42 o
   3  -4  17         11.04         10.26         1.06 o
   4  -4  17         91.69         83.53         2.78 o
  -8  -3  17         37.18         33.39         4.32 o
  -7  -3  17         18.14         11.66         1.57 o
  -6  -3  17         58.29         48.05         1.95 o
  -5  -3  17        224.95        232.93         5.86 o
  -4  -3  17        371.48        400.60         6.68 o
  -3  -3  17         74.65         78.94         1.75 o
  -2  -3  17        333.52        357.13         3.28 o
  -1  -3  17         17.18         18.42         1.38 o
   0  -3  17        171.91        165.90         2.39 o
   1  -3  17        116.92        129.62         2.05 o
   2  -3  17        190.95        192.88         4.16 o
   3  -3  17         20.21         18.09         1.13 o
   4  -3  17        126.11        131.15         2.92 o
   5  -3  17         27.57         25.06         1.39 o
  -9  -2  17         72.52         52.75         2.07 o
  -8  -2  17         36.45         44.54         2.48 o
  -7  -2  17        216.06        208.25         8.87 o
  -6  -2  17         28.35         26.69         2.01 o
  -5  -2  17         31.39         35.16         1.62 o
  -4  -2  17        311.59        318.82         6.61 o
  -3  -2  17         13.34         19.18         1.45 o
  -2  -2  17        494.09        545.36         4.93 o
  -1  -2  17         45.82         45.64         1.77 o
   0  -2  17         11.87          8.22         1.20 o
   1  -2  17        314.24        326.12         4.98 o
   2  -2  17         15.06          8.33         1.07 o
   3  -2  17         29.64         24.62         1.14 o
   4  -2  17         38.48         37.06         1.20 o
   5  -2  17         34.89         45.81         1.35 o
   6  -2  17         18.25         18.14         1.35 o
  -9  -1  17         87.48         81.29         2.95 o
  -8  -1  17         90.41         77.83         2.12 o
  -7  -1  17         72.73         57.24         2.19 o
  -6  -1  17         13.88          9.35         1.78 o
  -5  -1  17         30.63         27.34         1.68 o
  -4  -1  17        178.65        176.46         2.72 o
  -3  -1  17        293.55        321.20         4.61 o
  -2  -1  17       1734.95       1883.24        31.84 o
  -1  -1  17        353.14        378.18         3.06 o
   0  -1  17         37.15         33.55         1.52 o
   1  -1  17        320.80        295.05         3.93 o
   2  -1  17        599.43        604.10         7.03 o
   3  -1  17          8.05          7.18         1.05 o
   4  -1  17        169.75        181.66         3.28 o
   5  -1  17         40.48         41.85         1.37 o
   6  -1  17        131.87        143.50         4.03 o
   7  -1  17        122.22        130.05         9.56 o
  -9   0  17          9.69          9.16         2.01 o
  -8   0  17         31.97         29.40         1.49 o
  -7   0  17        101.94        122.47         2.89 o
  -6   0  17          0.24         -0.02         1.46 o
  -5   0  17        109.67        107.09         2.53 o
  -4   0  17         43.52         34.14         1.77 o
  -3   0  17          0.42         -0.25         1.59 o
  -2   0  17        306.73        300.15         3.12 o
  -1   0  17         45.29         42.13         1.29 o
   0   0  17          5.51          4.45         0.98 o
   1   0  17        152.68        153.13         2.49 o
   2   0  17         56.51         55.98         1.38 o
   3   0  17         41.06         41.17         1.33 o
   4   0  17          2.48          2.15         0.98 o
   5   0  17          1.28          0.99         1.11 o
   6   0  17         28.48         35.69         1.39 o
   7   0  17         25.21         22.44         1.27 o
  -9   1  17         84.21         79.66         2.22 o
  -8   1  17         90.71         84.82         2.47 o
  -7   1  17         84.25         71.16         1.89 o
  -6   1  17         20.59         15.08         1.55 o
  -5   1  17         26.51         23.95         1.70 o
  -4   1  17        224.55        218.72         3.03 o
  -3   1  17        297.92        318.70         5.15 o
  -2   1  17       1674.55       1826.73        22.82 o
  -1   1  17        314.91        331.12         2.59 o
   0   1  17         40.39         35.97         2.10 o
   1   1  17        315.69        297.46         4.33 o
   2   1  17        566.38        565.49         5.33 o
   3   1  17          9.44          8.18         1.12 o
   4   1  17        172.60        183.36         2.10 o
   5   1  17         38.88         38.54         1.30 o
   6   1  17        121.86        128.89         3.25 o
   7   1  17        129.85        122.08         9.92 o
  -9   2  17         60.28         50.65         2.45 o
  -8   2  17         43.75         53.33         3.36 o
  -7   2  17        228.78        235.11        10.19 o
  -6   2  17         27.55         24.86         1.83 o
  -5   2  17         48.47         49.88         1.68 o
  -4   2  17        350.73        370.40         5.74 o
  -3   2  17         11.21         16.04         1.44 o
  -2   2  17        474.15        484.51        10.14 o
  -1   2  17         50.09         50.92         1.69 o
   0   2  17          8.57          5.75         1.18 o
   1   2  17        305.92        311.98         2.98 o
   2   2  17         16.11          9.85         1.01 o
   3   2  17         37.59         32.75         1.16 o
   4   2  17         35.18         30.99         1.14 o
   5   2  17         33.46         46.87         1.42 o
   6   2  17         18.82         20.68         0.96 o
   7   2  17         28.63         19.49         1.63 o
  -8   3  17         32.22         30.83         2.92 o
  -7   3  17         22.71         14.09         1.21 o
  -6   3  17         60.18         50.39         1.87 o
  -5   3  17        217.09        217.28         5.99 o
  -4   3  17        347.40        361.08         5.13 o
  -3   3  17         70.55         71.47         1.85 o
  -2   3  17        324.90        321.05         6.67 o
  -1   3  17          8.68          9.34         1.21 o
   0   3  17        167.00        158.60         2.32 o
   1   3  17        107.47        120.07         2.06 o
   2   3  17        177.37        177.51         4.10 o
   3   3  17         16.60         12.75         1.10 o
   4   3  17        131.54        132.52         3.52 o
   5   3  17         21.48         18.31         1.51 o
   6   3  17         71.27         68.11         3.25 o
  -7   4  17         84.85         88.65        17.27 o
  -6   4  17         56.77         50.23         2.66 o
  -5   4  17        226.52        227.63         2.98 o
  -4   4  17        287.25        288.40         6.41 o
  -3   4  17         41.71         37.35         1.50 o
  -2   4  17        154.51        151.29         3.01 o
  -1   4  17         28.77         27.25         1.49 o
   0   4  17         68.49         64.98         2.66 o
   1   4  17         33.84         34.72         1.35 o
   2   4  17         54.38         57.33         2.07 o
   3   4  17          7.92          6.82         1.14 o
   4   4  17         94.31        100.68         1.78 o
   5   4  17         24.02         21.29         1.45 o
  -5   5  17         97.46         76.73         1.98 o
  -4   5  17         30.84         31.74         1.50 o
  -3   5  17         14.47         11.58         1.43 o
  -2   5  17         56.15         49.54         2.42 o
  -1   5  17         24.86         25.09         1.54 o
   0   5  17          1.54          0.85         1.45 o
   1   5  17         20.93         18.31         1.48 o
   2   5  17          1.88          1.60         1.43 o
   3   5  17         16.35         14.60         1.85 o
   4   5  17         82.91         71.34         2.92 o
   1   6  17          7.92          8.63         2.01 o
  -4  -5  18          0.20          0.58         2.30 o
  -3  -5  18          6.53          5.55         1.39 o
  -2  -5  18         84.56         84.05         4.05 o
  -1  -5  18         29.94         30.80         1.30 o
   0  -5  18         57.98         56.75         1.58 o
   1  -5  18        103.52        101.91         2.96 o
   2  -5  18         18.98         12.02         2.01 o
  -6  -4  18          4.41          4.46         2.25 o
  -5  -4  18        201.79        214.75         3.65 o
  -4  -4  18        135.17        136.48         4.76 o
  -3  -4  18         18.27         20.02         1.36 o
  -2  -4  18        157.37        165.65         3.51 o
  -1  -4  18          8.93          9.63         1.15 o
   0  -4  18        117.68        121.03         1.91 o
   1  -4  18          9.50          7.02         1.29 o
   2  -4  18         22.14         21.69         1.16 o
   3  -4  18         48.01         40.75         1.38 o
  -7  -3  18         52.44         34.41         8.72 o
  -6  -3  18         40.48         37.20         3.33 o
  -5  -3  18        123.86        136.75         4.21 o
  -4  -3  18        290.08        288.97         6.45 o
  -3  -3  18        212.36        216.97         3.81 o
  -2  -3  18         43.35         41.78         1.39 o
  -1  -3  18        105.38        104.94         1.93 o
   0  -3  18         90.65         89.02         1.63 o
   1  -3  18         47.05         44.55         1.34 o
   2  -3  18         49.97         49.87         1.32 o
   3  -3  18        203.92        216.87         3.22 o
   4  -3  18         52.61         52.14         1.52 o
  -8  -2  18        155.94        122.68         3.33 o
  -7  -2  18          4.78          3.68         1.48 o
  -6  -2  18         39.98         30.89         1.36 o
  -5  -2  18        111.19        103.60         3.33 o
  -4  -2  18         50.35         48.95         1.50 o
  -3  -2  18        170.14        170.63         2.22 o
  -2  -2  18         66.72         63.77         1.61 o
  -1  -2  18          0.45          0.28         1.13 o
   0  -2  18          4.35          5.70         1.12 o
   1  -2  18         61.55         50.26         1.22 o
   2  -2  18        217.80        214.62         3.92 o
   3  -2  18         47.26         48.42         1.18 o
   4  -2  18         42.78         43.35         1.25 o
   5  -2  18         69.70         66.87         2.13 o
  -8  -1  18          3.11          2.86         1.24 o
  -7  -1  18         71.98         64.52         2.04 o
  -6  -1  18          2.36          1.56         1.39 o
  -5  -1  18        157.99        163.74         3.21 o
  -4  -1  18         54.99         52.91         1.59 o
  -3  -1  18        440.72        486.95         4.85 o
  -2  -1  18          2.93          5.04         1.16 o
  -1  -1  18         54.59         54.55         1.29 o
   0  -1  18         30.25         27.37         1.23 o
   1  -1  18        269.91        267.33         3.58 o
   2  -1  18        166.47        142.83         2.25 o
   3  -1  18        216.52        237.85         2.34 o
   4  -1  18         94.09         85.28         1.90 o
   5  -1  18         36.53         38.51         1.46 o
   6  -1  18         74.00         77.85         2.38 o
  -8   0  18        152.46        139.84         4.81 o
  -7   0  18          0.20          1.48         1.28 o
  -6   0  18          5.44          5.86         1.02 o
  -5   0  18        297.63        320.91         4.34 o
  -4   0  18         15.74         18.04         1.67 o
  -3   0  18          4.62         12.64         1.42 o
  -2   0  18        257.51        257.65         2.38 o
  -1   0  18         36.87         31.80         1.18 o
   0   0  18         56.31         57.91         1.48 o
   1   0  18         28.64         26.74         1.24 o
   2   0  18         98.30         84.92         1.40 o
   3   0  18         12.56         12.00         1.01 o
   4   0  18          0.12          1.35         0.98 o
   5   0  18          0.34          1.54         1.13 o
   6   0  18         11.29         13.84         0.95 o
  -8   1  18          3.08          1.69         1.50 o
  -7   1  18         64.05         59.18         2.41 o
  -6   1  18          3.53          2.58         1.49 o
  -5   1  18        159.28        164.76         3.47 o
  -4   1  18         38.44         34.11         1.48 o
  -3   1  18        447.81        491.30         6.68 o
  -2   1  18         10.74         14.08         1.34 o
  -1   1  18         44.41         42.73         1.26 o
   0   1  18         38.68         33.39         1.37 o
   1   1  18        302.22        304.21         2.81 o
   2   1  18        165.43        144.91         1.74 o
   3   1  18        220.34        234.57         3.69 o
   4   1  18         88.74         81.13         1.49 o
   5   1  18         39.97         42.68         1.50 o
   6   1  18         77.36         82.76         1.75 o
  -8   2  18        168.69        171.13        19.92 o
  -7   2  18          3.19          1.30         1.52 o
  -6   2  18         36.23         31.02         1.61 o
  -5   2  18        109.55        101.92         2.71 o
  -4   2  18         45.92         39.35         1.56 o
  -3   2  18        146.55        148.25         2.18 o
  -2   2  18         75.23         68.61         1.87 o
  -1   2  18          0.44         -0.07         1.10 o
   0   2  18          9.33          9.49         1.01 o
   1   2  18         56.79         44.56         1.13 o
   2   2  18        221.64        215.42         2.41 o
   3   2  18         55.13         54.99         1.26 o
   4   2  18         41.44         39.91         1.17 o
   5   2  18         64.50         66.59         1.46 o
   6   2  18         74.40         88.39         7.19 o
  -8   3  18         30.41         24.85         1.87 o
  -7   3  18         49.03         36.68         2.93 o
  -6   3  18         40.63         40.96         1.94 o
  -5   3  18        149.17        163.34         4.65 o
  -4   3  18        275.33        285.20         4.63 o
  -3   3  18        205.13        197.74         2.73 o
  -2   3  18         71.52         68.07         1.83 o
  -1   3  18        122.32        115.49         2.05 o
   0   3  18         90.48         85.45         1.58 o
   1   3  18         51.16         47.03         1.52 o
   2   3  18         55.47         54.01         1.47 o
   3   3  18        212.11        231.30         6.83 o
   4   3  18         47.35         49.48         1.66 o
   5   3  18         12.63         15.21         2.13 o
  -6   4  18          8.05          8.60         1.53 o
  -5   4  18        221.79        220.15         7.87 o
  -4   4  18        127.60        128.86         3.04 o
  -3   4  18         29.18         25.53         1.68 o
  -2   4  18        180.26        184.97         6.43 o
  -1   4  18          8.66          6.81         1.22 o
   0   4  18        116.24        111.93         3.78 o
   1   4  18         11.53          9.90         1.25 o
   2   4  18         22.24         23.20         1.28 o
   3   4  18         42.07         38.73         1.61 o
   4   4  18         12.58         18.09         1.88 o
  -4   5  18          0.29          0.97         1.11 o
  -3   5  18          5.98          5.25         1.29 o
  -2   5  18         92.07         93.89         3.49 o
  -1   5  18         27.14         23.40         2.61 o
   0   5  18         60.55         53.78         3.60 o
   1   5  18        101.79         87.61         2.92 o
   2   5  18         23.02         21.95         1.85 o
   3   5  18         97.54         84.01         3.06 o
  -4  -5  19         38.41         37.81         2.04 o
  -3  -5  19        194.07        181.14         4.35 o
  -2  -5  19        136.67        127.32         3.85 o
  -1  -5  19         28.62         25.52         2.54 o
   0  -5  19         56.30         51.15         2.45 o
  -5  -4  19          9.78         12.48         2.57 o
  -4  -4  19         68.22         76.10         2.40 o
  -3  -4  19        338.66        368.46        11.36 o
  -2  -4  19         49.53         48.07         1.54 o
  -1  -4  19          6.38          6.42         1.37 o
   0  -4  19         24.93         22.94         1.23 o
   1  -4  19          0.77          3.17         1.02 o
   2  -4  19          0.90          0.80         0.96 o
  -6  -3  19         56.66         55.60         5.15 o
  -5  -3  19         20.69         16.16         1.62 o
  -4  -3  19         35.45         31.87         1.56 o
  -3  -3  19        418.84        461.62         6.75 o
  -2  -3  19        100.72        107.65         1.81 o
  -1  -3  19          2.21          1.67         1.07 o
   0  -3  19        352.21        359.38         6.62 o
   1  -3  19         11.45         10.37         1.14 o
   2  -3  19        112.51        110.31         3.14 o
   3  -3  19         69.85         75.34         1.73 o
  -7  -2  19         23.18         14.21         1.81 o
  -6  -2  19        111.61        111.21         8.87 o
  -5  -2  19         23.14         21.76         1.63 o
  -4  -2  19         32.65         34.56         2.11 o
  -3  -2  19        396.54        426.73         5.14 o
  -2  -2  19         14.23         15.91         1.25 o
  -1  -2  19         26.36         26.78         1.21 o
   0  -2  19         22.48         23.58         1.09 o
   1  -2  19         45.98         45.18         1.16 o
   2  -2  19          2.38          2.60         0.91 o
   3  -2  19          0.96         -0.19         0.90 o
   4  -2  19          8.38          7.73         0.94 o
   5  -2  19         31.85         31.50         2.10 o
  -8  -1  19         23.72         18.67         2.45 o
  -7  -1  19         12.95          8.42         1.25 o
  -6  -1  19         32.20         32.88         1.93 o
  -5  -1  19         87.07         86.23         2.40 o
  -4  -1  19         19.59         19.81         1.41 o
  -3  -1  19        159.05        163.23         2.35 o
  -2  -1  19        107.16        111.36         1.62 o
  -1  -1  19          4.23          4.75         1.00 o
   0  -1  19        164.52        183.34         2.07 o
   1  -1  19         47.60         44.88         1.30 o
   2  -1  19        224.25        229.66         2.25 o
   3  -1  19        138.34        131.46         2.47 o
   4  -1  19          4.81          2.63         1.04 o
   5  -1  19        103.54         99.88         2.79 o
   6  -1  19         15.93         16.51         1.49 o
  -8   0  19        102.60        108.80         3.94 o
  -7   0  19         17.30         18.85         1.31 o
  -6   0  19        135.14        136.06         4.56 o
  -5   0  19         13.53         17.79         1.41 o
  -4   0  19          6.59          7.21         1.21 o
  -3   0  19        293.29        309.05         3.53 o
  -2   0  19          4.69          3.27         1.03 o
  -1   0  19          7.41          4.84         1.06 o
   0   0  19         16.70         13.06         1.19 o
   1   0  19         68.23         54.00         1.35 o
   2   0  19         37.38         30.72         1.10 o
   3   0  19        115.11         99.13         2.30 o
   4   0  19         18.43         13.22         1.12 o
   5   0  19          6.36          5.61         1.24 o
   6   0  19         16.19         25.90         1.95 o
  -8   1  19         22.16         17.24         2.54 o
  -7   1  19         10.52          5.97         1.21 o
  -6   1  19         33.26         35.21         2.84 o
  -5   1  19         69.11         64.50         1.62 o
  -4   1  19         17.65         18.61         1.44 o
  -3   1  19        207.56        219.28         3.29 o
  -2   1  19        130.81        133.37         1.94 o
  -1   1  19          2.25          1.31         1.06 o
   0   1  19        155.95        168.52         2.58 o
   1   1  19         58.24         57.20         1.36 o
   2   1  19        208.93        211.71         3.57 o
   3   1  19        132.78        121.38         1.96 o
   4   1  19          3.01          1.86         1.03 o
   5   1  19        117.56        120.53         4.03 o
   6   1  19         12.67         15.82         1.62 o
  -8   2  19         17.73         18.58         1.90 o
  -7   2  19         22.48         24.51         3.66 o
  -6   2  19        105.80        110.57         2.77 o
  -5   2  19         22.01         19.90         1.55 o
  -4   2  19         35.83         34.64         1.47 o
  -3   2  19        388.91        417.17         4.34 o
  -2   2  19         10.83         11.68         1.32 o
  -1   2  19         23.07         20.73         1.25 o
   0   2  19         20.93         20.33         1.03 o
   1   2  19         44.11         43.18         1.05 o
   2   2  19          4.18          3.89         0.83 o
   3   2  19          1.26         -0.30         0.88 o
   4   2  19          8.54          6.99         1.05 o
   5   2  19         33.18         33.14         6.10 o
  -7   3  19          0.97          1.17         1.95 o
  -6   3  19         66.43         68.99         3.02 o
  -5   3  19         15.83         11.04         1.42 o
  -4   3  19         38.95         37.77         1.65 o
  -3   3  19        446.64        481.45         9.73 o
  -2   3  19         99.11         99.13         1.94 o
  -1   3  19          4.12          3.19         1.24 o
   0   3  19        359.98        334.52        11.85 o
   1   3  19         17.08         15.62         1.28 o
   2   3  19         96.96         97.47         1.88 o
   3   3  19         63.52         70.60         2.29 o
   4   3  19         11.77         12.60         1.41 o
   5   3  19         95.11         94.20         2.74 o
  -5   4  19          7.73          6.98         1.47 o
  -4   4  19         62.25         59.99         2.85 o
  -3   4  19        324.48        341.11         7.09 o
  -2   4  19         51.44         45.46         2.44 o
  -1   4  19          5.81          4.94         1.33 o
   0   4  19         27.61         23.64         1.44 o
   1   4  19          0.29          2.57         1.13 o
   2   4  19          0.18          0.60         1.02 o
   3   4  19          8.13          8.68         1.31 o
  -2   5  19        131.80        119.14         3.91 o
  -1   5  19         27.02         17.36         2.54 o
   0   5  19         61.59         61.06         2.98 o
   2   5  19         23.73         18.84         1.81 o
  -4  -4  20        108.64        118.49         3.82 o
  -3  -4  20          8.92         14.96         1.30 o
  -2  -4  20          1.13          0.69         1.15 o
  -1  -4  20         45.17         49.56         1.43 o
   0  -4  20         50.97         49.40         1.48 o
   1  -4  20        110.67        115.28         3.76 o
  -6  -3  20        126.50        142.87         3.79 o
  -5  -3  20         94.97        112.62         4.32 o
  -4  -3  20        192.16        198.12         4.06 o
  -3  -3  20         72.66         76.10         2.13 o
  -2  -3  20          1.67          0.57         1.02 o
  -1  -3  20         59.82         67.92         1.43 o
   0  -3  20         93.81        106.42         2.26 o
   1  -3  20        110.68        118.76         3.30 o
   2  -3  20         89.30         92.73         1.80 o
  -7  -2  20         30.89         21.76         2.36 o
  -6  -2  20         58.98         63.91         2.80 o
  -5  -2  20          6.63          6.74         1.95 o
  -4  -2  20         76.31         83.14         3.38 o
  -3  -2  20          2.98          2.69         0.95 o
  -2  -2  20         37.83         35.34         1.15 o
  -1  -2  20         18.70         18.06         1.10 o
   0  -2  20         58.61         63.87         1.22 o
   1  -2  20         14.08         11.06         0.91 o
   2  -2  20         14.93         10.62         0.95 o
   3  -2  20          3.59          0.46         0.96 o
   4  -2  20          3.31          0.88         1.66 o
  -7  -1  20         12.56         12.26         1.87 o
  -6  -1  20        207.03        257.57        12.08 o
  -5  -1  20          6.35          4.41         1.23 o
  -4  -1  20         64.14         66.71         1.79 o
  -3  -1  20         46.39         51.18         1.45 o
  -2  -1  20          3.55          1.73         1.09 o
  -1  -1  20        188.66        195.68         2.74 o
   0  -1  20         30.78         30.14         1.14 o
   1  -1  20         27.63         28.77         1.06 o
   2  -1  20        172.89        197.03         3.19 o
   3  -1  20         11.56         16.33         1.02 o
   4  -1  20         42.55         57.50         1.71 o
   5  -1  20        123.46        128.98         3.53 o
  -7   0  20         43.93         42.06         1.99 o
  -6   0  20        115.23        111.59         8.54 o
  -5   0  20         11.55         14.62         1.40 o
  -4   0  20          8.31          5.87         1.13 o
  -3   0  20         55.74         55.37         1.56 o
  -2   0  20          4.11          2.11         1.04 o
  -1   0  20          0.17          0.68         1.11 o
   0   0  20         85.68         95.39         1.89 o
   1   0  20          5.36          6.40         0.92 o
   2   0  20         15.20         11.80         1.00 o
   3   0  20         66.61         69.50         1.93 o
   4   0  20          3.22          0.49         1.15 o
   5   0  20         15.36         14.89         1.17 o
  -7   1  20         13.57         16.34         1.98 o
  -6   1  20        211.83        273.88         8.50 o
  -5   1  20          6.43          6.02         1.12 o
  -4   1  20         71.13         73.82         2.13 o
  -3   1  20         43.62         46.81         1.34 o
  -2   1  20          1.92          1.25         0.98 o
  -1   1  20        193.95        197.06         2.77 o
   0   1  20         35.59         34.52         1.17 o
   1   1  20         25.93         25.86         1.01 o
   2   1  20        173.65        195.17         3.58 o
   3   1  20         12.06         16.69         1.15 o
   4   1  20         40.81         56.38         2.45 o
   5   1  20        111.66        122.25         6.30 o
  -7   2  20         22.42         16.25         2.28 o
  -6   2  20         59.19         59.41         4.02 o
  -5   2  20          5.70          7.39         1.40 o
  -4   2  20         74.25         82.62         2.81 o
  -3   2  20          2.75          0.13         1.29 o
  -2   2  20         37.41         32.69         1.24 o
  -1   2  20         19.71         16.79         1.17 o
   0   2  20         56.95         58.74         1.81 o
   1   2  20         14.34         10.43         0.94 o
   2   2  20         12.83          8.88         1.06 o
   3   2  20          7.36          2.91         1.03 o
   4   2  20          3.29          3.70         2.36 o
  -5   3  20         92.01         99.05         2.85 o
  -4   3  20        210.79        207.58         5.12 o
  -3   3  20         64.30         62.88         2.41 o
  -2   3  20          0.61          0.50         1.36 o
  -1   3  20         58.95         56.25         2.62 o
   0   3  20        103.69        121.82         4.24 o
   1   3  20         99.34        102.65         4.33 o
   2   3  20         97.48        107.60         4.57 o
   3   3  20         27.53         33.53         1.63 o
   4   3  20         24.62         19.25         1.78 o
  -4   4  20         90.97         70.00         2.04 o
  -3   4  20          8.88         11.18         1.18 o
  -2   4  20          0.92         -0.68         1.34 o
  -1   4  20         41.67         47.89         2.60 o
   0   4  20         40.75         45.47         2.46 o
   1   4  20        113.89        124.42         4.14 o
   2   4  20         23.96         27.01         2.60 o
  -3  -4  21         64.99         70.20         2.68 o
  -2  -4  21          5.23          3.24         1.95 o
  -1  -4  21         28.63         26.69         2.04 o
  -5  -3  21         27.47         30.45         2.42 o
  -4  -3  21         19.14         26.89         2.89 o
  -3  -3  21          5.69          8.93         1.62 o
  -2  -3  21         88.78         92.34         2.96 o
  -1  -3  21         52.78         59.12         1.75 o
   0  -3  21         25.19         28.88         1.36 o
   1  -3  21         54.75         45.34         1.95 o
  -6  -2  21         63.22         60.89         2.89 o
  -5  -2  21         84.39         99.45         3.67 o
  -4  -2  21         25.61         29.69         1.86 o
  -3  -2  21         24.60         24.19         1.43 o
  -2  -2  21         36.83         38.17         1.53 o
  -1  -2  21         10.58         11.07         1.11 o
   0  -2  21         10.40          9.86         0.98 o
   1  -2  21        107.64        102.56         1.74 o
   2  -2  21         16.12         17.31         1.05 o
   3  -2  21          6.75          1.49         1.63 o
  -7  -1  21        115.60        112.77         3.06 o
  -6  -1  21          7.95          9.88         1.94 o
  -5  -1  21          8.83          7.22         1.60 o
  -4  -1  21        193.28        200.54         8.73 o
  -3  -1  21         36.56         36.06         1.38 o
  -2  -1  21         49.51         44.63         1.43 o
  -1  -1  21        102.88        109.12         2.17 o
   0  -1  21         57.51         60.33         1.97 o
   1  -1  21         44.65         50.39         1.30 o
   2  -1  21         59.78         69.53         2.12 o
   3  -1  21          1.27          1.66         1.41 o
   4  -1  21        148.47        136.81        12.58 o
  -7   0  21         64.52         60.34         2.26 o
  -6   0  21          0.07         -0.87         1.64 o
  -5   0  21        193.14        217.23         9.73 o
  -4   0  21        100.59        104.41         3.23 o
  -3   0  21          0.72          0.22         1.18 o
  -2   0  21         16.74         15.28         1.12 o
  -1   0  21         58.51         62.95         1.72 o
   0   0  21          4.90          6.38         1.04 o
   1   0  21          0.41          1.37         0.86 o
   2   0  21          1.77          5.26         0.95 o
   3   0  21         29.20         24.95         1.26 o
   4   0  21         16.17         10.19         1.14 o
  -7   1  21        118.87        111.95         3.01 o
  -6   1  21         12.23         13.09         1.99 o
  -5   1  21          6.91          5.71         1.12 o
  -4   1  21        179.66        190.67         7.29 o
  -3   1  21         38.71         39.45         1.93 o
  -2   1  21         42.58         36.93         1.78 o
  -1   1  21         99.37        100.51         2.39 o
   0   1  21         56.43         59.84         1.63 o
   1   1  21         51.67         56.97         1.34 o
   2   1  21         55.51         64.64         2.75 o
   3   1  21          0.94          2.22         1.60 o
   4   1  21        149.32        167.92         5.63 o
  -6   2  21         64.85         57.65         2.65 o
  -5   2  21         75.31         81.23         5.43 o
  -4   2  21         23.83         25.82         1.35 o
  -3   2  21         27.21         27.46         1.39 o
  -2   2  21         33.07         31.68         1.80 o
  -1   2  21          8.86          9.61         1.21 o
   0   2  21          7.64          5.33         0.92 o
   1   2  21        109.42        104.64         2.62 o
   2   2  21         16.48         15.03         1.15 o
   3   2  21          5.80          5.43         2.28 o
  -4   3  21         17.46         18.85         1.65 o
  -3   3  21          9.29          8.14         1.19 o
  -2   3  21         89.62         83.12         3.29 o
  -1   3  21         64.37         61.61         4.67 o
   0   3  21         22.54         27.17         1.77 o
   1   3  21         59.02         44.72         4.16 o
   2   3  21         75.83         73.17         2.86 o
  -4  -3  22         54.78         53.54         2.28 o
  -3  -3  22         37.71         39.29         2.48 o
  -2  -3  22         43.35         39.35         2.51 o
  -1  -3  22         31.49         29.35         2.42 o
   0  -3  22          2.14          5.05         1.95 o
  -5  -2  22          0.40         -0.12         1.93 o
  -4  -2  22        131.19        148.15         4.38 o
  -3  -2  22          0.87          1.37         1.51 o
  -2  -2  22         21.53         19.72         1.07 o
  -1  -2  22          6.42          6.02         0.94 o
   0  -2  22          4.12          6.09         0.89 o
   1  -2  22         74.36         92.35        10.63 o
  -6  -1  22        129.40        106.07         5.02 o
  -5  -1  22        169.66        185.04         6.89 o
  -4  -1  22         20.42         17.44         1.32 o
  -3  -1  22         16.52         19.06         1.51 o
  -2  -1  22        126.18        127.02         5.85 o
  -1  -1  22        158.69        184.87         2.63 o
   0  -1  22          6.28          7.46         1.02 o
   1  -1  22        156.50        183.77         3.43 o
   2  -1  22         14.06          3.50         1.61 o
   3  -1  22         71.27         69.21         2.63 o
  -6   0  22          4.54          5.45         1.36 o
  -5   0  22          0.49         -1.82         2.11 o
  -4   0  22         45.91         53.91         1.69 o
  -3   0  22         42.30         43.43         1.46 o
  -2   0  22         10.90         10.94         1.61 o
  -1   0  22        120.60        142.33         2.24 o
   0   0  22          1.21          0.44         0.89 o
   1   0  22          1.52          1.91         1.03 o
   2   0  22         49.35         54.65         4.99 o
   3   0  22         19.32         16.09         1.45 o
  -5   1  22        164.87        173.91        13.48 o
  -4   1  22         19.94         16.82         1.79 o
  -3   1  22         19.67         20.51         1.79 o
  -2   1  22        124.75        120.92         3.48 o
  -1   1  22        150.67        166.82         3.35 o
   0   1  22          3.49          4.55         0.92 o
   1   1  22        160.60        179.76         5.87 o
   2   1  22         13.30          7.78         3.29 o
   3   1  22         72.40         74.76         4.81 o
  -4   2  22        134.77        112.35         2.65 o
  -3   2  22          1.20          0.77         1.24 o
  -2   2  22         20.14         15.91         0.95 o
  -1   2  22          7.52          7.83         0.99 o
   0   2  22          4.13          5.87         0.89 o
   2   2  22         29.52         28.76         2.22 o
  -4  -1  23         18.03         19.02         2.16 o
  -3  -1  23         22.36         21.79         2.45 o
  -2  -1  23         89.01         74.21         1.89 o
  -1  -1  23         24.91         21.86         2.98 o
   0  -1  23         36.74         26.55         1.37 o
   1  -1  23         15.57         15.14         1.90 o
  -4   0  23         23.45         24.12         2.39 o
  -3   0  23          3.90          0.36         1.69 o
  -2   0  23          0.49          1.20         1.51 o
  -1   0  23         27.36         36.19         1.74 o
   0   0  23        187.72        224.11         3.99 o
   1   0  23          1.19          2.97         1.08 o
   2   0  23          0.59         -0.02         0.93 o
  -3   1  23         24.10         14.42         1.43 o
  -2   1  23         99.68         90.18         2.05 o
  -1   1  23         25.62         16.35         1.38 o
   0   1  23         43.24         32.73         1.81 o
   1   1  23         15.33         14.18         1.29 o
  -3   0  24         22.43          5.63         1.28 o
  -2   0  24         39.88         31.07         1.90 o
                                                
